# Supplementary material for: Population genetic analysis of aquaculture salmonid populations in China using a 57K rainbow trout SNP array
Source: PLoS One. 2018 Aug 17;13(8):e0202582. doi: 10.1371/journal.pone.0202582 (PMC6097679; doi:10.1371/journal.pone.0202582)
Supplement: S1 Table — (CSV) [file pone.0202582.s001.csv]

ID	Probe Set ID	Affy SNP ID	Flank	Allele A	Allele B	customer_snpid	Genotype cluster quality	US genome assembly scaffold_position
AX89964235	AX89964235	Affx-88904279	GTAGTAGTATTAT[A/G]GTAGAGCAGTGGTAGTAATTGTACTATAGTAGTCG	A	G	RTSNP_no71bps_NM_Hash_9806_14AG	CallRateBelowThreshold	0
AX89948745	AX89948745	Affx-88904284	AGC[A/G]GCAGTGTAAGCTGCTTTGATCAATAATAGCTAGCC	A	G	RTSNP_no71bps_NM_Hash_18537_4AG	PolyHighResolution	0
AX89948087	AX89948087	Affx-88904285	AGAACACGT[A/G]TGTTGGATACATCAATGTCTACAGAGAATGGGTGT	A	G	RTSNP_no71bps_NM_Hash_10783_10AG	PolyHighResolution	0
AX89970660	AX89970660	Affx-88904286	TGCAGAGGAAG[C/T]AACGATCACAGTGATGGATAAATTAATCTTGACAT	T	C	RTSNP_no71bps_NM_Hash_10658_12CT	PolyHighResolution	0
AX89970884	AX89970884	Affx-88904287	TGCAGATTTT[A/G]CAGTGAAGTAATGGATTTCAAATAACTATATTTTG	A	G	RTSNP_no71bps_NM_Hash_6466_11AG	PolyHighResolution	0
AX89962417	AX89962417	Affx-88904288	GCTTT[A/C]AAAGTGCAACTGTGTAATATTTCTAATGTCAATTT	A	C	RTSNP_no71bps_NM_Hash_16302_6AC	PolyHighResolution	0
AX89972574	AX89972574	Affx-88904289	TGCAGTGCGTAAGAG[A/C]GCAATTTAGGATTTAACCAAGTCTTTGCTGAGGGG	A	C	RTSNP_no71bps_NM_Hash_3766_16AC	PolyHighResolution	0
AX89946630	AX89946630	Affx-88904291	AC[A/G]TACACACTCACATATATGTGGCTCATACACATATA	A	G	RTSNP_no71bps_NM_Hash_16006_3AG	PolyHighResolution	0
AX89969945	AX89969945	Affx-88904292	TGAGGAAACTA[G/T]CTCTAACAGTCCCTGCAGCTCTACTACCAAACCTC	T	G	RTSNP_no71bps_NM_Hash_579_12GT	PolyHighResolution	0
AX89969072	AX89969072	Affx-88904293	TCTC[A/G]GGACATTTTCCACCTGTGCTGTGGTTGTGGGGACA	A	G	RTSNP_no71bps_NM_Hash_8930_5AG	NoMinoHom	0
AX89940152	AX89940152	Affx-88904298	TGCTATAGTATAGCTGCATACAAGGATTTAGATGA[A/G]TAAAGCTTCTGTCACGTCAGTGCCTGTGCAAGTAC	A	G	RTSNP_Hash2_137096_36AG	OffTargetVariant	MMSRT064E_scaff_1594_1,133866
AX89953684	AX89953684	Affx-88904301	CAGAAGAGGTGCTCAGAGGTGGCCCTAAGCCGATA[C/T]TATTCTTCTTTTTGGTTGTGATTAAATTGAGTTGA	T	C	RTSNP_Hash2_839730_36CT	PolyHighResolution	MMSRT021C_scaff_1418_1,26728
AX89918028	AX89918028	Affx-88904303	AAGGTAAGGGTGCAAATTATTGTTGCAAATATAAG[A/G]ATTTTGATCATGCAACATGTTGTGAGTTTTGTATA	A	G	RTSNP_Hash2_61492_36AG	PolyHighResolution	MMSRT004F_scaff_1483_1,46348
AX89947681	AX89947681	Affx-88904304	ACTCTGTAAAACTGATGAAACATCTGTAACCTTAT[C/T]ATGTTTGGACGTAATAAATACCAGTCAAAACATGG	T	C	RTSNP_Hash2_29222_36CT	PolyHighResolution	MMSRT035H_scaff_2095_1,19400
AX89934632	AX89934632	Affx-88904306	GTCATTTGTTTGGGACTAATATTAGTTTAGAAAAT[A/G]AAAATAATGTTTACTTTGTGTATATCGGTTGGCTT	A	G	RTSNP_Hash2_777264_36AG	PolyHighResolution	MMSRT062H_scaff_2077_1,531
AX89972405	AX89972405	Affx-88904309	TGCAGTCAGGCCTTCAATT[A/C]ATTCGTTGTCAAATATCTACGTCTCATCTACTTTC	A	C	RTSNP_no71bps_NM_Hash_23932_20AC	PolyHighResolution	0
AX89936962	AX89936962	Affx-88904310	TATAACATGTTGCCTTATGATAATGTAAATGTGAG[A/G]TAAAACAAAATGATAATTTACAAGGTAACACTTGC	A	G	RTSNP_Hash2_869365_36AG	PolyHighResolution	MMSRT041B_scaff_2340_3,1293
AX89921945	AX89921945	Affx-88904312	AGTCTATAAATTGAGTTTGAGGCAAGATACGTCAA[C/T]ATACAGCTTTTGTTTTGTAAACTAAGAACTCAAGA	T	C	RTSNP_Hash2_60324_36CT	PolyHighResolution	MMSRT078D_scaff_1446_5,17721
AX89918854	AX89918854	Affx-88904314	ACAAGTGACTAATAATGCATGTGGCAGAATGAATA[G/T]AAATCAAAACTCACAGTTCCTTTAAAATGCTCCTT	T	G	RTSNP_Hash2_50955_36GT	PolyHighResolution	MMSRT044D_scaff_1807_1,40471
AX89969709	AX89969709	Affx-88904315	TGAATATATTGAAAATACATTTGAGTGGGTTAAGT[A/C]ATCTATTTGTTCACGTGTCAACACTTACATTCAAC	A	C	RTSNP_Hash2_1303383_36AC	PolyHighResolution	MMSRT117G_scaff_1102_1,86207
AX89924102	AX89924102	Affx-88904316	ATTTAGCAGTAGGTTCAAGTATTGAGATTCTAAAA[G/T]ATATTCTTCAGTTTTTATGGCTTGCAAGACGTTTG	T	G	RTSNP_Hash2_1024140_36GT	PolyHighResolution	MMSRT069F_scaff_1490_1,50164
AX89924987	AX89924987	Affx-88904317	CACATTTCTCGCAAGCAATGTGATCCAACCTAAAC[A/G]ATAATACATTACTCTGCAGATATTTAGAAGTGTGG	A	G	RTSNP_Hash2_50051_36AG	PolyHighResolution	MMSRT026H_scaff_1418_1,68131
AX89962724	AX89962724	Affx-88904319	GGAGCTATTTGATAGTTTACAGTAAATAAGGGGTT[A/C]GTTATTAAATGTGGACTAAATGTATGGAATATTGA	A	C	RTSNP_NM_71bps_Hash2_9592_36AC	PolyHighResolution	0
AX89975848	AX89975848	Affx-88904320	TTGGAAGTAGTTTTCTTAAAAGAAGCAACATTTTA[C/T]GTTTTTGATGGCAAGCAAGAAGAATTGATAGCCCT	T	C	RTSNP_Hash2_850584_36CT	PolyHighResolution	MMSRT078H_scaff_1461_1,32015
AX89951498	AX89951498	Affx-88904322	ATGCTGCATTTCAATAGGGACTACTTGGCATTCAC[A/G]TTACCCTGCTGTTGACACTTTAATTAAATCAAGTT	A	G	RTSNP_Hash2_15354_36AG	PolyHighResolution	MMSRT077G_scaff_1328_1,115664
AX89939861	AX89939861	Affx-88904325	TGCAGGTTCAGGCCTCAGCTAAGCTAGCCTAAATC[C/T]ACTGTCAAAAATAATCACAATAAAAAATTATTTAT	T	C	RTSNP_NM_71bps_Hash2_2647_36CT	PolyHighResolution	0
AX89932827	AX89932827	Affx-88904326	GGAAAATGTTGTTTCTACAAAAGCTGAATCGCAAT[A/G]CCTATGGCAGGTACAGTACTTTTACCCACCGGTAC	A	G	RTSNP_Hash2_607697_36AG	PolyHighResolution	MMSRT047F_scaff_1576_2,86036
AX89936901	AX89936901	Affx-88904329	TAGTGTATCAAACACACATTAATCACTCATGTATA[A/C]AACCCAGTGCCTTAAACAAGGGACCAGAGTTGTCC	A	C	RTSNP_Hash2_1710388_36AC	NoMinoHom	MMSRT058C_scaff_1709_1,25999
AX89922433	AX89922433	Affx-88904331	ATACAGGTATGTCAATTAGGAACAGATTTGCAATG[A/G]AAAACCTGTGTTTCTCACGTATGTTGCAGGGCTGG	A	G	RTSNP_Hash2_66599_36AG	PolyHighResolution	MMSRT063G_scaff_1671_1,43231
AX89917723	AX89917723	Affx-88904332	AAGAAGACAATGTGTACTACGGAACGTACGGAAAT[G/T]AAGATGGCGGAGGCGGATGTTTTGTTTGAAACTGA	T	G	RTSNP_Hash2_633838_36GT	PolyHighResolution	MMSRT054F_scaff_1918_1,149282
AX89950168	AX89950168	Affx-88904333	AGTTTGATTAGTTGGAGTCAGTTTTATGATTTAAT[G/T]TATTTGGTTCTTATTGCTTCACTACTGTCTGGAAC	T	G	RTSNP_Hash2_60122_36GT	PolyHighResolution	MMSRT027B_scaff_1990_1,22879
AX89924599	AX89924599	Affx-88904334	CAAGCTGCTTAAACCTAATTCATAGCTCCACAAAT[A/C]TCTCAGTTGCCATACCTTCCAGTTTCATTCTGTCA	A	C	RTSNP_Hash2_53233_36AC	PolyHighResolution	MMSRT081A_scaff_1497_3,4789
AX89960039	AX89960039	Affx-88904337	GAGAAAAGAAAGAAGAGATGAGAGGAAGAATGAAC[A/G]TTATTAACCATTTACCCGCTGATCTTATGATTTAT	A	G	RTSNP_Hash2_196381_36AG	PolyHighResolution	MMSRT011F_scaff_2631_1,8962
AX89932367	AX89932367	Affx-88904339	GCCTGTCATTCAATATTTACCCGCTGTTTCAAATC[A/G]ACTGCTGGCGATGAGGATATTGGCCTAAATCTGCA	A	G	RTSNP_Hash2_1014836_36AG	PolyHighResolution	MMSRT081B_scaff_1817_1,53440
AX89926319	AX89926319	Affx-88904341	CATTATGTTTCAACAAGGTCTATGCAAGAGGCAAT[A/G]AATCTCCTGGGTAATATGGAACCTTTCCACCCGGA	A	G	RTSNP_Hash2_59429_36AG	PolyHighResolution	MMSRT093E_scaff_1662_1,67242
AX89926435	AX89926435	Affx-88904344	CATTTTTAAAGAAAGTAATTAATGGAAGACAAGAT[A/G]AAAAGTTAAATGAAAATATACATAAGTATAAAAAA	A	G	RTSNP_Hash2_1284833_36AG	PolyHighResolution	MMSRT031C_scaff_1675_1,175413
AX89936139	AX89936139	Affx-88904345	TAATAGTTATGTTATGAAATACTGTGAATAGAAAT[G/T]AATACTGTGGTCACTAATACATATCAAATATAAAT	T	G	RTSNP_Hash2_1262074_36GT	PolyHighResolution	MMSRT072A_scaff_1805_4,1071
AX89971392	AX89971392	Affx-88904348	TGCAGCTTGAACA[C/T]TAGTAGACCAGTGGTCGACCGTACTTACTGCATAA	T	C	RTSNP_no71bps_NM_Hash_33011_14CT	PolyHighResolution	0
AX89953123	AX89953123	Affx-88904351	CACAATGTAACATAGCTATTCAATACCTCAAAATA[A/C]ATTTTAAATCTTCGGGAACAGAGACTTCATTAACA	A	C	RTSNP_Hash2_32469_36AC	PolyHighResolution	MMSRT025F_scaff_1880_1,17493
AX89962934	AX89962934	Affx-88904355	GGCAGCAATGTAAAATAGTGGCTGGGACAAAGTTG[A/G]TGTTATAATGTGGGATTCGGGCTTTGAATTAAAGG	A	G	RTSNP_Hash2_64979_36AG	PolyHighResolution	MMSRT008A_scaff_1689_1,76591
AX89943482	AX89943482	Affx-88904357	TTTTGGATTTGCAGAAGTAAGCACTTTAAAATGTA[C/T]CAAATGTTCAATAACTAGATCAACTATAATTTTGC	T	C	RTSNP_Hash2_47701_36CT	PolyHighResolution	MMSRT134D_scaff_1899_1,78717
AX89958928	AX89958928	Affx-88904359	CTTGTGGCC[C/T]TATACTGCTCATTGACAATGGTTTTAGTACCAGCA	T	C	RTSNP_no71bps_NM_Hash_5455_10CT	PolyHighResolution	0
AX89920237	AX89920237	Affx-88904361	ACTTACCTGGTAATATAAAGGGTAACATAAAA[A/C]GTTTTTTTCTACGATAAAGAGATGCTTTGCTTTTT	A	C	RTSNP_no71bps_NM_Hash_1016_33AC	NoMinoHom	0
AX89930046	AX89930046	Affx-88904363	GAACACATCAAATTGCTGATGGGTAATAATATGGA[A/G]CTCGACATGACAAAGTGAAGGTAAATTGTGTCATT	A	G	RTSNP_NM_71bps_Hash2_3320_36AG	PolyHighResolution	0
AX89969937	AX89969937	Affx-88904364	TGAGCTGAAAACAAAATGTAAGGGAACGTCTCTTT[C/T]AGCTCTCTATTGACTTCAACTCATTTGTAACAGGT	T	C	RTSNP_NM_71bps_Hash2_12327_36CT	PolyHighResolution	0
AX89955412	AX89955412	Affx-88904365	CCATCAGCTGCAGAGAGGAACACATTTCAACAAGA[C/T]TTTTCAACTCAATCTGTTTCCAGTAGATTTGTATC	T	C	RTSNP_Hash2_64322_36CT	PolyHighResolution	MMSRT049A_scaff_1377_1,55335
AX89947540	AX89947540	Affx-88904371	ACTAGCCAGTTTATTTTCTCGCGTTAGCTAGCTA[G/T]TCCATTACATATTGGTTATCCAGCTAACTAGCTTT	T	G	RTSNP_no71bps_NM_Hash_18644_35GT	PolyHighResolution	0
AX89955992	AX89955992	Affx-88904373	CCGGTCGTGTTTTGTTGCCTGCAGATGGCACATTA[C/T]AGTTTGAGGATACATTAAGACCTTATTCAAGACCA	T	C	RTSNP_Hash2_63312_36CT	PolyHighResolution	MMSRT043F_scaff_2063_1,191874
AX89925157	AX89925157	Affx-88904374	CACTCATTTTTCACACCAATGACTTCCTTGCAAAT[G/T]ACTGGAAAAAGCTCTCTCTGACTCCTCTTTCTCAT	T	G	RTSNP_Hash2_33805_36GT	PolyHighResolution	MMSRT095D_scaff_2302_1,78751
AX89916686	AX89916686	Affx-88904375	AAAATTGTATTATCCTTCATCATTTTAAGCAAATA[C/T]ATCAAACAACAGCTTTCCACTGCAGGGTTAAGAAC	T	C	RTSNP_Hash2_29974_36CT	PolyHighResolution	MMSRT122C_scaff_1692_2,1728
AX89959419	AX89959419	Affx-88904377	GAAGAAGCTTTTGTAAGTGACTCTGAAAATAACAT[A/C]ATTTCATTTCTAACACTGTTTCATAGCGCATCTAT	A	C	RTSNP_Hash2_26815_36AC	PolyHighResolution	MMSRT129F_scaff_1916_1,7169
AX89949101	AX89949101	Affx-88904381	AGCTTTCCCCTTTTAAACAAGCAGTCGTTATGTAT[A/C]TTTTGCTGCAAGCCTCAAACTCAATTCACTTTAAC	A	C	RTSNP_Hash2_1363709_36AC	PolyHighResolution	MMSRT003A_scaff_1290_1,119103
AX89971486	AX89971486	Affx-88904384	TGCAGGACAGACAGATGGTTAGTAC[A/G]TGTATTAATCATTAAGGTAGGAAAATAAGGAGGGA	A	G	RTSNP_no71bps_NM_Hash_15527_26AG	PolyHighResolution	0
AX89918115	AX89918115	Affx-88904385	AAGTGAACAGTTTCACAAATTTGATAAAGGAAAAT[G/T]ATCCATGTGCTTAATTAAAGCATCTAGCATGGGTG	T	G	RTSNP_NM_71bps_Hash2_12343_36GT	PolyHighResolution	0
AX89950706	AX89950706	Affx-88904387	ATATTATCCACTGGCTGTCAGGAGGAAATTCTGAT[A/C]TATTTACCTCAATGTATTCACCTGTACTGACAGGT	A	C	RTSNP_Hash2_8762_36AC	PolyHighResolution	MMSRT071D_scaff_1776_2,56481
AX89949982	AX89949982	Affx-88904388	AGTGGCTGACAGTTGGGCATGACTCTGAAAAATGT[A/C]ATTTCATATTTGAGCGAGAGTGACTTGTACATACG	A	C	RTSNP_Hash2_60537_36AC	PolyHighResolution	MMSRT108B_scaff_1504_3,99485
AX89934220	AX89934220	Affx-88904389	GTAATGATCCAGTTCACTATTTTTCTCATCTAACT[C/T]ATGAAGTCCGCAGATATGCATCTACAGACCTGCAG	T	C	RTSNP_Hash2_49153_36CT	PolyHighResolution	MMSRT040B_scaff_1958_1,1628
AX89950976	AX89950976	Affx-88904390	ATCCCCGTCTCCTCAATGTAGTGTTTTGCTTTTTT[G/T]GATTGTTGATGGCATAGAGTAGACCAACACATTGG	T	G	RTSNP_Hash2_480394_36GT	NoMinoHom	MMSRT028D_scaff_1829_1,78683
AX89929107	AX89929107	Affx-88904392	CTGCAGGGATATAATTAATAAATGGCATAAAATGT[A/G]AAATCTGCAACTGATGATTACAACCATTATCATCG	A	G	RTSNP_Hash2_23403_36AG	PolyHighResolution	MMSRT058G_scaff_1767_1,47646
AX89936899	AX89936899	Affx-88904393	TAGTGGTAGGCTGTAAGTTGTTTCATGAAAACTAT[A/G]AAATAGTTGTCTAAAGCACTTACAGGTCTGCAGCC	A	G	RTSNP_Hash2_19143_36AG	PolyHighResolution	MMSRT092H_scaff_1571_1,74553
AX89953134	AX89953134	Affx-88904394	CACACACAATCCTTGTAG[A/C]GTTTATCCGTTTACCAAGTCCTTATCTTATGTTGT	A	C	RTSNP_no71bps_NM_Hash_23880_19AC	Other	0
AX89939870	AX89939870	Affx-88904395	TGCAGTAACCAAGAGAGCAGCATACATAGA[A/C]ATATAATTACTAGAATGTACATTCTCATTCAAGTC	A	C	RTSNP_no71bps_NM_Hash_10852_31AC	PolyHighResolution	0
AX89968027	AX89968027	Affx-88904396	TCAGCAAAGTCTTTCTGGAAGAACTTCGGGTTTTT[A/G]TTGACAATATGGTTAGCTGCCATTCTGCCAGACTC	A	G	RTSNP_Hash2_61935_36AG	PolyHighResolution	MMSRT030G_scaff_1660_1,52413
AX89937861	AX89937861	Affx-88904397	TCATGAATTGTAGTCGAGCAATCGAATTAGAGCAT[A/C]TAAAACATAACAGATTTTCAAACAGATTTTTCAGC	A	C	RTSNP_Hash2_537366_36AC	PolyHighResolution	MMSRT047C_scaff_1674_3,3641
AX89947190	AX89947190	Affx-88904400	ACCTCAGAATAAATGCAATCTTAATGTGAATTTAT[G/T]TATGTTTAGAAACTGCTTACTAATAGGTAAATTAC	T	G	RTSNP_Hash2_43315_36GT	Other	MMSRT063F_scaff_1407_1,164366
AX89917576	AX89917576	Affx-88904404	AACTATAACATCACATCAAATATTGAAGATTACAA[C/T]GATCGATATAAAATCAATGTGAGTTATCTGCATCA	T	C	RTSNP_Hash2_25499_36CT	PolyHighResolution	MMSRT111C_scaff_1640_1,4245
AX89916872	AX89916872	Affx-88904405	AAAGATATGTGAGAAGAATACAAGATGCATTCAAT[A/G]CAATCCATATTCTTCAAAAGATAAAATAGTCAAGT	A	G	RTSNP_Hash2_1584586_36AG	PolyHighResolution	MMSRT124A_scaff_2087_1,49119
AX89973319	AX89973319	Affx-88904409	TGGATTTTCATTTTATTTTATGACAGTTACCAGAA[C/T]TTTGAACACCTAGGCCTCTATTTAAACAAACCTAA	T	C	RTSNP_Hash2_1066990_36CT	PolyHighResolution	MMSRT083F_scaff_1868_1,122188
AX89966741	AX89966741	Affx-88904412	TACTTTTTTAACGATAGCTAGAAGAGTGAGATTTG[C/T]CATGTCATTTGGTGCGTGAACACACCATTATATAC	T	C	RTSNP_NM_71bps_Hash2_1150_36CT	PolyHighResolution	0
AX89920476	AX89920476	Affx-88904414	AGAATGACGTGGTCAAACTCACCAAGAACAGTAAA[A/C]GAAAGAAAAAGTGCTGCTAGCGAACTCGAACCCAC	A	C	RTSNP_Hash2_976996_36AC	PolyHighResolution	MMSRT119C_scaff_1722_1,105289
AX89923048	AX89923048	Affx-88904415	ATCTCTTGATGAAGAATGCTCTGGGTAAAAGTAAC[A/C]TGTAGGCGCCGATCTAGGGTCAGCCTACCTGTCCC	A	C	RTSNP_Hash2_862520_36AC	PolyHighResolution	MMSRT125C_scaff_1893_1,63382
AX89936136	AX89936136	Affx-88904416	TAATAGGAGAGAATCATACATCATATAAAGTAAGG[A/G]AAAGAGTTATAATAATGTTTTGTCAATTTGTAAAA	A	G	RTSNP_Hash2_785363_36AG	PolyHighResolution	MMSRT051C_scaff_1850_1,32857
AX89961597	AX89961597	Affx-88904417	GCATTTTTACAAGCATTTTTACAAAAGCCAAATAT[A/C]TTGAAGATTAACATTTAGTACAACTCATTTGATTT	A	C	RTSNP_Hash2_636562_36AC	PolyHighResolution	MMSRT094D_scaff_1919_1,59107
AX89955928	AX89955928	Affx-88904418	CCGACCAGACAACATGCAACACAACAAACAGGTTT[A/C]ATTCAATATGCTCTGGATCTTTATCCCATAGCGCT	A	C	RTSNP_Hash2_494389_36AC	Other	MMSRT027A_scaff_1705_1,1916
AX89941531	AX89941531	Affx-88904421	TTAATGCTAATGAAGATTTATGCTTTATAATAACA[C/T]ACGTTGTGAGGGACACGTGCTGGGACTCACTCTGA	T	C	RTSNP_Hash2_319289_36CT	PolyHighResolution	MMSRT097D_scaff_1542_1,255
AX89965457	AX89965457	Affx-88904423	GTTCATTTCAGTAAATGCAGAGAGTGGGGAGATTT[C/T]TGCTGTGCGTTCTTTCGACTATGAGCAAATAAAAG	T	C	RTSNP_Hash2_2016676_36CT	NoMinoHom	MMSRT119B_scaff_1573_1,76755
AX89955401	AX89955401	Affx-88904424	CCATATCATCAGCCATCCACATAGAATATATAATA[A/G]TATTTATCTTTAGTTCAGCCAAGCTTCTCTCTCAA	A	G	RTSNP_Hash2_1900708_36AG	CallRateBelowThreshold	MMSRT044H_scaff_1769_1,72714
AX89938215	AX89938215	Affx-88904427	TCCTATCTAGTTTTGGTTGATTGGTCAATAAAAGT[A/G]TAATTTATTCGAATTCATACAGCTTTTTCTGCTAT	A	G	RTSNP_Hash2_17527_36AG	PolyHighResolution	MMSRT030G_scaff_1662_1,68363
AX89959503	AX89959503	Affx-88904428	GAAGTAAGATCTACTGTGGAAACCGACAGAGGTCA[C/T]ATTGTTGCTAAACTTGTACGCCAGTCTTGCACACT	T	C	RTSNP_Hash2_16574_36CT	PolyHighResolution	MMSRT006C_scaff_1209_1,33637
AX89922836	AX89922836	Affx-88904429	ATCAGTAAAAAGCTTTGAAAAGAACGAGCAGAAAC[A/G]TAATAGCAGCTGAAGCTTCCTGGTTCAAACTTAAC	A	G	RTSNP_Hash2_1081042_36AG	PolyHighResolution	MMSRT063B_scaff_1518_1,25519
AX89970971	AX89970971	Affx-88904433	TGCAGCACTGCTTAGCTCCACCAGTT[A/G]ATTTGAGGTCTCCTGGGACGTGACATGCAACAGTT	A	G	RTSNP_no71bps_NM_Hash_15158_27AG	PolyHighResolution	0
AX89944004	AX89944004	Affx-88904436	AAACTTTAAAACTTGTCTGTGTCTGGGTCTCTGTG[C/T]CATTTAAAACTTTAACACCTTGTACAAATATAGAC	T	C	RTSNP_NM_71bps_Hash2_6834_36CT	PolyHighResolution	0
AX89947255	AX89947255	Affx-88904442	ACCTGTATATTGCAAGAGTCCAGTTTCTTACTCAT[G/T]ATAGTCATGCTTATCTTACGGACATCTGCAGCCTA	T	G	RTSNP_Hash2_47895_36GT	PolyHighResolution	MMSRT040E_scaff_1549_1,100310
AX89921660	AX89921660	Affx-88904444	AGGTCAACGAGCTTAAAATTGTGAGTAGTATGCAA[G/T]GTGCGTTAACATGTCTAGTCGCTTGGACTAGTCTT	T	G	RTSNP_Hash2_436272_36GT	PolyHighResolution	MMSRT088H_scaff_1517_1,18488|MMSRT127F_scaff_1835_1,164665
AX89920997	AX89920997	Affx-88904446	AGCATATCATATATCCATGTTGATCATATTCTAAA[G/T]TAGATATGGTATCGTCTAATGTAGCTACATCCAGT	T	G	RTSNP_Hash2_35381_36GT	PolyHighResolution	MMSRT066H_scaff_1737_1,34261
AX89963815	AX89963815	Affx-88904448	GGTGGTTGATCTATATTTCAGAACAGAACAGGTGT[A/G]ATGTATTATATAAGCCATCGTCTTTATAAATTAGC	A	G	RTSNP_Hash2_25113_36AG	PolyHighResolution	MMSRT043G_scaff_1780_1,120906|MMSRT084F_scaff_1270_1,2406
AX89957509	AX89957509	Affx-88904451	CTCATAATAGGTTATGGCTGTTATTTAATCCAAAT[A/C]ATTTTAAGGAGACGGTAATAAGACATAAGGGACCA	A	C	RTSNP_Hash2_1799096_36AC	NoMinoHom	MMSRT122A_scaff_1519_1,74557
AX89926864	AX89926864	Affx-88904454	CCCAAAACAAGGAGAACAGTCATGCTACAGAAGCT[A/T]AACGGTGCTCATCGAGGAATGCAGCGCACAAAAGC	A	T	RTSNP_Hash2_1431519_36AT	MonoHighResolution	MMSRT070B_scaff_1930_1,73214
AX89936205	AX89936205	Affx-88904455	TAATGTGGAAAGATGTAGTAGAGCGTCAAATAAAA[G/T]ATTTAGGTGGAGATGTTTGTTTCTCGTCTTATTGG	T	G	RTSNP_Hash2_1378582_36GT	PolyHighResolution	MMSRT056H_scaff_1632_1,9502
AX89971062	AX89971062	Affx-88904459	TGCAGCATCTGACTGCCTGGCAGAATACCAGT[C/T]ATTCTCAGTGAATCTCGGTTTTACAGCCAGAGGAA	T	C	RTSNP_no71bps_NM_Hash_4627_33CT	PolyHighResolution	0
AX89943667	AX89943667	Affx-88904460	AAAACATGTATCAACAATCCTTGAT[A/G]TATTCAACAGATTTCAGTATTCAGTGGTTCTGGCA	A	G	RTSNP_no71bps_NM_Hash_30552_26AG	PolyHighResolution	0
AX89971252	AX89971252	Affx-88904462	TGCAGCGTTTTGCTGTCATTACATTGACAAA[A/C]TGTAATCATCAATGTGCTTTGATTTTCATGAGGAC	A	C	RTSNP_no71bps_NM_Hash_25204_32AC	PolyHighResolution	0
AX89961790	AX89961790	Affx-88904465	GCCGA[C/T]TTCACATTTTTCCGCTGATTATGTAACTCATTTAC	T	C	RTSNP_no71bps_NM_Hash_10584_6CT	PolyHighResolution	0
AX89947810	AX89947810	Affx-88904467	ACTGGCAAGTCATCCTTGAGGGCATGAACAATTGT[A/C]TTTTTGTTTGCGTCTTAAACCCTCATACAATGCCG	A	C	RTSNP_NM_71bps_Hash2_3554_36AC	PolyHighResolution	0
AX89938140	AX89938140	Affx-88904470	TCCCCTTTGGTTTTAGCTCATGGTTAAGAAAATCT[A/C]AAATATACACACAAATAGCAACCATGCTATTTCTT	A	C	RTSNP_Hash2_62659_36AC	PolyHighResolution	MMSRT030D_scaff_1901_1,142460
AX89924572	AX89924572	Affx-88904472	CAAGAGCAGCAAAAGTTAATGTTGCATTGAATAAG[A/G]CTGAGCTGCTACACTGCCCTGAGCTCATGAACATA	A	G	RTSNP_Hash2_516839_36AG	PolyHighResolution	MMSRT119D_scaff_1718_1,107690
AX89916610	AX89916610	Affx-88904475	AAAAGTAAAGAAACCTAACCAGGTGTCAACAACAA[A/G]ACTAAGTTAGCCAACATTAGCTAGCTTGATAGATG	A	G	RTSNP_Hash2_38818_36AG	PolyHighResolution	MMSRT019H_scaff_1909_1,54704
AX89965651	AX89965651	Affx-88904478	GTTTACATTACCGGTTATTATTGTAGATCAATTTA[G/T]CATTTCTGTTCATATCTGAGTAACTGCACTGCTAT	T	G	RTSNP_Hash2_1949307_36GT	PolyHighResolution	MMSRT108B_scaff_1504_2,1289
AX89928289	AX89928289	Affx-88904480	CTACATTCAGACATTTTGTATGAGGAAACTGTAAT[A/C]CAATCTCTCTGGCAAGAACCAAAATGTCCATAAAT	A	C	RTSNP_Hash2_1865460_36AC	PolyHighResolution	MMSRT086G_scaff_1933_1,49162
AX89944691	AX89944691	Affx-88904481	AACCCCCAAAATCAAGAGATGCTAGCTAGTTATGT[C/T]GTTCCTCTTAGATTACTTTCTCTCGTGATTTGAGT	T	C	RTSNP_Hash2_16295_36CT	PolyHighResolution	MMSRT008B_scaff_1354_3,24385
AX89927036	AX89927036	Affx-88904483	CCCCTGGATTAAATTATCACAAACTACACAAAAAT[C/T]TATAAGGCCAATAAACAAATAAAAATGTTGCAGTC	T	C	RTSNP_Hash2_1411443_36CT	PolyHighResolution	MMSRT078B_scaff_1550_1,119811
AX89953884	AX89953884	Affx-88904484	CAGCAGGGCGAGCGCTCCAGGGCCAGGCCACTCTG[A/G]ATCTGGCTGTTAAGCAGGATAGCATGGTTATTCCC	A	G	RTSNP_Hash2_1286483_36AG	PolyHighResolution	MMSRT108B_scaff_1492_1,51959
AX89950630	AX89950630	Affx-88904486	ATATCAACCAGCAGTGATGTCCTGTGTTTTGAATA[G/T]CTGTATTATTTACAACGGTGAGAATATCACTGCAG	T	G	RTSNP_Hash2_1016433_36GT	PolyHighResolution	MMSRT045G_scaff_1587_1,12123
AX89952198	AX89952198	Affx-88904487	ATTGCAGTATT[A/G]TGTTATATGAAAATCACATCCTATTTGTAATTTTC	A	G	RTSNP_no71bps_NM_Hash_30395_12AG	NoMinoHom	0
AX89957379	AX89957379	Affx-88904489	CTATTTCCCTCGTAAAACACTTTTAATTAAAGGTG[C/T]ACTTCCTTAATGTCCCTGTAGGTCAATAAAGTGTA	T	C	RTSNP_NM_71bps_Hash2_1497_36CT	PolyHighResolution	0
AX89950445	AX89950445	Affx-88904490	ATACTCTTCTGAAATGACTATATTTGTGCTCTGTT[G/T]GTTGATGTGTATGAAAAAGAGCATATGTCAATCAT	T	G	RTSNP_Hash2_7752_36GT	PolyHighResolution	MMSRT016H_scaff_1673_1,138786
AX89934776	AX89934776	Affx-88904491	GTCTGACTCCCTGTTAACAAACACTTTGAGTGAAA[G/T]GTAATGGCATACGCAGAAAATAATAATTGCGTCAA	T	G	RTSNP_Hash2_66226_36GT	PolyHighResolution	MMSRT109B_scaff_1443_1,12279
AX89963789	AX89963789	Affx-88904492	GGTGGACAGTTGGAAATGTGTAGTGAGGGTCAGAG[A/G]TTGCATATAGGTGAATGGTTTATAACTTGATATGG	A	G	RTSNP_Hash2_60969_36AG	PolyHighResolution	MMSRT063E_scaff_1802_1,49465
AX89944116	AX89944116	Affx-88904493	AAAGGAGAGGTTTTCCCTTCATGGTGATGTTCTGG[C/T]TGTACTAATTCCCTAAAGGATTTGTCAGTTCTGAG	T	C	RTSNP_Hash2_60042_36CT	PolyHighResolution	MMSRT112G_scaff_2329_1,44383
AX89969342	AX89969342	Affx-88904494	TCTGGTACAGAACTGACAACATCTGTAACTGACAT[A/G]TGTCTCAAATATCTGACATCTCTGTATCATCTTAC	A	G	RTSNP_Hash2_46796_36AG	PolyHighResolution	MMSRT037D_scaff_1779_1,14719
AX89966795	AX89966795	Affx-88904497	TAGACCCACAAATACATGTTTTAACCAGGAGAAGT[A/G]TTAGAAGATAAAGGCAGAAAGTTTATGGTCATGCA	A	G	RTSNP_Hash2_29841_36AG	PolyHighResolution	MMSRT049G_scaff_1768_1,74660
AX89968077	AX89968077	Affx-88904498	TCAGGTATTGTTATTTAGGCACATCGAACTGCAGA[C/T]AGTGTTATCGTGGTTTTCTATAAAGGAGTAGTTTT	T	C	RTSNP_Hash2_21880_36CT	PolyHighResolution	MMSRT030G_scaff_1662_1,57992
AX89936278	AX89936278	Affx-88904499	TACAATACAGCTACAAAACCACGATGTGAAAACAA[G/T]ACATTTTATTATGCTAACTTACAATAACTTTGACT	T	G	RTSNP_Hash2_20516_36GT	PolyHighResolution	MMSRT132H_scaff_1744_1,5169
AX89932111	AX89932111	Affx-88904500	GCATTGGGAAGGACATGAATCTCAACTTAACTTTA[A/G]ATTACATCTTATGGGAGTGTGGCAACCTGGATATG	A	G	RTSNP_Hash2_1600069_36AG	PolyHighResolution	MMSRT144C_scaff_2091_1,112498
AX89956330	AX89956330	Affx-88904501	CCTGCCAGGGACCTTGATCTACACATCTCTCCATC[C/T]ATCTGTTACCTTAAATGCACACTTATTTAGTTTGT	T	C	RTSNP_Hash2_1517078_36CT	PolyHighResolution	MMSRT126E_scaff_1668_1,14646
AX89956377	AX89956377	Affx-88904503	CCTGTAACATTTACTGTGAACGTTATTTATCTGCT[C/T]TATTTTTCTGTCCTTACTATTGTCCAAACTACATC	T	C	RTSNP_Hash2_1248877_36CT	PolyHighResolution	MMSRT131A_scaff_2391_1,72286
AX89965445	AX89965445	Affx-88904504	GTTCAGCAAAGATGGTGTACGAGCTCTACGGAGAT[G/T]TGATACTTTTGACAAGGAAGTTTGTAGAATGTTTC	T	G	RTSNP_Hash2_11034_36GT	CallRateBelowThreshold	MMSRT040C_scaff_1602_1,91271
AX89960360	AX89960360	Affx-88904505	GAGGATGAAGAGGTGGTTTGCCTGCTGGTTGTCCG[A/G]TTCATATTGTAATCCTTTGGTCCCTAAGGTTTATT	A	G	RTSNP_Hash2_1070562_36AG	PolyHighResolution	MMSRT141F_scaff_2794_1,241012
AX89945322	AX89945322	Affx-88904507	AAGGTTCTG[C/T]TGTATCATGTGATGCTGTAAAAGGTTGTGTTGTAT	T	C	RTSNP_no71bps_NM_Hash_5254_10CT	PolyHighResolution	0
AX89966246	AX89966246	Affx-88904509	TAATCGGACATGAAGGCCTTGAAGGTGAAGTT[A/G]AGCTTTTCTCTGACGTTGATCCTCATCAGAGCGTT	A	G	RTSNP_no71bps_NM_Hash_12524_33AG	PolyHighResolution	0
AX89973740	AX89973740	Affx-88904519	TGTAAGTCCAACTCAGTAGCTACTACATCAGTAAT[C/T]GTATGTACATTGGGAGAGTGAATTATTTTCTCCCC	T	C	RTSNP_Hash2_44783_36CT	PolyHighResolution	MMSRT086E_scaff_2404_1,65003
AX89941031	AX89941031	Affx-88904520	TGTGATTACTTCAAGGTAGCTAAGAAGGAAAGATA[C/T]CTATTCGCAGTATTGGAACTCTGCCGTTGTCTGGC	T	C	RTSNP_Hash2_38942_36CT	PolyHighResolution	MMSRT035B_scaff_1685_1,43084
AX89956467	AX89956467	Affx-88904522	CCTTGACAGTCCCTGAACCTCAGTTCATCCAGCAA[C/T]GTTATTGAAAATGAGCTTGTGCAGTTTTAGATTCA	T	C	RTSNP_Hash2_31869_36CT	PolyHighResolution	MMSRT122E_scaff_2456_1,124432
AX89952599	AX89952599	Affx-88904524	CAAACCAACCAGTCATACAGTCATGAAAGTTAATT[A/C]TCTTTCCTTGCCTACAATGATAATTGTCAAAACGG	A	C	RTSNP_Hash2_26794_36AC	PolyHighResolution	MMSRT039D_scaff_2039_1,119758
AX89942568	AX89942568	Affx-88904526	TTGCCAAATAAGGTAATTGTGAGACATCGCAGTAA[A/G]ACAGAAAAACAACCTACAAATGTAATCTAATTTTG	A	G	RTSNP_Hash2_22461_36AG	PolyHighResolution	MMSRT034B_scaff_1874_3,59490
AX89916631	AX89916631	Affx-88904527	AAAATAAGACCTTCTATGTCAAGGCAGTTATGAAA[A/G]AACTAGAAAAAAATGTCACCTTTTAAAAAGAGTGG	A	G	RTSNP_Hash2_20767_36AG	PolyHighResolution	MMSRT005F_scaff_1208_1,87450
AX89931565	AX89931565	Affx-88904528	GATTTTCCTTTGACTTCATTTAGGTACTTGAAAAT[G/T]ATATACATACTGCAGTATTTCTGGAGAAAATACTT	T	G	RTSNP_Hash2_20453_36GT	PolyHighResolution	MMSRT022C_scaff_1577_1,62182
AX89922339	AX89922339	Affx-88904530	ATAAGACTCAAACCTCAATATCTATATGGCCAAAT[G/T]ATTAAGTATACAGCGAGGCAAAGGTAGACACAAAA	T	G	RTSNP_Hash2_18643_36GT	PolyHighResolution	MMSRT141A_scaff_2278_1,56132
AX89974490	AX89974490	Affx-88904533	TTAAACAAATTAAACAAAATGTCTTGAATTGACTG[G/T]TACTGAAATGAATTGAACTCATTCAACCCACTCGG	T	G	RTSNP_Hash2_1717429_36GT	PolyHighResolution	MMSRT141H_scaff_2028_1,155713
AX89937532	AX89937532	Affx-88904534	TCAATGGAAAGTGTCTTCATAAAGGTCATAGTAAA[G/T]ACGGCTTCAAAAAGTTGACTTCATGAAGGGTCAAG	T	G	RTSNP_Hash2_1574715_36GT	PolyHighResolution	MMSRT037G_scaff_1839_1,734
AX89944647	AX89944647	Affx-88904535	AACCAATGTTTAAACTCTAGAGCCAATTGATCTTG[C/T]GTTATGGAATTTGGTACATGATATGATGGCATTTT	T	C	RTSNP_Hash2_13790_36CT	PolyHighResolution	MMSRT090A_scaff_2382_1,17717
AX89941560	AX89941560	Affx-88904536	TTACACACAGTGTTATTAACCTTGACAGAAGAAAT[G/T]ACATGAAAAGAGGGTAATAACAGAGAGTGAGTAAG	T	G	RTSNP_Hash2_1222164_36GT	NoMinoHom	MMSRT099H_scaff_1617_1,127309
AX89964765	AX89964765	Affx-88904537	GTCTTGTCTTAACTGCAAATGTGAGCTTAAATCGG[C/T]TTTCAGCTCCCATGTATTACGGTATTCAAATGATA	T	C	RTSNP_Hash2_1192056_36CT	PolyHighResolution	MMSRT077A_scaff_1755_1,137369
AX89971810	AX89971810	Affx-88904539	TGCAGGGAAACCCAACTT[A/C]ATTCTGGGTGATTACAATTTATCCAGTCGAGTCCC	A	C	RTSNP_no71bps_NM_Hash_1206_19AC	PolyHighResolution	0
AX89956760	AX89956760	Affx-88904540	CGGAGTCCAAGACAGACTCCCTTAAAACCTCCCAG[A/G]TCATCAAATCCATCATTCTGATGCATTTAGCCAGC	A	G	RTSNP_NM_71bps_Hash2_1960_36AG	PolyHighResolution	0
AX89955867	AX89955867	Affx-88904541	CCCTGCTAATTGAGAGTGGCATCAATCATATTTTT[A/C]ATGTTTAGAGATTAGATGATCAGAGATTAACCTAA	A	C	RTSNP_Hash2_962903_36AC	NoMinoHom	MMSRT123E_scaff_1632_1,133
AX89926079	AX89926079	Affx-88904542	CATCAGCTACAGTATTCTAAACCTGGCACTTAAAA[A/G]AAATTCAAATTGTGAAATTTGATAGTCAGGAGTCT	A	G	RTSNP_Hash2_87896_36AG	PolyHighResolution	MMSRT123C_scaff_1580_1,39593
AX89924985	AX89924985	Affx-88904543	CACATTTAGCTCTATGATTAGAGTTATACAGAAAT[G/T]TACTAACTGCATGCTTTTCATGATCAGTAAACATC	T	G	RTSNP_Hash2_68613_36GT	PolyHighResolution	MMSRT027B_scaff_1984_2,134275
AX89933690	AX89933690	Affx-88904545	GGGGTAAAGGTATAGCAAGATAGTAATTGTAAACC[A/G]AAACTCGGTATGGAGTGGACCAGACCTGCCTCAAA	A	G	RTSNP_Hash2_60295_36AG	PolyHighResolution	MMSRT072E_scaff_1441_1,19519
AX89973248	AX89973248	Affx-88904546	TGGAGACACAATCAGATTTGTCAACCTCTTTCTAG[A/G]ATGTTTAGTTTACTCGTGGAATTTTCACCCCAATT	A	G	RTSNP_Hash2_5984_36AG	PolyHighResolution	MMSRT057F_scaff_1600_3,96059
AX89953206	AX89953206	Affx-88904547	CACACTTCTATCTCAACACCATGGGACTGTGACTC[C/T]CTAGTTAATTAACTCAGTTTCTCATCACTACTCAG	T	C	RTSNP_Hash2_565870_36CT	PolyHighResolution	MMSRT127H_scaff_1441_1,15260
AX89973383	AX89973383	Affx-88904549	TGGCGATTTTAGCAGTGAAACTAGCTAGTAAATAG[A/G]TTAGCTTTTTCCCGGCTTCTTTAATCGCTCCAACG	A	G	RTSNP_Hash2_53929_36AG	PolyHighResolution	MMSRT056F_scaff_1785_5,2617
AX89933254	AX89933254	Affx-88904551	GGCAGACAGTTGAGGACGATAACCAGTTTGAAGCA[G/T]AGGTGTTCTTATCAATCAATGCAAACAAAAAGCTT	T	G	RTSNP_Hash2_493652_36GT	PolyHighResolution	MMSRT072H_scaff_1779_1,28099
AX89937029	AX89937029	Affx-88904552	TATATAGTTTATGTTGGTTGTATGAATTCAGACAC[A/G]TCCATGCTCTTTGTTAGGGATGATGTTTAGGTGAG	A	G	RTSNP_Hash2_464746_36AG	PolyHighResolution	MMSRT053A_scaff_1820_1,476
AX89960504	AX89960504	Affx-88904553	GAGTCAGAGCCTCCAAATCTGACTCCTGCTTCGTT[A/C]CACTTGGGCTGATTCGCAGGTCAAATTAACATCAG	A	C	RTSNP_Hash2_457845_36AC	PolyHighResolution	MMSRT041A_scaff_1801_1,12663
AX89970798	AX89970798	Affx-88904554	TGCAGATCTGCTCAGTGCTGCACAATACCATTATA[A/C]AGTTCAAGGGTCTATTCCTGAAATGGATTAACAAT	A	C	RTSNP_Hash2_37355_36AC	PolyHighResolution	MMSRT059C_scaff_1669_1,50824
AX89967636	AX89967636	Affx-88904556	TATTTTACGCTACCATGTTGCTAAACTCTGCAATT[A/C]TTTTTGATTCTATAGCATGTTCTCCGTCTTCTTTT	A	C	RTSNP_Hash2_323418_36AC	PolyHighResolution	MMSRT093H_scaff_1352_1,15117
AX89933179	AX89933179	Affx-88904557	GGATGTTTCATCTTAGTGCTAAGTGGTAGCTAAAC[G/T]ATCTAACACTTTGATCTGGTGATGTAGCCACTTGA	T	G	RTSNP_Hash2_294735_36GT	PolyHighResolution	MMSRT106G_scaff_1894_1,50561
AX89917864	AX89917864	Affx-88904560	AAGCCAAAGATTGTGCGAAATACAAGCATGGATAT[A/G]TAGTTTGGAGCCACTGCTACAAGTATTCCAGCAAC	A	G	RTSNP_Hash2_1836495_36AG	PolyHighResolution	MMSRT046F_scaff_1648_1,61575
AX89948017	AX89948017	Affx-88904561	ACTTTGCTTCTCTTCTATTGGAAATTAATGGCTTT[C/T]CGTAGTTTTATCGCCCACATCGTTTTCAGAGACAC	T	C	RTSNP_Hash2_1556314_36CT	PolyHighResolution	MMSRT117G_scaff_1073_1,140413
AX89950499	AX89950499	Affx-88904562	ATAGCCAGTCATCTCCATTTTAAAGTTAATGACTT[C/T]ATTTGATTGCAGTGCAGAATAGTCTTGGGCCAGAA	T	C	RTSNP_Hash2_1529613_36CT	PolyHighResolution	MMSRT023B_scaff_1545_1,100719
AX89940173	AX89940173	Affx-88904563	TGCTCCGCTGTGAGTCACTCCACATTATCACAGAT[A/C]ATCACATTATCATGGCAACATTATCAACAGTATCT	A	C	RTSNP_Hash2_1407937_36AC	PolyHighResolution	MMSRT060G_scaff_1548_1,22025
AX89945113	AX89945113	Affx-88904565	AAGCAAAGACTGGAACTACACTACAAGTGTGAGAT[A/G]TTGTAGATGAAGAAACCATAGATGATGAAGAGGAA	A	G	RTSNP_Hash2_1265391_36AG	NoMinoHom	MMSRT125G_scaff_1767_1,103290
AX89949613	AX89949613	Affx-88904568	AGGTGTCGCCTAAAATGTTACACATTGCAGCTTTA[A/G]CATTGCTTTATTAATATTCCTAACTTTCATACACA	A	G	RTSNP_Hash2_1100502_36AG	PolyHighResolution	MMSRT013E_scaff_1789_1,98479
AX89968158	AX89968158	Affx-88904569	TCATAGAGCTTTCATCTTGTCATTCGAAAGGAATA[G/T]GTTTCCAAAGTTTATAACTTTCCCAATTCATATGT	T	G	RTSNP_Hash2_1049690_36GT	PolyHighResolution	MMSRT090B_scaff_1570_1,226039
AX89961213	AX89961213	Affx-88904575	GCACGCGTGTGAGCACACGGTAATTAGCGT[C/T]GTTGATTTGGAATGATTTTCCAGAGTTTGTCAGTT	T	C	RTSNP_no71bps_NM_Hash_1352_31CT	PolyHighResolution	0
AX89938139	AX89938139	Affx-88904576	TCCCCTTGGTGACGACTTCGCACCATAAAACAAAC[A/G]AAGTGCTCCACAGCACAGAGAGATCTAAATCAAAC	A	G	RTSNP_NM_71bps_Hash2_9_36AG	PolyHighResolution	0
AX89936693	AX89936693	Affx-88904577	TAGAGTTGATGTTGGAACCTAAAAAGCTTATAGAG[A/C]TAATTTTGGAGCCTCAGCAGATTCTAGAGTTGATG	A	C	RTSNP_NM_71bps_Hash2_9188_36AC	PolyHighResolution	0
AX89954113	AX89954113	Affx-88904580	CAGGGGACATTTCCTGTTTGTTAATGACTCTAAAT[A/G]TGTTCAATTCAACCATGTCAAATCCTTGTTTATCT	A	G	RTSNP_NM_71bps_Hash2_1544_36AG	PolyHighResolution	0
AX89931126	AX89931126	Affx-88904583	GAGTAATTTTAGCGCTTCGATTGATCAACCAAACT[C/T]CAATTACTGTATCATTACAGGGCCCTGCCTCTCTC	T	C	RTSNP_Hash2_717447_36CT	PolyHighResolution	MMSRT110B_scaff_3619_4,809
AX89938126	AX89938126	Affx-88904584	TCCCCATTATTATTCTCTAATGGCCTTTTAATAAC[C/T]ACAAATAAGCCTGGAGGTATTTGATGCCATGGAGG	T	C	RTSNP_Hash2_66240_36CT	PolyHighResolution	MMSRT138B_scaff_1605_1,111684
AX89954151	AX89954151	Affx-88904586	CAGGTCATTCAAGCTGTTCATTCCACTGCTCACAT[A/C]ATTTCCTCTTCGGAATTGAACTAATACACTGCACA	A	C	RTSNP_Hash2_53705_36AC	PolyHighResolution	MMSRT012A_scaff_1792_1,126268|MMSRT028C_scaff_1666_1,51083|MMSRT098B_scaff_1658_1,24967
AX89966528	AX89966528	Affx-88904587	TACCACAACCACACATCACAGGCAGGCAGCGATTG[C/T]ACTGTGGAATATCAAAACATGGGTGCTTTTAGAGG	T	C	RTSNP_Hash2_46883_36CT	PolyHighResolution	MMSRT018C_scaff_1937_1,107081
AX89961200	AX89961200	Affx-88904590	GCACCATTAACATTAATTGCAACAATAAATGCCTG[C/T]GTGCTTATGTAAACTATTCTCCATTTAATCTTCCC	T	C	RTSNP_Hash2_42881_36CT	PolyHighResolution	MMSRT080G_scaff_2442_1,4541
AX89928636	AX89928636	Affx-88904591	CTCCATTATCTCATTGCATGTCAGCTAAATTAGGA[C/T]CTCTAATCTATCAGAGGATAATCTGTCAATGCTTT	T	C	RTSNP_Hash2_41105_36CT	PolyHighResolution	MMSRT132E_scaff_1874_1,36899
AX89924201	AX89924201	Affx-88904593	ATTTGTGAGAAAGTGTTAGTTAGAACAAATGAAAT[G/T]AATACGTTGTTGGGAAAGGATGGTGTGGTCACGTT	T	G	RTSNP_Hash2_345217_36GT	PolyHighResolution	MMSRT048F_scaff_1725_1,14389
AX89935291	AX89935291	Affx-88904595	GTGTTCACTTCGTTACAAGTACTAGACCTGCAGAT[A/G]AAAGTGTTATGCTGTATCGTGTGTGTTGGATATCA	A	G	RTSNP_Hash2_30704_36AG	PolyHighResolution	MMSRT050D_scaff_2010_1,159321
AX89932391	AX89932391	Affx-88904596	GCCTTTGGACTGATTCGCTCTTTTTATGCTCATTT[G/T]AAAATGTAATTTATCGGAAAAGTGCACAGTGTTTT	T	G	RTSNP_Hash2_28776_36GT	PolyHighResolution	MMSRT087D_scaff_2116_3,916
AX89917998	AX89917998	Affx-88904597	AAGGGACGATCAACGCCTTGATAATCAATCAAAAC[C/T]CTGAACCACAACCCAGGACAAGGAAGGGCTCTGAA	T	C	RTSNP_Hash2_25402_36CT	PolyHighResolution	MMSRT102E_scaff_1584_1,2186
AX89920886	AX89920886	Affx-88904599	AGCAAAGTTACCCGTTAGAGTGACGATGTACAGTA[A/C]ATTATAGATAGAGCTAAGATGAGGTAGTTCTCATT	A	C	RTSNP_Hash2_230305_36AC	PolyHighResolution	MMSRT027F_scaff_1732_1,42414
AX89946036	AX89946036	Affx-88904603	AATTGCACACGATATGTTTTCATATTCATATCTTC[A/G]GATGTCCTGTTTCACCCGTAGAAATAAAACGTTTA	A	G	RTSNP_Hash2_12247_36AG	PolyHighResolution	MMSRT108B_scaff_1498_1,120088
AX89966432	AX89966432	Affx-88904604	TACAGCGTTGGGTTTATTACACGTATATATGTTTT[G/T]TTTGTATTGGCACTAACCAGCAGTTAATGTTTATC	T	G	RTSNP_Hash2_1140440_36GT	PolyHighResolution	MMSRT091C_scaff_1528_1,42513
AX89917422	AX89917422	Affx-88904605	AACCACACAATGTTTACATCATTGAATATTAATCA[A/G]AAGGTGAGCAGCAATTACAGTACATCCAAATATAA	A	G	RTSNP_Hash2_1137403_36AG	PolyHighResolution	MMSRT083C_scaff_2010_1,1316
AX89927420	AX89927420	Affx-88904608	CCTCCTTTCCCATGATACACGCAGCAGGATCAAAT[C/T]TCTCTGGGTTTGTAGGCAGATCGTGGATGATGTTG	T	C	RTSNP_Hash2_1033557_36CT	PolyHighResolution	MMSRT123G_scaff_1446_1,11454
AX89929136	AX89929136	Affx-88904609	CTGCATGTTTTGGTATGTGCACGTGTTAATTAAAC[A/G]ACAGTTACGACACACTCTTTCACATGAACAGAGAG	A	G	RTSNP_Hash2_1008906_36AG	PolyHighResolution	MMSRT129H_scaff_1285_2,57001
AX89972810	AX89972810	Affx-88904610	TGCAGTTTCAGTAGACAGTAGATCGAAACAGACT[A/G]TATCTAGTTGGCATAAATATGCAGGCCGCCAGCAG	A	G	RTSNP_no71bps_NM_Hash_9192_35AG	PolyHighResolution	0
AX89943600	AX89943600	Affx-88904612	AAAAACACATA[G/T]TTTCCATGTGGAGTCGCTATATCTGATAAACCTGT	T	G	RTSNP_no71bps_NM_Hash_29377_12GT	PolyHighResolution	0
AX89931767	AX89931767	Affx-88904613	GCACTTCTGGCATACTAGTGAGCATGGCAGAAAT[A/G]CAACACACACTGATGAGAACTGTTATTATGGATGA	A	G	RTSNP_no71bps_NM_Hash_2913_35AG	PolyHighResolution	0
AX89970810	AX89970810	Affx-88904614	TGCAGATGA[G/T]GTGCTGCCTTGTCATCATTTAAGAGATGTCATACA	T	G	RTSNP_no71bps_NM_Hash_28690_10GT	PolyHighResolution	0
AX89971024	AX89971024	Affx-88904617	TGCAGCAGGCAGTCCATT[G/T]TTATCCTCTTATTAGACTTCAAATTGACGCGTTTG	T	G	RTSNP_no71bps_NM_Hash_20488_19GT	PolyHighResolution	0
AX89970438	AX89970438	Affx-88904619	TGCAGACAGCCAGCCAGACCACA[G/T]GATATAAAACACTATCGACCATATAGCTCAGGAGT	T	G	RTSNP_no71bps_NM_Hash_14888_24GT	PolyHighResolution	0
AX89975821	AX89975821	Affx-88904620	TTGCTGACGGCCAAACAAATGACACGGAAAATAGT[A/G]GATTTGGAACTTATTCGAGAATAAATTAAATCAAA	A	G	RTSNP_NM_71bps_Hash2_791_36AG	PolyHighResolution	0
AX89967252	AX89967252	Affx-88904623	TATATCATGGAAGGTAGGTACTGTGAGTTAGAAGA[C/T]ATTGTGTGTTGCAATTTATTCCTGCATATCTGTAT	T	C	RTSNP_Hash2_9554_36CT	PolyHighResolution	MMSRT042B_scaff_1737_1,73150
AX89949987	AX89949987	Affx-88904626	AGTGGGAACCTGAAACTCCCTACTCTACTTACATT[A/G]CATTTACTCGCCTTCAGGTAAAGTATTTACTGTAT	A	G	RTSNP_Hash2_7444_36AG	PolyHighResolution	MMSRT110D_scaff_2637_1,61163
AX89975198	AX89975198	Affx-88904627	TTCATTGTTGGAGGTTTTGGCTCCATCGACGGTAA[C/T]ATTTTACCAACCATTCAATATTGGCCGTGGAAGTA	T	C	RTSNP_Hash2_62989_36CT	PolyHighResolution	MMSRT013H_scaff_1387_1,100163
AX89960582	AX89960582	Affx-88904628	GAGTTGTTACAATGCATCACTACTGCAGCGGCAGC[A/G]TTCACTCCTCAGAACTTTCAGTATGTTTTATGTTT	A	G	RTSNP_Hash2_61441_36AG	PolyHighResolution	MMSRT077F_scaff_1551_1,7181
AX89973492	AX89973492	Affx-88904630	TGGGCTTACCTCTGGTTCTCGCTTCTTTCCTTCTC[C/T]TGTTCACCATTCAATCAATAAGGACTCAAGGAGAA	T	C	RTSNP_Hash2_59198_36CT	PolyHighResolution	MMSRT031C_scaff_1675_1,125180
AX89956863	AX89956863	Affx-88904632	CGTAGGCTATACGATTTTGCCTGCATCTTCATCTA[G/T]ATTTTGGTTCGTATATGCACTTCAATTAGCCTACC	T	G	RTSNP_Hash2_54790_36GT	PolyHighResolution	MMSRT102D_scaff_1456_1,88366
AX89948585	AX89948585	Affx-88904634	AGATGCTCTGAAAGGTTAGTCACATGCTCTTATAT[C/T]ATATCTGGTAGCCTATACAATCTCTTAAACTATTG	T	C	RTSNP_Hash2_51984_36CT	PolyHighResolution	MMSRT084E_scaff_1482_1,17288
AX89924159	AX89924159	Affx-88904637	ATTTCTATGGATTTCCTATAAATGAGAGGTGCAGT[A/G]AAATATAATACATAGGCTTCAGACTGACTAATGAC	A	G	RTSNP_Hash2_41534_36AG	PolyHighResolution	MMSRT081D_scaff_1941_1,24190
AX89940990	AX89940990	Affx-88904639	TGTGAATAATTGAATACAAAGGACTAGTAATCTAA[A/C]ATAAGTATTAGATTCTGCCATACAGCCTCAGGGCG	A	C	RTSNP_Hash2_33362_36AC	PolyHighResolution	MMSRT005E_scaff_1378_1,71884
AX89917120	AX89917120	Affx-88904640	AAATGCCTTATTAAATTAAAGCCTACCCAGCATAC[A/C]AAAATTGGTTCTGTGAAGGTTCCCAGACCTTCACA	A	C	RTSNP_Hash2_301067_36AC	PolyHighResolution	MMSRT047H_scaff_1674_1,4201
AX89929393	AX89929393	Affx-88904642	CTGTCATGCTTGCCTCAAGTCCCTGTAAAACAGAT[G/T]ACTTGGCCCCAAACATTATTTATACACTGAGGCAA	T	G	RTSNP_Hash2_275951_36GT	PolyHighResolution	MMSRT104C_scaff_1752_1,101070
AX89956333	AX89956333	Affx-88904643	CCTGCCCTAACAATGAAACTGTCTCCCTGCAGTGT[A/G]TCAGTGAGTAACGATCTTTACATTCTCGCAGTTAA	A	G	RTSNP_Hash2_23828_36AG	PolyHighResolution	MMSRT069A_scaff_1524_1,105254
AX89949258	AX89949258	Affx-88904646	AGGATCTGAGGGCTTTTTATATTAGAAAAGTCTTT[A/G]GATTTTCTGTCCACATATTTCCTGCTAATCCCTGA	A	G	RTSNP_Hash2_1985586_36AG	PolyHighResolution	MMSRT107C_scaff_1868_1,78483
AX89919329	AX89919329	Affx-88904648	ACATGAATCTAGAGACATACATGTTTCCAGTAAAA[G/T]AAGATTTGTGTGTTTAATTTATTGCTGTCGGATTT	T	G	RTSNP_Hash2_1861670_36GT	PolyHighResolution	MMSRT059C_scaff_1668_1,86250
AX89923147	AX89923147	Affx-88904649	ATGAACTTTACTTCCTCAATTGTACTGAACTTAAA[A/C]TAATTGGAATATCGATATTCTCCTCCACTCTTTTT	A	C	RTSNP_Hash2_1779747_36AC	PolyHighResolution	MMSRT111D_scaff_1909_1,186379
AX89975142	AX89975142	Affx-88904650	TTCAGTACAAACTCGAAAATAGTGAGGAATGTTCT[C/T]GTTTCAAATAGAGGAGGCATAGAAGGTTTACTAGA	T	C	RTSNP_Hash2_13100_36CT	PolyHighResolution	MMSRT061A_scaff_1785_1,71322
AX89922563	AX89922563	Affx-88904651	ATAGCTAGAGATTAATACTAAATTATGATCAAGTC[G/T]AACAAGATAATACCAACTAAGGCTAAAGGAAATGG	T	G	RTSNP_Hash2_1230230_36GT	PolyHighResolution	MMSRT132F_scaff_1500_2,3976
AX89960914	AX89960914	Affx-88904652	GATGTGCCTATTGAAACCTCTATCCCTAATGTGTT[G/T]CTTTTATCACAATAATGAACGATCATTATGGATAG	T	G	RTSNP_Hash2_1208057_36GT	PolyHighResolution	MMSRT109F_scaff_1558_3,2868
AX89972443	AX89972443	Affx-88904654	TGCAGTCCTGGTGAGACAAAACATAGATTC[A/C]TTATGACCCTCTCTGAACTGTGAGATTCATATCAA	A	C	RTSNP_no71bps_NM_Hash_28575_31AC	PolyHighResolution	0
AX89972282	AX89972282	Affx-88904655	TGCAGTAGAGCATGCTGGGAAAAAGTGAAA[G/T]TGTTACCATAACTTGAGTTGGTGGGACTTCTCGTT	T	G	RTSNP_no71bps_NM_Hash_22509_31GT	Other	0
AX89942654	AX89942654	Affx-88904658	TTGGATGATGGTCTTTGGTTGGTAAAAACTTCAAA[C/T]GCTGATCTGGTCTGGTTGTTGGTTCATTGGGTTGT	T	C	RTSNP_NM_71bps_Hash2_13128_36CT	Other	0
AX89935525	AX89935525	Affx-88904662	GTTCTTCATTTTCTTAATCGATTCACAACTCTGTC[A/C]GATGGCTTGGCCCTGCAGTGCTTTGTTATATTCAA	A	C	RTSNP_Hash2_67223_36AC	PolyHighResolution	MMSRT047E_scaff_1691_1,25497
AX89925801	AX89925801	Affx-88904663	CAGTATATGTATTCGATCTGGTAATATAAAATAAC[C/T]CCAGATCCTCATGGTGATATTAATAGCTGCAGCAG	T	C	RTSNP_Hash2_64788_36CT	PolyHighResolution	MMSRT122H_scaff_1541_1,65709
AX89932776	AX89932776	Affx-88904665	GCTTCTGTTTGACAGAGCAGCATGACAATCTGAAT[G/T]CACAGCAGTCTCTTTCAAGGACAAACGTGTGGCAT	T	G	RTSNP_Hash2_54623_36GT	PolyHighResolution	MMSRT136H_scaff_1922_1,70905
AX89918236	AX89918236	Affx-88904669	AATACTGGTCTAATGCAAATCAAGTATGGATAGAT[G/T]ATAGTTAAGCACCGCATCAACTCATCTGTGCACAA	T	G	RTSNP_Hash2_41746_36GT	PolyHighResolution	MMSRT024C_scaff_1824_1,2053|MMSRT070F_scaff_1946_1,107589
AX89928880	AX89928880	Affx-88904670	CTCTTTATTGCTAAACACTCTAAGGAAGCTAGGAT[A/C]CAGTGTACAGATACCATCCCAACATTGTTCCCTTA	A	C	RTSNP_Hash2_40626_36AC	PolyHighResolution	MMSRT056C_scaff_1618_5,9904
AX89927714	AX89927714	Affx-88904671	CCTTTTATGGTTTCACTTCTGCATATTCCTCTTTA[G/T]CTATCCGACTCCCCCTTACACACACAGCCAGATAT	T	G	RTSNP_Hash2_40285_36GT	PolyHighResolution	MMSRT028C_scaff_1680_1,71116
AX89941505	AX89941505	Affx-88904672	TTAAGTACTTCCGGCATGACTATTAGAGAAAATGT[A/G]AAATATTAAGGGCAGAAAATATAGTATTATCATCA	A	G	RTSNP_Hash2_39784_36AG	NoMinoHom	MMSRT017C_scaff_1748_1,14929
AX89916544	AX89916544	Affx-88904675	AAAACATTTTTATCACTCCAATTCAGACTAATCGA[G/T]ACCACTTACATGATTAAAATAGCACTGACTCCCAT	T	G	RTSNP_Hash2_29754_36GT	PolyHighResolution	MMSRT015C_scaff_1528_1,134036
AX89962541	AX89962541	Affx-88904677	GGAAGTGGTTTGCTGAATTCCTGTCGCCTTGAGTA[A/G]TCTTAGGACCATCTTACTACAAAACTGAGAAATCA	A	G	RTSNP_Hash2_24961_36AG	PolyHighResolution	MMSRT003A_scaff_1288_7,31302
AX89936675	AX89936675	Affx-88904678	TAGAGATCAATATTATAGAGAATGTTAATGACAGC[A/G]AATCCCCACTACCACCATTAAAACTAAATTCAAAA	A	G	RTSNP_Hash2_23205_36AG	PolyHighResolution	MMSRT033D_scaff_1724_1,146327
AX89938517	AX89938517	Affx-88904679	TCTATTAACTTTTGGCTTCGGATGGTAACTGTAAA[C/T]GTCCACCAATATGCTATAACTCACATGGTTTTCTG	T	C	RTSNP_Hash2_20580_36CT	PolyHighResolution	MMSRT098A_scaff_1928_1,52452
AX89969666	AX89969666	Affx-88904681	TGAAGCAACGCGTAGCATGGCTTACACCAACATTC[A/C]ATTTTTAATGGTACATACGATGTTGATTATCAGTG	A	C	RTSNP_Hash2_1962200_36AC	PolyHighResolution	MMSRT134A_scaff_1818_1,40264
AX89925490	AX89925490	Affx-88904682	CAGCAGGTAAATCCTAAATACTATGATAATGTAAA[G/T]CTGGAAAGCTACCTGGCGTTTGACAAGTTATCCAA	T	G	RTSNP_Hash2_1867348_36GT	PolyHighResolution	MMSRT140D_scaff_2317_2,31734
AX89964254	AX89964254	Affx-88904683	GTAGTTCATCTGTCTTTTGGTTTTGAGAAATACAT[C/T]TTCACAGCTGATTGTGCAGCAATTATACTCCACAA	T	C	RTSNP_Hash2_1759932_36CT	CallRateBelowThreshold	MMSRT134F_scaff_1506_1,55444
AX89924104	AX89924104	Affx-88904684	ATTTAGCCAATGGATTACAGCTAATCTGTAGTAAA[C/T]CCCCAATCCCTCGCAGACAACGGCTTAGAGTTCGA	T	C	RTSNP_Hash2_1617429_36CT	PolyHighResolution	MMSRT018C_scaff_1922_2,19857|MMSRT059A_scaff_1926_2,67489
AX89961199	AX89961199	Affx-88904689	GCACCAAGCAGTCTGGCTGATCCTGACAGATTTTT[A/C]TTAGCTCTAGTTGCCAGGAAGAATGTGCATATTGA	A	C	RTSNP_Hash2_12040_36AC	PolyHighResolution	MMSRT091B_scaff_1222_2,20748
AX89931517	AX89931517	Affx-88904690	GATTCTAACATCTGTCAAATGTACTACTTCACCAA[A/G]TAAACAACTCCTCCTTCAAATATGGTCTTTTAAAG	A	G	RTSNP_Hash2_11343_36AG	PolyHighResolution	MMSRT017H_scaff_1645_1,39110
AX89948163	AX89948163	Affx-88904692	AGAATACAGATTTCCTGTTTATCAGAAGAAGAACT[A/C]ATTTTGTTTCTTCGACTGCAAGTGAACCGCAGATT	A	C	RTSNP_Hash2_1109232_36AC	PolyHighResolution	MMSRT015F_scaff_1738_5,1932
AX89957064	AX89957064	Affx-88904694	CTAACTACAAACAAATTCCACAGAACAACAATA[A/C]TTTAGTTTACCTCAATCATCTTGTTTATTTTGTTA	A	C	RTSNP_no71bps_NM_Hash_8518_34AC	PolyHighResolution	0
AX89970678	AX89970678	Affx-88904695	TGCAGAGGCGGCCTACAATTAATCACTACAGAT[A/G]TTTAGATTGCTTTTAGATTGCGAAGTTTAGAAACA	A	G	RTSNP_no71bps_NM_Hash_5576_34AG	PolyHighResolution	0
AX89939879	AX89939879	Affx-88904696	TGCAGTAGAGCCTTAACAACCAATGTTGCCTCAA[A/G]TAAAGGGATTTTACTTTTTGTTTATTTTTTGCCAA	A	G	RTSNP_no71bps_NM_Hash_34255_35AG	Other	0
AX89954851	AX89954851	Affx-88904697	CATTATTTG[A/G]CACTTTATAGATTTCACGTTGTGTAACTGAAGTTT	A	G	RTSNP_no71bps_NM_Hash_32076_10AG	PolyHighResolution	0
AX89972827	AX89972827	Affx-88904701	TGCAGTTTGTCATGAAATATA[G/T]ATTTTATTAAAACTCTTGATAGACCAAATGTTCAC	T	G	RTSNP_no71bps_NM_Hash_19865_22GT	PolyHighResolution	0
AX89939905	AX89939905	Affx-88904705	TGCAGTCTGAAGAGAAGTGACATATTGACAGTAAA[C/T]GGTCCTTTGTGTTTCCATCCATGTAAGAATGTCAA	T	C	RTSNP_NM_71bps_Hash2_5124_36CT	PolyHighResolution	0
AX89976419	AX89976419	Affx-88904709	TTTCAGTTTGTAGTGCCTTTGGGCTAGTGTCATAT[A/C]TGATAATCACATCACCTGATGGAACGCAAAGTTTA	A	C	RTSNP_NM_71bps_Hash2_3528_36AC	PolyHighResolution	0
AX89951076	AX89951076	Affx-88904711	ATCTATAATGATCTCCACTGTAATGACAATACCTT[A/C]GTTTTCTGATAATAAAGACTTCAATAATACAGTAA	A	C	RTSNP_NM_71bps_Hash2_11613_36AC	PolyHighResolution	0
AX89929323	AX89929323	Affx-88904712	CTGGTTTGAAATTGTAGTTGCATGGAATGTTTATA[A/C]TGTATGTTCATATTATACATAGTAACGAGTTTACG	A	C	RTSNP_NM_71bps_Hash2_11535_36AC	PolyHighResolution	0
AX89919523	AX89919523	Affx-88904716	ACCATGAGTACCTCTGGGATTAATTATATGATTGA[A/C]TATGCGCAAAAGTGAATTGAATTAATTCCACACCC	A	C	RTSNP_Hash2_900797_36AC	PolyHighResolution	MMSRT123H_scaff_1590_1,66146
AX89925081	AX89925081	Affx-88904718	CACCTTGGAGTTCTTTGGTGGATTGATATCAAAAT[A/C]ATTATCATCAGGTGGGTAGCCAATGCAATGAATGA	A	C	RTSNP_Hash2_708943_36AC	PolyHighResolution	MMSRT047G_scaff_1483_1,31859
AX89974512	AX89974512	Affx-88904721	TTAAATATTCAATGCAATTCAACAATAAAGTACTG[C/T]ATTGCTGTTCCGCTATGTATTACCTGCAGAATACT	T	C	RTSNP_Hash2_56087_36CT	PolyHighResolution	MMSRT064E_scaff_1588_1,147982
AX89940092	AX89940092	Affx-88904723	TGCCTTAAACTACTTTCCTTCCTACATACTCAAAT[G/T]CAATGGTAGTTGGCTGCTCTTCTGCAGAGGTAAAA	T	G	RTSNP_Hash2_49070_36GT	PolyHighResolution	MMSRT052G_scaff_2126_1,89702
AX89941848	AX89941848	Affx-88904724	TTATTCTTAGAAATCAAGTTGGTGCAAGCAAAAGT[A/C]ACGTTTGACAGTAATGGCATGAGAAACTGACCTGA	A	C	RTSNP_Hash2_48695_36AC	PolyHighResolution	MMSRT075H_scaff_1686_1,116315
AX89965436	AX89965436	Affx-88904728	GTTCACAGGATCACCATATGCAGGGACTTCTGATA[A/C]TATTCTAGGCTCTCAATGTGCTCATGCAAAATGTT	A	C	RTSNP_Hash2_41508_36AC	PolyHighResolution	MMSRT083G_scaff_1856_2,1666
AX89919409	AX89919409	Affx-88904729	ACATTTTATTTGCATTAGCCTTCACACATTACACA[A/C]ATATTATTAGTCTAATTTGTATGCTTTTCTCTTAG	A	C	RTSNP_Hash2_38483_36AC	PolyHighResolution	MMSRT063H_scaff_1790_2,70785
AX89949594	AX89949594	Affx-88904731	AGGTGCATGCACCTGTGCATCCTTTCCAACCAATT[A/C]ATGTTATTTAATGTACTTTACAAAACCATGACAAG	A	C	RTSNP_Hash2_26806_36AC	PolyHighResolution	MMSRT030C_scaff_1785_2,9426
AX89926468	AX89926468	Affx-88904734	CCAAAGATATTAATCATAGGAAAGGTCAGGATTAC[A/G]GATCTACACAGTTGGGTGAAACAACCCCATGGATG	A	G	RTSNP_Hash2_222782_36AG	PolyHighResolution	MMSRT050F_scaff_1758_1,210738|MMSRT055E_scaff_1813_1,20450
AX89920515	AX89920515	Affx-88904739	AGACACCCAATTGAATGCCGTCTCACGTAGGCTAA[G/T]GTTTCTTTAGGAGTGCCCACTGCCGATTTACACCA	T	G	RTSNP_Hash2_1682104_36GT	PolyHighResolution	MMSRT109F_scaff_1560_4,15863
AX89946266	AX89946266	Affx-88904740	ACAATGTAAATAGCCAAGAAACACAAAGGACAAAG[A/G]TTCACATTAGTAAACTTAAGTAAATTAGACCAACT	A	G	RTSNP_Hash2_1576867_36AG	PolyHighResolution	MMSRT067F_scaff_1861_1,62024
AX89959882	AX89959882	Affx-88904743	GACCTCCCCTGAAATGGACTGTTCTAAAGGCATGA[C/T]GTCACATTGAAGATACCATTTACTGTGCTTCAGAC	T	C	RTSNP_Hash2_1369121_36CT	PolyHighResolution	MMSRT115D_scaff_1565_1,8318
AX89935002	AX89935002	Affx-88904749	GTGCCCAGTATCCCTCAGAACAAGAACGTAAGCAA[A/G]ATGGAAATCCTGCAGCATGTCATCGACTATATTCT	A	G	RTSNP_Hash2_1078722_36AG	PolyHighResolution	MMSRT007D_scaff_1542_1,4713
AX89976172	AX89976172	Affx-88904751	TTGTTTGT[G/T]TGTTCTAGATCTTTCTGTGGGAGCAGAACTTGGAA	T	G	RTSNP_no71bps_NM_Hash_5535_9GT	PolyHighResolution	0
AX89970435	AX89970435	Affx-88904752	TGCAGAC[A/G]AGTTAAATACATTGTGGGTCATTAAGAGTACTTGT	A	G	RTSNP_no71bps_NM_Hash_4954_8AG	PolyHighResolution	0
AX89943774	AX89943774	Affx-88904754	AAAATCTTTGAAAATGTTG[C/T]GTTTATTGACATAGATTGACATCCTGTTATGGAGA	T	C	RTSNP_no71bps_NM_Hash_27879_20CT	PolyHighResolution	0
AX89972021	AX89972021	Affx-88904755	TGCAGGTAGCTAGCTGTAGGGGGTAGAGA[G/T]ATGTCTTTAGATGTCTCCTACTCAGTGAGGAAGCA	T	G	RTSNP_no71bps_NM_Hash_26191_30GT	NoMinoHom	0
AX89933886	AX89933886	Affx-88904756	GGTCAGTGTCTCCTACTCTAAAGCGTCGGTGAAA[G/T]AATGAATGATGGACTAAAGACGTGGAACAGGGTTG	T	G	RTSNP_no71bps_NM_Hash_24600_35GT	PolyHighResolution	0
AX89971057	AX89971057	Affx-88904758	TGCAGCATATTAACTA[A/G]AGATTAGATTATATCGGTAGTACAGAGTGAGCGTG	A	G	RTSNP_no71bps_NM_Hash_21022_17AG	PolyHighResolution	0
AX89939894	AX89939894	Affx-88904760	TGCAGTCAGAAGCTCTTAACATACCAAGATAAAC[C/T]ATAATGAGATCATTAGAGATTTGAATCTTGCCACA	T	C	RTSNP_no71bps_NM_Hash_14155_35CT	PolyHighResolution	0
AX89955041	AX89955041	Affx-88904763	CCAACACATACAGACACACACACATAATTACAATA[G/T]GATGTAGTGTGAATGATAGAGGTAAACTCTCTCCA	T	G	RTSNP_NM_71bps_Hash2_7193_36GT	Other	0
AX89962994	AX89962994	Affx-88904765	GGCCACTTATTTGTGTTTGCTTTTTCTCTGTGTTG[A/G]CTACATCGTTTCCAATTGCGTGATGTTATTTTGTT	A	G	RTSNP_NM_71bps_Hash2_13872_36AG	PolyHighResolution	0
AX89922247	AX89922247	Affx-88904767	AGTTTTATATTCCTTTGCTGGCTTGTATAAAACAT[C/T]TACACAGACACCCACAGGCCAAATCACAGATGGAG	T	C	RTSNP_Hash2_69581_36CT	PolyHighResolution	MMSRT024C_scaff_1835_2,109968
AX89968611	AX89968611	Affx-88904768	TCCGTTTCAGTCGTCAGGCAAATGTAATGTACCCT[A/G]GTATGAAATATGTATACTGGGAATTAGAAATAGCC	A	G	RTSNP_Hash2_689064_36AG	OffTargetVariant	MMSRT019C_scaff_1693_4,98015
AX89975972	AX89975972	Affx-88904771	TTGGTTCATATGTAATACAGCAATTATAAAGCTAT[A/C]ATTTGGGCGAGAATGTAAATGGTGACATAAATGGA	A	C	RTSNP_Hash2_610240_36AC	PolyHighResolution	MMSRT016G_scaff_2339_1,19493
AX89964348	AX89964348	Affx-88904772	GTATTATAGTCAGCAGATGGCAGCATGTTGATTGT[A/G]TTGTAGCATGGCTTCTGTATATTCCCATATGAGAA	A	G	RTSNP_Hash2_60596_36AG	PolyHighResolution	MMSRT076G_scaff_1616_1,23551
AX89917659	AX89917659	Affx-88904780	AACTGTTCCATAAACAATTGCTATCCACAGTAATC[G/T]TACTATTATCTCCACTATACCAAAAGCTATAAAAC	T	G	RTSNP_Hash2_48502_36GT	PolyHighResolution	MMSRT110C_scaff_6719_1,78279
AX89963858	AX89963858	Affx-88904783	GGTTACACTAGTTGTAGATGGTACCCAGGGGTACA[G/T]TTCTATATCCATCTGCAGTCTACCTTTTGTCCTTA	T	G	RTSNP_Hash2_41492_36GT	NoMinoHom	MMSRT036E_scaff_1923_1,56435
AX89941271	AX89941271	Affx-88904785	TGTTCTGTTAGGTGAAATGCGAACACGAACAATGC[G/T]ACTTTCCACTTTTTGCTTCTTATTATAAATAATTA	T	G	RTSNP_Hash2_39144_36GT	PolyHighResolution	MMSRT055E_scaff_1815_1,93378
AX89935513	AX89935513	Affx-88904787	GTTCTCTGTTTTCAATAGCACCCTCAGGAGGAGAT[A/G]GAGAGCTATAAAGTCCTGATGAGAATCCTCAAGTC	A	G	RTSNP_Hash2_37891_36AG	PolyHighResolution	MMSRT026D_scaff_2020_1,25438
AX89923818	AX89923818	Affx-88904788	ATTATTATTCATGCAAGGTACTTACAGGGTTACAG[G/T]GTATTTAAAATCAGCATATGACAAAAAGCAGTACA	T	G	RTSNP_Hash2_36787_36GT	PolyHighResolution	MMSRT066C_scaff_1514_1,125904
AX89976916	AX89976916	Affx-88904791	TTTTGAAAGTGTTTATTTAATAACCATTTCTTCAT[A/C]TTTTCTTAGCTGGTGCCTCCACTGAGTGCACCAAA	A	C	RTSNP_Hash2_31602_36AC	PolyHighResolution	MMSRT044F_scaff_1742_1,57229
AX89917053	AX89917053	Affx-88904793	AAATAGGTTATATTAAGTCGAGCCTGTAAGAAAAA[G/T]CACAGTAAAAACATTTGCCAGTAGATTACCAAATC	T	G	RTSNP_Hash2_29113_36GT	PolyHighResolution	MMSRT013B_scaff_1288_1,8234
AX89919596	AX89919596	Affx-88904794	ACCCTGTAATCATGAGACCACAGTTATGTCCAAAT[G/T]ACTGTTATACTGCAGCGATCCATTTACAACAACCC	T	G	RTSNP_Hash2_26722_36GT	PolyHighResolution	MMSRT124E_scaff_2245_2,2115
AX89932059	AX89932059	Affx-88904795	GCATGAAAATTCAACATTCATTCGAATAAACAAAT[G/T]AAGTAGCTAGTTACCAAATTAACTTAATGTTAGGT	T	G	RTSNP_Hash2_25258_36GT	PolyHighResolution	MMSRT140D_scaff_2317_2,32081
AX89949565	AX89949565	Affx-88904799	AGGTCACATACTGCAGACAAGTGAGGAAGAGACAT[A/G]GGTTGGATTAAAGCTACAGAGAGAAAAATTATAGA	A	G	RTSNP_Hash2_18734_36AG	PolyHighResolution	MMSRT112E_scaff_1758_1,71773
AX89968273	AX89968273	Affx-88904801	TCATTCTGGGGACGGCTGAGTTGAGGAGCTAGCTG[C/T]TGTAATTATACTGGTGGTCATGAAAAGATGAATAA	T	C	RTSNP_Hash2_1716611_36CT	PolyHighResolution	MMSRT090G_scaff_1675_2,15982
AX89916618	AX89916618	Affx-88904804	AAAAGTGGCCATTACTAATCATTCAGATGATAAGC[A/G]ATATTTCATAATGTTGAATTATACCTGTAGTATAA	A	G	RTSNP_Hash2_15036_36AG	PolyHighResolution	MMSRT064D_scaff_1649_1,85444
AX89964854	AX89964854	Affx-88904806	GTGAGATATTCTAAGAATGTTGGAAACAGGAGGCA[C/T]ATCATTTCTAACATTACCATACAATAATAGGGTTG	T	C	RTSNP_Hash2_1378388_36CT	PolyHighResolution	MMSRT047F_scaff_1624_1,10376
AX89925995	AX89925995	Affx-88904807	CATACCGATATATGAGTAGCGTATTTCAAAGATGA[G/T]AACAATGAAAAGTCTCGTTGTTTTGTTATTTCCTC	T	G	RTSNP_Hash2_1307788_36GT	PolyHighResolution	MMSRT009B_scaff_1693_1,74578
AX89937125	AX89937125	Affx-88904808	TATGAATGGAGTCATTGCGAATTGTAAATAAAGAT[A/C]TATTTATGCTTATAGTATCATGGCATTCCTTTTGG	A	C	RTSNP_Hash2_1298308_36AC	PolyHighResolution	MMSRT042G_scaff_1581_2,56098
AX89925649	AX89925649	Affx-88904809	CAGGCACATCACAATGATCAGGACAAAGACATCAA[A/G]CAACTGAACTACTGAGACAAAACCCCAAGAGAGAG	A	G	RTSNP_Hash2_1274296_36AG	PolyHighResolution	MMSRT067H_scaff_1569_1,129193
AX89944869	AX89944869	Affx-88904812	AACTGAACTGAGCAACAACATGTTAGGAACTACGT[A/G]TTGGAACTAAGTCTTGGAAGTATTTTGTTTCTTCT	A	G	RTSNP_Hash2_1092526_36AG	PolyHighResolution	MMSRT036C_scaff_1854_1,115832
AX89943697	AX89943697	Affx-88904814	AAAAGAGCTAAAGCGGGTT[A/C]TTTTAATAGAGAAAGCACATGTAAGGGTAGAGAGC	A	C	RTSNP_no71bps_NM_Hash_8122_20AC	PolyHighResolution	0
AX89972408	AX89972408	Affx-88904816	TGCAGTCAGTACAGTAGTTG[A/C]TATCATATACTATAGCTCTACTGGGAGATTGTGGA	A	C	RTSNP_no71bps_NM_Hash_33746_21AC	MonoHighResolution	0
AX89950081	AX89950081	Affx-88904817	A[G/T]TATCCCTCTTTAACTTTTTGTTCGTCTGTAGACTG	T	G	RTSNP_no71bps_NM_Hash_28868_1GT	PolyHighResolution	0
AX89972780	AX89972780	Affx-88904818	TGCAGTTGGATGCAG[A/G]ATTTCAATGCTGAGACTGTGTAGTAGACTATCACT	A	G	RTSNP_no71bps_NM_Hash_26594_16AG	PolyHighResolution	0
AX89918284	AX89918284	Affx-88904820	AATATCTGTGCAAATAAAGCAAGTATGGTGAAAT[A/G]AAGGCCAGACTATCTCTGGTAGCTGTGTATGTAAT	A	G	RTSNP_no71bps_NM_Hash_17043_35AG	PolyHighResolution	0
AX89954405	AX89954405	Affx-88904822	CAGTTTCAAATGGTCTATCCTTTTCTG[G/T]CTTATCACTCTTATTATACCGATCGGGTCGTGCCT	T	G	RTSNP_no71bps_NM_Hash_12070_28GT	PolyHighResolution	0
AX89971229	AX89971229	Affx-88904823	TGCAGCGCCATCTTTTAATGT[C/T]AATGTGATAGATGTTGGGAGTATAAGGTCCCAAGG	T	C	RTSNP_no71bps_NM_Hash_10426_22CT	PolyHighResolution	0
AX89960297	AX89960297	Affx-88904824	GAGCTGTGTCTGCTACTCAGCCAGGTGTTTCAGAT[A/C]GTTTATACTGAGTCCACTATAGACTTCCTGGACAG	A	C	RTSNP_NM_71bps_Hash2_9652_36AC	PolyHighResolution	0
AX89968613	AX89968613	Affx-88904826	TCCTAAACAATGGCTCATCACAGTATTATTTAATA[G/T]TCTATATACCTGAATAAAATAATGCTGATCATCAT	T	G	RTSNP_NM_71bps_Hash2_8156_36GT	OffTargetVariant	0
AX89918282	AX89918282	Affx-88904827	AATATCATTATAGCGGATTTGTTATTGGAAACTAG[A/C]TAATTGTCAGTTTGTCATTCAGGCCATTGGAAACA	A	C	RTSNP_NM_71bps_Hash2_6990_36AC	PolyHighResolution	0
AX89964255	AX89964255	Affx-88904833	GTAGTTCTGAAATGCCAAAGCACCTTCGAGGTCTT[C/T]GACTTGCCAGTTCTAAAGATTAGGTACCTGATGTG	T	C	RTSNP_Hash2_8148_36CT	PolyHighResolution	MMSRT136E_scaff_2186_1,128346
AX89918199	AX89918199	Affx-88904835	AATAAGTGACAATTTCTACATTTAGTAATAATGAT[A/G]ATGCACTGAAACTATGCAGATGGAATTCTCTGTTA	A	G	RTSNP_Hash2_7130_36AG	PolyHighResolution	MMSRT022F_scaff_1540_1,52995|MMSRT028H_scaff_1569_3,11391|MMSRT074C_scaff_1980_2,6795
AX89952324	AX89952324	Affx-88904836	ATTTAACTTTCCTAATACAGTAAACAGTCTCTGTC[G/T]GATAGATTCTACAGGAGGTGATTAAGGTAACTGGA	T	G	RTSNP_Hash2_708267_36GT	NoMinoHom	MMSRT095G_scaff_3645_1,115662
AX89949694	AX89949694	Affx-88904840	AGTACATGACAGGACTCGGGGTATTTCAGGGAAAT[C/T]GCATTAGGAGTTTAGTGTGTTGTCTTAATTTCATC	T	C	RTSNP_Hash2_59027_36CT	PolyHighResolution	MMSRT143H_scaff_1371_1,34223
AX89927316	AX89927316	Affx-88904843	CCTAGAGTATAGACTAGTCTTTACATGGCAGAATA[G/T]AATTTATTGTCTGGAACATAAACACTGGAAACATG	T	G	RTSNP_Hash2_52198_36GT	PolyHighResolution	MMSRT132E_scaff_1874_1,6570
AX89937011	AX89937011	Affx-88904845	TATAGCCATATTTCTGTAGAAGATCTCCTTCCATA[A/G]AAATGTTTATTGTATATCCTTTCATATGGATACTA	A	G	RTSNP_Hash2_45396_36AG	PolyHighResolution	MMSRT027B_scaff_1978_1,101313
AX89953467	AX89953467	Affx-88904846	CACGGTCACTGTGACCACTGAAGATAATCAACTGC[A/C]TTGAGGAATAAAACATCAGTTATGTGAGTGGCTGA	A	C	RTSNP_Hash2_45147_36AC	PolyHighResolution	MMSRT085H_scaff_1791_1,90772
AX89935767	AX89935767	Affx-88904850	GTTTTATTCAGTGTGGATTTATAACGGCAAATAGT[C/T]AACCTCCAATCAAAACCCTATTATTTTACCAAAAC	T	C	RTSNP_Hash2_39326_36CT	PolyHighResolution	MMSRT102B_scaff_1668_1,62613
AX89947031	AX89947031	Affx-88904853	ACCATTGTTGTCAACTGTCTTGTTATTTTTGTTTT[A/C]ATTTCCATCTTAAAGTTTGGTTCGAATTTAAGTGC	A	C	RTSNP_Hash2_31259_36AC	PolyHighResolution	MMSRT028D_scaff_1826_1,134076
AX89967734	AX89967734	Affx-88904854	TCAACCCAGGTAAACATTCCTTAAAAGGGACTGAC[A/G]ATGCCATTTTGATTAGCTTTACATGAGACCTCATT	A	G	RTSNP_Hash2_279278_36AG	PolyHighResolution	MMSRT140C_scaff_1615_1,11879
AX89930334	AX89930334	Affx-88904857	GAATGCATTCACTTTAATCATTGCAAACTTTAAAC[A/G]CGATTGCCCTTTGAAAATATGTGTTCATAAACAAA	A	G	RTSNP_Hash2_25498_36AG	PolyHighResolution	MMSRT084E_scaff_1482_1,20681
AX89923698	AX89923698	Affx-88904863	ATGTTTTGCCAGATTTTCGAAGAACCTGCAAGTGA[C/T]ATATTTCTGGGACTGGAACATCCACGGAGAATCGA	T	C	RTSNP_Hash2_1714412_36CT	PolyHighResolution	MMSRT073G_scaff_1702_1,50681
AX89926981	AX89926981	Affx-88904864	CCCCACTCCAGACAGAAGGGTGTCTTATTAGATAT[C/T]AGACAATTGTGTGAACAGGGCTATAATCAAACTGA	T	C	RTSNP_Hash2_16744_36CT	PolyHighResolution	MMSRT132H_scaff_1754_1,21007
AX89936828	AX89936828	Affx-88904865	TAGGTAGGATGACAAACCAATCAATTACTGTAAAT[A/G]ACCTCTAAACAGGAAGTGAAGTGCGAGAAGGTCAA	A	G	RTSNP_Hash2_1577491_36AG	PolyHighResolution	MMSRT080C_scaff_2099_1,47558
AX89943090	AX89943090	Affx-88904866	TTTCCAGTTCATTTCCTCTCACATTTGTCAACATA[A/G]ACTCTGAAACACAGGGATAAACTTTGTTATAGAAC	A	G	RTSNP_Hash2_155935_36AG	PolyHighResolution	MMSRT018A_scaff_1642_4,2945
AX89967290	AX89967290	Affx-88904868	TATCAACACAATTGGTTTGTGATAGTACAATAAAT[C/T]TTACTCTCAATTATCCCATCAAATGTATTCATCAA	T	C	RTSNP_Hash2_1430286_36CT	PolyHighResolution	MMSRT064H_scaff_1734_4,20427
AX89961164	AX89961164	Affx-88904869	GCACACAATTAACAGAAACTGAGTCAATTCAAAAC[G/T]TTAGTTAGAGAAATTGCACATAAAAACACACTTCA	T	G	RTSNP_Hash2_1418092_36GT	PolyHighResolution	MMSRT050G_scaff_1629_1,38277
AX89942126	AX89942126	Affx-88904873	TTCCGACGAACAAACTGGAGGCAAAACTAGTAATG[A/C]AATGTCAATTAATTGAAGAAAACGTTTTTTATTAG	A	C	RTSNP_Hash2_11123_36AC	PolyHighResolution	MMSRT045D_scaff_1561_1,168326
AX89929936	AX89929936	Affx-88904874	GAAACATGAATAAAAGTGTGTCTTGTTTTATAAAG[A/C]TTTCAGGCTGACTGAATCTACTCTCTCTGCACTTC	A	C	RTSNP_Hash2_1031347_36AC	PolyHighResolution	MMSRT043C_scaff_1940_1,40225
AX89944477	AX89944477	Affx-88904877	A[A/C]AATGTGTGGCAAACCAGAAAACATAAATCAGTTGC	A	C	RTSNP_no71bps_NM_Hash_6180_1AC	PolyHighResolution	0
AX89939737	AX89939737	Affx-88904881	TGCAGCTGCAACATTATAAAGATGTGGAAAT[G/T]TCCAAAGTGAAGATGGAGGAAAAAGACAAATCTCG	T	G	RTSNP_no71bps_NM_Hash_11817_32GT	PolyHighResolution	0
AX89926810	AX89926810	Affx-88904883	CCATGTTCAGGAGCGACCAATTCTCAATTCCGAAT[G/T]ACCTATTAAAGCCCCATGATCTGGAACGCATTCCT	T	G	RTSNP_NM_71bps_Hash2_6652_36GT	PolyHighResolution	0
AX89944586	AX89944586	Affx-88904885	AACATAAAAACAACAGTGAATGCATCATAACTGGT[A/G]CATTGGTTCTCCTTAACAAATATAGCTAACTCACA	A	G	RTSNP_NM_71bps_Hash2_3947_36AG	PolyHighResolution	0
AX89966642	AX89966642	Affx-88904887	TACTATGTAAATAGATTAATTCACCTTCCGTACAG[C/T]ATTTGCTGAGCAGCAGAAAAGTTAGTTTCAGTCCT	T	C	RTSNP_NM_71bps_Hash2_3680_36CT	PolyHighResolution	0
AX89951717	AX89951717	Affx-88904888	ATGTCATCAAGCTTAAAACTAACAGAAGTATTTCC[C/T]TTTAGTCCCTGATAAAGTATCCATATTTTATATAT	T	C	RTSNP_NM_71bps_Hash2_2276_36CT	PolyHighResolution	0
AX89940616	AX89940616	Affx-88904890	TGGTCAGTTTGCGGTGGTAAAGAAATGTCGTGAAC[G/T]TAGCTCTGGCCTGGAGTATGCCGCTAAGTTCATCC	T	G	RTSNP_NM_71bps_Hash2_13292_36GT	PolyHighResolution	0
AX89935010	AX89935010	Affx-88904893	GTGCCTCACTTCCAATGGGAATCAAGATAAATGTC[A/C]AAAAAATCACAGCATTTGGTTCTAATTGTCTCTAC	A	C	RTSNP_Hash2_962484_36AC	PolyHighResolution	MMSRT026F_scaff_1988_1,673
AX89965582	AX89965582	Affx-88904894	GTTGGGGTATATGGGAGGGATATGAATGTTTGTTT[A/G]TGTATGAGTGTTCCACAAGAGATTCCCTTGTCTGG	A	G	RTSNP_Hash2_9590_36AG	PolyHighResolution	MMSRT067A_scaff_1681_5,36921
AX89950754	AX89950754	Affx-88904895	ATATTTTTTCATCAGAACTCCCTTTTCCTGATTTA[A/C]ATTCTAGTTCTTTTAACACATCTATCTTTCTGTTC	A	C	RTSNP_Hash2_938735_36AC	PolyHighResolution	MMSRT126B_scaff_1542_1,150252
AX89962212	AX89962212	Affx-88904897	GCTCTTTAACCACCTGCCTGTTCTGAGAAGTTAAT[A/C]TATTTGCAGAGAGCAGTAAGCCTTCTGTTGACTTC	A	C	RTSNP_Hash2_699167_36AC	OffTargetVariant	MMSRT111G_scaff_2727_1,2203
AX89926312	AX89926312	Affx-88904898	CATTATATGGATAAATACCTGTATAGTGGTGCAGT[A/G]AAATGGTACGCTCACCAGCTATAGAGGAAGAAGAG	A	G	RTSNP_Hash2_69002_36AG	PolyHighResolution	MMSRT054E_scaff_1750_1,92564
AX89922781	AX89922781	Affx-88904903	ATCAATTATTTGTCCAGTCTAAACAAATTTGAAGC[A/G]AAACAAAAGTCTGACTGTATATCAATCAATGAATC	A	G	RTSNP_Hash2_600047_36AG	PolyHighResolution	MMSRT044C_scaff_2021_3,15356
AX89945310	AX89945310	Affx-88904906	A[A/G]GTCTACACTGGGTCACTAGATATCCGGATACCTTT	A	G	RTSNP_no71bps_NM_Hash_9670_1AG	PolyHighResolution	0
AX89970624	AX89970624	Affx-88904907	TGCAGAGCACATACCGTCAAGCTGTTTCATAATTG[A/C]ATGTAAACACAAGTTCTAGCTACAATAACATGCAG	A	C	RTSNP_Hash2_58337_36AC	PolyHighResolution	MMSRT114H_scaff_2292_1,100891
AX89939296	AX89939296	Affx-88904908	TGAGGCTAGTTCAGCGTAGTTACCGTTGAAGAAAT[A/G]TCACTAAAACATCGGGAGCAGTGTAAAACGTAACC	A	G	RTSNP_Hash2_569257_36AG	PolyHighResolution	MMSRT027E_scaff_1870_1,6247
AX89932893	AX89932893	Affx-88904910	GGAAGCAGGTTGAAGACGTCCTGTAAATGGTAAAC[A/G]ATTTGGTGGTTGATGGGAAGCTTGTCTGCAGCCAC	A	G	RTSNP_Hash2_54890_36AG	PolyHighResolution	MMSRT091D_scaff_1330_4,57555
AX89928263	AX89928263	Affx-88904911	CTACACAAAAACACTGCTATGAGGGACACTGAAAA[G/T]ATTTAAAAGCGGGGCTTCTTGGCAGGCCCATCAAA	T	G	RTSNP_Hash2_52276_36GT	PolyHighResolution	MMSRT144G_scaff_1324_1,60128
AX89942269	AX89942269	Affx-88904913	TTCTCTTTGACATCACAGGGCTCTTGTAAGACATG[A/G]ACTACAGAATATAGATTCGACAATGTCTGAGAATC	A	G	RTSNP_Hash2_51181_36AG	PolyHighResolution	MMSRT042F_scaff_1462_1,28337
AX89941754	AX89941754	Affx-88904914	TTATAGAGATCAATTTCAGCTCACTTGAAGAAAAT[G/T]TGTTCTCAGTTTGATAATTAGAAGTGGCTACAAAG	T	G	RTSNP_Hash2_46096_36GT	Other	MMSRT069C_scaff_1844_1,4417
AX89960275	AX89960275	Affx-88904915	GAGCTAGACCAACACTGCAGGATATAGCTGAGCAT[A/G]GGTCTCAAGTTTCCTATAAAGTCTTAATGACTACA	A	G	RTSNP_Hash2_45947_36AG	PolyHighResolution	MMSRT101E_scaff_3019_1,47342
AX89928321	AX89928321	Affx-88904916	CTACTGTTCACCATACTTCTGCCTGGGAGAATCAC[A/C]GTTTGAGCTGCAGAGTGACTAAACCACCACTACGA	A	C	RTSNP_Hash2_44898_36AC	PolyHighResolution	MMSRT045H_scaff_1430_1,8986
AX89973189	AX89973189	Affx-88904917	TGGAACTATTAGCCTTTTAGTTGGTCCAGTTTGGA[C/T]TTTATCATTATTAACGCACATGTAACTCAAAATGA	T	C	RTSNP_Hash2_430910_36CT	PolyHighResolution	MMSRT063D_scaff_1671_2,77195
AX89946572	AX89946572	Affx-88904918	ACAGCCGTGCATAATTAGTTATCTTCGACAAATGC[A/C]CATTTTAGCACTGTCTTCTAATGTATGATCCTTAT	A	C	RTSNP_Hash2_420829_36AC	PolyHighResolution	MMSRT116A_scaff_1523_1,38816
AX89951747	AX89951747	Affx-88904919	ATGTCTTCTGAGTACTGTATGTCTACTCGACACAT[A/C]ATTTGATCACAAAGCATTATACAAAAATAGAACAC	A	C	RTSNP_Hash2_39734_36AC	PolyHighResolution	MMSRT123G_scaff_1455_1,1670
AX89951775	AX89951775	Affx-88904921	ATGTGCTGAAGATGGGAAAAGTTTGTTGACAAGTG[G/T]CTTGATTTAACCTCATTATGTGGTAAATATACGTG	T	G	RTSNP_Hash2_366925_36GT	PolyHighResolution	MMSRT102B_scaff_1659_3,2237
AX89976212	AX89976212	Affx-88904922	TTTAAGTAATGCACCATCGCCTCCGGGGTAATTAT[G/T]TGTCTTTCTTGGGATACTCTCTTGTGAGGTGACTT	T	G	RTSNP_Hash2_36564_36GT	PolyHighResolution	MMSRT060D_scaff_1613_1,158129
AX89922998	AX89922998	Affx-88904923	ATCGTAACTATATTTATGAGCCCAATAAAACAAAT[G/T]ACCCCCTGCAGAATATACTTTAATATGCAGCAGTA	T	G	RTSNP_Hash2_36322_36GT	PolyHighResolution	MMSRT134B_scaff_1259_1,13382
AX89950559	AX89950559	Affx-88904925	ATAGTCCTGCGCGGCTTCCTCTCTTCGTCTCCTCG[A/C]TACATTTTGACAATGGTCAACCAGTCACGTAAGAC	A	C	RTSNP_Hash2_335134_36AC	PolyHighResolution	MMSRT107F_scaff_1899_4,39655
AX89929118	AX89929118	Affx-88904927	CTGCAGTAGTAACAATAAACACCATGAGATAAAAT[G/T]AATTGTGATGAGAAAGAAGCGTCTCCAGAATGGTA	T	G	RTSNP_Hash2_30380_36GT	PolyHighResolution	MMSRT098B_scaff_1654_1,81740
AX89923356	AX89923356	Affx-88904928	ATGCCTGTACCTGTGATATTATTGGTTGAAGATCA[A/T]ATACATGTTGAAAATAACATTATGCATGACATGTT	A	T	RTSNP_Hash2_293378_36AT	OffTargetVariant	MMSRT136D_scaff_1585_1,3656
AX89941804	AX89941804	Affx-88904929	TTATGAGACTGTCCTAAAGATTGTTAATGTTAAAT[A/C]ATTACTTGTGGAAGGTATTTTGTATTGAAAATAAA	A	C	RTSNP_Hash2_22347_36AC	PolyHighResolution	MMSRT129A_scaff_1458_1,77669
AX89935271	AX89935271	Affx-88904932	GTGTGTTCATGAATGGAACCATGCACTTAAACTAG[A/G]GAGGTTGTTTCTGCTTAGCCTAGAATGTGTCTGAA	A	G	RTSNP_Hash2_2013926_36AG	PolyHighResolution	MMSRT121F_scaff_1612_1,75471
AX89945383	AX89945383	Affx-88904933	AAGTCCGCCCAACATATGGGCAGCATTCCAACTGG[C/T]TAGGTGTAAGGAATAAATCCACCAAGGGACCATTA	T	C	RTSNP_Hash2_2010931_36CT	PolyHighResolution	MMSRT009C_scaff_1723_1,37970
AX89959586	AX89959586	Affx-88904934	GAATGAATATTAACTTACATGTTGTACAACCTACA[G/T]CTTTATTGCTGAACATTGTCTAACATTCGTACTAA	T	G	RTSNP_Hash2_1956603_36GT	Other	MMSRT140C_scaff_1607_1,26612
AX89966441	AX89966441	Affx-88904936	TACAGGGTTAATAAATACATACGCTCACAAGAGTT[A/C]ATTTGGGAGTTTTTACACAAGTATGGGTGTGTTCA	A	C	RTSNP_Hash2_184624_36AC	PolyHighResolution	MMSRT103F_scaff_1792_1,110011
AX89933790	AX89933790	Affx-88904939	GGTAAAAGAGAGAACTACATACAAAAGTGTTAATG[A/G]AAAAGTTGAGTATATAAAGAGTATATTTTCCTATA	A	G	RTSNP_Hash2_1689585_36AG	PolyHighResolution	MMSRT096H_scaff_1563_1,110890
AX89974443	AX89974443	Affx-88904941	TGTTTTACAAGTGTAAGAGCTATGGAATAAGGATC[A/C]GTTACTAGTTTGATTGTACTTAAGGGTTTGAAAGG	A	C	RTSNP_Hash2_1603971_36AC	PolyHighResolution	MMSRT050A_scaff_1634_1,15111
AX89962097	AX89962097	Affx-88904943	GCTATAATATTTTCTTCCACCCAAGAGGACTGAGG[G/T]TTGCTAGTGATAGAACATAAACATCAGACAAAAGG	T	G	RTSNP_Hash2_14557_36GT	PolyHighResolution	MMSRT111G_scaff_2521_1,126789
AX89923162	AX89923162	Affx-88904944	ATGAATGGGTTCACGTTAAAGCCCACTTAATAGCA[A/G]CTTTTATAAATCTAGCCTTACGCTTGTCTCTTTGT	A	G	RTSNP_Hash2_1453618_36AG	NoMinoHom	MMSRT036F_scaff_1796_4,7465
AX89942862	AX89942862	Affx-88904945	TTGTTTCACGGTCATATGGACCACAAATTGCTGAA[C/T]AAGGTATCCCTCTTCCTGTGTGTAGCTGGCTCCCT	T	C	RTSNP_Hash2_1393761_36CT	PolyHighResolution	MMSRT049B_scaff_1695_1,399
AX89924723	AX89924723	Affx-88904946	CAATGCTGGTTAGTTAAAATGAACGGTTGGAAATA[A/C]GTTTTTAGGTGTTGACAAGTCTATAGGGGAGAATA	A	C	RTSNP_Hash2_13817_36AC	PolyHighResolution	MMSRT042D_scaff_1717_1,65685
AX89954099	AX89954099	Affx-88904950	CAGGGCAAACAGAAAAGTGTATTACAGAACAGTGT[A/G]TTACGGCACAGTGTATTACGGCACAGTGTGTTACG	A	G	RTSNP_Hash2_120165_36AG	PolyHighResolution	MMSRT053D_scaff_2212_1,45433
AX89943371	AX89943371	Affx-88904954	TTTGTTTTAGAACGTGTTAGTTTTGGCAGAAAAAT[G/T]TCTATGTAGACAAAGGCACATTCCTGTGGCAGCTG	T	G	RTSNP_Hash2_108779_36GT	PolyHighResolution	MMSRT008H_scaff_1832_4,2474
AX89961820	AX89961820	Affx-88904955	GCCTACCTTTATAGACTGAAAATATTAATTGGCTA[G/T]TGTCAATACTACATTCTTTATTGGCTATTGATACA	T	G	RTSNP_Hash2_1020188_36GT	PolyHighResolution	MMSRT111D_scaff_1934_2,19404
AX89949672	AX89949672	Affx-88904957	AGTA[A/C]GTTATAAGAGATGTTTGTGCTGATTAACAATCCAG	A	C	RTSNP_no71bps_NM_Hash_5081_5AC	PolyHighResolution	0
AX89972024	AX89972024	Affx-88904958	TGCAGGTAGGAATA[A/G]GTTAGATAGCTGTTCATCTTCTCATGAAATGTAGT	A	G	RTSNP_no71bps_NM_Hash_33873_15AG	PolyHighResolution	0
AX89974552	AX89974552	Affx-88904959	TTAAGACACACTCCCGCTAGAAGATGTCAAGCCC[A/C]ATTCAAAGCTATCATGCTGTTTCTAAACACAGAGC	A	C	RTSNP_no71bps_NM_Hash_30851_35AC	PolyHighResolution	0
AX89955379	AX89955379	Affx-88904962	CCAGTTTTTCGTTTG[A/G]TTTGATGTCCTTTCCCATGTTCATGTTGTTCTGAT	A	G	RTSNP_no71bps_NM_Hash_22954_16AG	PolyHighResolution	0
AX89939792	AX89939792	Affx-88904964	TGCAGGCACTAATAATAAGGTCCTTCAATAAAC[A/G]TTCTGCGACCAATCATCCAAATATGTCTTTAGAAA	A	G	RTSNP_no71bps_NM_Hash_22431_34AG	PolyHighResolution	0
AX89935420	AX89935420	Affx-88904965	GTTATAGGGCCAATGCATAGCCTAAAATGAA[A/C]ATGATGCATGATCACTTATGCATTGGACACTTCCT	A	C	RTSNP_no71bps_NM_Hash_21792_32AC	PolyHighResolution	0
AX89924882	AX89924882	Affx-88904966	CACACTAAAGTCAGCAGTCATCTGATCCCAATGCA[A/G]CTAGCCTTCAACATACTCTTACCTCTATGTTGATT	A	G	RTSNP_NM_71bps_Hash2_9309_36AG	PolyHighResolution	0
AX89961325	AX89961325	Affx-88904968	GCAGCACATACCTTATTAACAGTATGTTAATGTGG[C/T]GTTAATTGCTTGTACTTTCTCACTCCATTAAGTGT	T	C	RTSNP_NM_71bps_Hash2_7791_36CT	PolyHighResolution	0
AX89975235	AX89975235	Affx-88904969	TTCCAGTCCTGACAATCTGGCTAACTTCTTCCTAA[A/C]ATCTCTGCTCTTGACAGGTTCCATATTTTATCATC	A	C	RTSNP_NM_71bps_Hash2_7491_36AC	PolyHighResolution	0
AX89921697	AX89921697	Affx-88904972	AGGTGATATTGTATTGAATAGGTTTTTCATACCAT[A/C]TACTGTATATCAATACTGTATCATACCCCCTATCC	A	C	RTSNP_NM_71bps_Hash2_6790_36AC	PolyHighResolution	0
AX89919783	AX89919783	Affx-88904973	ACGCATCCCATTCTTTGGTCTAAACGCAGGAAGAT[G/T]AATGGACACTTTATGTAGTGTAGCTCAGTTGGTAG	T	G	RTSNP_NM_71bps_Hash2_3683_36GT	PolyHighResolution	0
AX89950180	AX89950180	Affx-88904974	AGTTTTACCCATATAATTACATATTAGATTTAATA[G/T]GATTTTTATGGTGCAACCCCTAATTTCAACACACT	T	G	RTSNP_NM_71bps_Hash2_278_36GT	CallRateBelowThreshold	0
AX89965099	AX89965099	Affx-88904975	GTGGTGTCCATCAGCTTTCATCCCTTTTCTGTTTT[G/T]CTTTACCTCACATAATAATGTTGCTATGCCAACAA	T	G	RTSNP_NM_71bps_Hash2_1668_36GT	PolyHighResolution	0
AX89955824	AX89955824	Affx-88904976	CCCTCCACACACCATTCCTCTTCCAACCATTCCTT[C/T]GATTACATTTAAACACGACTCAGCCATATTGCCCC	T	C	RTSNP_Hash2_9468_36CT	PolyHighResolution	MMSRT052C_scaff_1932_3,35186
AX89942880	AX89942880	Affx-88904977	TTTAAAAAGTGTAATTTTCAGAGCGAACAAATGAG[C/T]GCAAACCAGATGGGATGGCGTATTGCTGCAGAATG	T	C	RTSNP_Hash2_911897_36CT	PolyHighResolution	MMSRT067F_scaff_1861_1,101281
AX89934567	AX89934567	Affx-88904979	GTCAGAAATACATATGTATGCATCATGGTTCTAAT[A/C]TAAATGTTTGACATTGCTCTCTCTGCAGGCCATCC	A	C	RTSNP_Hash2_8984_36AC	PolyHighResolution	MMSRT079G_scaff_1699_2,28960
AX89933114	AX89933114	Affx-88904981	GGAGTCAAAATATGTGGTGAGATTTCCAATGTGAA[A/G]CTGGTCTATTTGTGCAGTGGAGTTGGTTTGTGAAC	A	G	RTSNP_Hash2_8676_36AG	PolyHighResolution	MMSRT065B_scaff_1421_1,142565
AX89931402	AX89931402	Affx-88904984	GATGATTCTTTGTGCCGAAAGTGAAACAGAGAAAT[G/T]ATTATCGTTGGAGGACTGCATCCCGCAGATGTAAT	T	G	RTSNP_Hash2_7276_36GT	PolyHighResolution	MMSRT097F_scaff_1688_1,28190
AX89917831	AX89917831	Affx-88904985	AAGATGTTTAGAAAACATATGAAATAAGCATAAAT[A/C]AGAATGAGTTTAATCTCTGCTTTGTAAGGGACAAT	A	C	RTSNP_Hash2_718971_36AC	PolyHighResolution	MMSRT091H_scaff_1169_1,19216
AX89958024	AX89958024	Affx-88904986	CTGATCTTGTCACCATAATCCAATTCCACATAATT[A/C]ATCTTAATATCAGAACTGTCTAGTCTTTTCAAGTA	A	C	RTSNP_Hash2_69648_36AC	PolyHighResolution	MMSRT129A_scaff_1455_1,111595
AX89916532	AX89916532	Affx-88904987	AAAACAGGCAACTATTGTTGATGAGTGAAATACAA[C/T]AAAAGCACTCACCCCAGCTATCTCTATGACCGCAC	T	C	RTSNP_Hash2_69259_36CT	PolyHighResolution	MMSRT037B_scaff_1527_1,112235
AX89934493	AX89934493	Affx-88904988	GTATTGGAGTTATCAGCTTCTTTATAGTTTTAGCT[A/T]CTCTTCTCATGGAAGAGGCTGTTTCTTGCTTTGTT	A	T	RTSNP_Hash2_677701_36AT	PolyHighResolution	MMSRT056A_scaff_1438_1,137770
AX89916552	AX89916552	Affx-88904989	AAAACCTCAGCATAGTAGGAATTTTGATAGATGTA[C/T]GGTGTCTCTGCAGTGAGGTCACAAGAAAGAGTGGT	T	C	RTSNP_Hash2_63131_36CT	PolyHighResolution	MMSRT105C_scaff_1676_1,30218
AX89943151	AX89943151	Affx-88904991	TTTCTCATGTAGGTGCATTCTGAAGCGATTCAAAT[G/T]AATTGTGTTTCACGCCGCAGAGCGTCTGTATCGAG	T	G	RTSNP_Hash2_58082_36GT	PolyHighResolution	MMSRT041F_scaff_2146_2,5337
AX89940695	AX89940695	Affx-88904993	TGGTTCAATGGAGTAAAAGATAGCTGACACAAGAA[C/T]ACAAACCCAGCTTGTCTCTCTGCTCGCCTCTCTTG	T	C	RTSNP_Hash2_57039_36CT	PolyHighResolution	MMSRT096F_scaff_1504_1,50972
AX89928172	AX89928172	Affx-88904994	CGTTTTTCTTAATGACCAGCAGAAAATCAGATGCA[G/T]AATTGGTGAGTTAAGCCGCTCTTTAAGGTTATTTC	T	G	RTSNP_Hash2_548763_36GT	PolyHighResolution	MMSRT065F_scaff_1782_1,112754
AX89931479	AX89931479	Affx-88904995	GATGTTGTCTAAACGTTGTCTAAACATGGTCTAAG[C/T]ATGTACTGTAAATGTCACTACTCACATGTGGAGTG	T	C	RTSNP_Hash2_52754_36CT	PolyHighResolution	MMSRT045C_scaff_1546_1,24604
AX89944460	AX89944460	Affx-88904998	AACAAGAGCGTTCTCTGGGGCTATATGTTCTGTAA[C/T]GTTAAGGGAATATTGCCTATTAGATATGTTAATTT	T	C	RTSNP_Hash2_47990_36CT	PolyHighResolution	MMSRT101C_scaff_2595_1,22063
AX89953914	AX89953914	Affx-88904999	CAGCCCATCTATTAGATGTAAGGAAAATGTACAGT[A/G]AGGAAAGGAGATTTAATGAAGTATACTCTGTCAAA	A	G	RTSNP_Hash2_46446_36AG	PolyHighResolution	MMSRT040E_scaff_1556_1,91087
AX89944434	AX89944434	Affx-88905002	AACAAAGATGGCTTGAAAGTGTGACTTCTCTGTGT[C/T]TATCTGTCTGTACAACGAGTACCTGATCTGAAGTT	T	C	RTSNP_Hash2_38025_36CT	PolyHighResolution	MMSRT042C_scaff_1757_1,143483
AX89928603	AX89928603	Affx-88905004	CTCATGTGTCATGTTGCTTACAAAGAGAAGAAAAT[G/T]CAATACAATAGATATATCATCGGTACACTGTTTGA	T	G	RTSNP_Hash2_35662_36GT	PolyHighResolution	MMSRT041B_scaff_2355_1,87332
AX89964115	AX89964115	Affx-88905005	GTACATAAATAATCCATATAAAAACAATGATTTTA[C/T]GACATTAACTCCTATTTTAACCTGGAATCCTCTTT	T	C	RTSNP_Hash2_35447_36CT	PolyHighResolution	MMSRT133F_scaff_1238_1,89811
AX89957807	AX89957807	Affx-88905006	CTCTGAATGTTGAATGTGTGACAAGGGAGGAACTG[A/G]TTCTCAATCAAATCTCATTGTTCCTGATGAACTTT	A	G	RTSNP_Hash2_316083_36AG	PolyHighResolution	MMSRT013B_scaff_1288_1,11487
AX89961814	AX89961814	Affx-88905007	GCCTAACCCCTGAATAGAAAAAATGAATAAAGTGA[C/T]TGGTTTTATTAATTTCCTTAGATGAGATTAGATGT	T	C	RTSNP_Hash2_31088_36CT	PolyHighResolution	MMSRT052A_scaff_2472_1,116717
AX89921153	AX89921153	Affx-88905008	AGCTAAATAATAGCATGCGGTACTAACTAGCTAAT[G/T]ATAGTCCTCACGCTGTCAAGTCGCAATAACAAACC	T	G	RTSNP_Hash2_30722_36GT	PolyHighResolution	MMSRT127A_scaff_1406_7,64319
AX89918824	AX89918824	Affx-88905013	ACAAGAACTCAACAGTAACCGAAATTTGAGAAGTT[A/C]AATGTTATTGTTTTATTGTGCCCAGAGCAATCGAC	A	C	RTSNP_Hash2_22019_36AC	PolyHighResolution	MMSRT022E_scaff_1463_1,101855
AX89926987	AX89926987	Affx-88905015	CCCCATCAGCAATAATTTGGAGAATGATTAGAATC[G/T]AATGGTAGTTTTGTCGAAATATCAGTATTGATACT	T	G	RTSNP_Hash2_1931509_36GT	PolyHighResolution	MMSRT043B_scaff_2165_1,94191
AX89967075	AX89967075	Affx-88905016	TAGTCCCAAGGTCATGCTGTGTAGATTATTCACAG[C/T]AGTCTTAGTGTATGGTTTGGTATACTTTGAAATCA	T	C	RTSNP_Hash2_1926715_36CT	PolyHighResolution	MMSRT106C_scaff_1953_1,18904
AX89945777	AX89945777	Affx-88905017	AATGAACAGACCCGAGCAGACTGAAGCAGGTTGGG[C/T]ATTTGTGGTGAAGTTGACTAATTGCTTTAAAATGA	T	C	RTSNP_Hash2_1911748_36CT	PolyHighResolution	MMSRT082H_scaff_1592_1,122701
AX89963909	AX89963909	Affx-88905020	GGTTGGACTGTAAAGTCGGTTACTTTCTGACGAAT[A/G]ATTTTAGGTTTATATCTCTATACCTCATCATACCA	A	G	RTSNP_Hash2_1854982_36AG	PolyHighResolution	MMSRT017D_scaff_1538_1,741
AX89916739	AX89916739	Affx-88905021	AAACAGGTAAAATGTTGAATATTACTCTCCCATTA[C/T]ATGCAGTATATTTGTTTACATAAAGAATTGCATCA	T	C	RTSNP_Hash2_18296_36CT	PolyHighResolution	MMSRT089G_scaff_1943_1,52255
AX89941656	AX89941656	Affx-88905022	TTAGATTCACACTTTCTGTTCCATTAATTATCAAG[A/G]CTGTGCAGTCCCACAGACACTAGTCTCGCGCATCT	A	G	RTSNP_Hash2_17812_36AG	PolyHighResolution	MMSRT101E_scaff_3036_1,51423
AX89919728	AX89919728	Affx-88905023	ACCTTAGTTTGTGATATGATAATGTATGTAAGCAT[C/T]AAACATTTTTGTGCAACTCGCATCGCAGCTCACCT	T	C	RTSNP_Hash2_1668603_36CT	NoMinoHom	MMSRT072C_scaff_1879_1,42408
AX89941041	AX89941041	Affx-88905025	TGTGCAAGCTTACGAAACAAATGCATTTAGATAGA[G/T]TATATGCAATTGCTTGTCATATAGAATATATCTAT	T	G	RTSNP_Hash2_1628409_36GT	Other	MMSRT002F_scaff_1495_1,18616
AX89922434	AX89922434	Affx-88905027	ATACAGTACAATATACAGAGTAGACCCATGGAATA[C/T]GCTGTTAACGTGTCATTTCCTTATTTTGCAAGTAA	T	C	RTSNP_Hash2_1600319_36CT	PolyHighResolution	MMSRT050B_scaff_1959_1,79969
AX89920888	AX89920888	Affx-88905029	AGCAAATGTATTTTGTCAGCTATGACTTAAACCAT[G/T]AAATCAATCACATTTAAAGACAAGCATGCAGAGGA	T	G	RTSNP_Hash2_153648_36GT	PolyHighResolution	MMSRT079C_scaff_1837_1,56114
AX89937426	AX89937426	Affx-88905031	TCAAATATATTTCTTAGAGCAGAATGAAATCAGTC[A/C]ATTCAACAAGGGGTGGAGGTATGGATACAAATCAG	A	C	RTSNP_Hash2_1436021_36AC	PolyHighResolution	MMSRT018D_scaff_1620_1,1364
AX89937755	AX89937755	Affx-88905032	TCAGTCAAGAGACGTCTCCAATTTTAGCAGTCCAA[A/C]ATGAATACAGCTCTTTGATTGCTGTCTGTTTGCTG	A	C	RTSNP_Hash2_1296365_36AC	PolyHighResolution	MMSRT100E_scaff_3605_1,608
AX89975954	AX89975954	Affx-88905035	TTGGTGAACCAGATGATTGTTGTCCTCGGTCTCTT[A/G]TCTTGATACTCGAGTCTCCCAAACGATAGATGATG	A	G	RTSNP_Hash2_126434_36AG	PolyHighResolution	MMSRT055B_scaff_2040_1,2295
AX89928225	AX89928225	Affx-88905036	CTAACTTCTACCAGTTAAGACAAAGGGTGTCAATA[A/C]TGTACAATATATTTCCAGCAACACATATCTTTTTT	A	C	RTSNP_Hash2_1255450_36AC	PolyHighResolution	MMSRT096H_scaff_1563_1,111074
AX89969040	AX89969040	Affx-88905037	TCTATTGTATAATTCCAAACCAGCCACAAATTATT[A/C]TATTTTCCAAAGATATGTAATTGATGTTGTCCTCC	A	C	RTSNP_Hash2_1250332_36AC	Other	MMSRT019C_scaff_1690_1,146232
AX89962855	AX89962855	Affx-88905040	GGATTAAAGAGCTATTGATATCAAACGACAGTCGA[G/T]TTTTGTTTATATCATGGTAATAAAGGCAGGGGCAA	T	G	RTSNP_Hash2_1155072_36GT	PolyHighResolution	MMSRT113D_scaff_2003_1,78017
AX89960599	AX89960599	Affx-88905042	GATAACAAATATAGGCTGTAATGATGAGTGTAAAG[C/T]TATTGACTACAAGTAAACGAGTAAACGAGTGTAAA	T	C	RTSNP_Hash2_1019122_36CT	PolyHighResolution	MMSRT138H_scaff_1670_1,114070
AX89939758	AX89939758	Affx-88905047	TGCAGGAATTTCACATATTGATAATTGTGACAGA[C/T]CACTAGGAGGTTCTAGACTACGCCACCCATTGAAT	T	C	RTSNP_no71bps_NM_Hash_24329_35CT	PolyHighResolution	0
AX89972186	AX89972186	Affx-88905048	TGCAGTAAAATGGAACGAATTGAT[G/T]GACAGTTAAATGTGAACTGGTTATTGTGTTTCATC	T	G	RTSNP_no71bps_NM_Hash_20399_25GT	PolyHighResolution	0
AX89975654	AX89975654	Affx-88905050	TTGAGATTT[C/T]GTTTCCTCTATTGCTTTACACATGTAATACACTTA	T	C	RTSNP_no71bps_NM_Hash_17987_10CT	PolyHighResolution	0
AX89943076	AX89943076	Affx-88905052	TTTCATTGTCTTGTGAAAAATCTTGTAGTAGCC[A/G]ATCAGTGCATCTGACAGGTCCACACCTCCCATGCC	A	G	RTSNP_no71bps_NM_Hash_13188_34AG	PolyHighResolution	0
AX89939712	AX89939712	Affx-88905056	TGCAGCGACAGAAAGGACAACGATGGAGGTAAATT[A/G]TAAACTAGATTTCGATTAATAACAATAAATACACT	A	G	RTSNP_NM_71bps_Hash2_10129_36AG	PolyHighResolution	0
AX89967587	AX89967587	Affx-88905057	TATTTAAAGAATAGGCCTACATTTAAACATGCACG[A/G]TGACTTCCCACATTGTCTACTATTGATATAGCTAT	A	G	RTSNP_Hash2_9932_36AG	PolyHighResolution	MMSRT112H_scaff_1692_1,9359
AX89955242	AX89955242	Affx-88905063	CCACTTTGGTCCTCTGAGGTAGTTCCTAGCTAAGA[C/T]AGTTTCTCCAAAATTAAAAGTAATGTCCTTTGCTC	T	C	RTSNP_Hash2_697733_36CT	PolyHighResolution	MMSRT125A_scaff_1845_1,2360
AX89945871	AX89945871	Affx-88905064	AATGGACTAAAAAATACAACAGAACATCTTCCTTT[A/G]GATTCTTAAAACCAACAAACTGGGCTTTAGGAAAT	A	G	RTSNP_Hash2_668815_36AG	PolyHighResolution	MMSRT143H_scaff_1467_1,2388
AX89934762	AX89934762	Affx-88905065	GTCTCTCAGTATAAAACCTCTAGTCTAGAGGAGTA[A/G]ACCTGCAGCCTCCCTTCACTGTGACTGCACTTACC	A	G	RTSNP_Hash2_64648_36AG	PolyHighResolution	MMSRT043E_scaff_2352_1,83724
AX89959080	AX89959080	Affx-88905066	CTTTTATATTGACCTTATGCATTGAGTTTGATGAG[A/G]ATATGAGTAGGTCTAGTTGTGTACAATTGGGATGT	A	G	RTSNP_Hash2_64433_36AG	PolyHighResolution	MMSRT040E_scaff_1549_1,100389
AX89941053	AX89941053	Affx-88905070	TGTGCATGTAATGTACTTGCACCTTTAGTCTAAAA[G/T]GAGTTAGTGTGACTGTGATAGAACAGTCCAACCTC	T	G	RTSNP_Hash2_62249_36GT	PolyHighResolution	MMSRT114B_scaff_1710_1,107472|MMSRT121G_scaff_1444_1,45108
AX89931346	AX89931346	Affx-88905074	GATCTAAGTTATTACTCGTGGCACCACTTTCAACG[A/G]CCATGTCCTTGCTCTTATGTGAATGTAATGCCCGG	A	G	RTSNP_Hash2_58177_36AG	PolyHighResolution	MMSRT036E_scaff_1923_2,32512
AX89934191	AX89934191	Affx-88905077	GTAAGAGTCATGATGTTCACATTTCTGATCAAAAT[A/G]TCTCCAAGGTGACACAAAGACATCATGACTAAAAC	A	G	RTSNP_Hash2_55068_36AG	PolyHighResolution	MMSRT097H_scaff_1677_1,74109
AX89917322	AX89917322	Affx-88905078	AACAGCTGATAACTCTGTAGTGTCATTTATAAAAT[G/T]ACCTTTTTTATTTTTTTAAAGGCCCTTAAGCTAAT	T	G	RTSNP_Hash2_53659_36GT	PolyHighResolution	MMSRT034F_scaff_1551_1,164782
AX89944344	AX89944344	Affx-88905080	AAATGCACACTTGTTATGTGCGTGTATCATCTTGT[A/G]TTTTCAAAGGTAACTAACGTGTGTGCACGGGTAAC	A	G	RTSNP_Hash2_51436_36AG	PolyHighResolution	MMSRT033C_scaff_1871_4,9906
AX89970192	AX89970192	Affx-88905082	TGCAACGTGTACTTGTGATTGTCTACGTGAAGTGT[C/T]CATTCAGTTTAGGTGATCTGCCATAACACTGTCGT	T	C	RTSNP_Hash2_477267_36CT	PolyHighResolution	MMSRT099A_scaff_1610_1,21066
AX89949876	AX89949876	Affx-88905085	AGTCTGAATCTGCTTGTTTGGGAGCTTCTTATTTT[C/T]AGCTTCTTTAATCAAGCCATTCCTAATTTCTCAAA	T	C	RTSNP_Hash2_44919_36CT	Other	MMSRT142A_scaff_2354_1,86445
AX89926226	AX89926226	Affx-88905086	CATGGAGGTAATTTACAATATATAGAGGAACAAAT[A/C]ATGACATTCAGTAAACAGTGAAAGTGTGAGCTAGG	A	C	RTSNP_Hash2_448935_36AC	PolyHighResolution	MMSRT035E_scaff_1656_1,109078
AX89924953	AX89924953	Affx-88905088	CACATCAAAGCATGTTATTCTAACCACATTACAGT[A/G]AAATCCCTTTATGTAGGAGATTTGTCTGCAGATGG	A	G	RTSNP_Hash2_44020_36AG	PolyHighResolution	MMSRT111G_scaff_2539_1,88826
AX89963276	AX89963276	Affx-88905092	GGGAGGGCGGTTGACAGAGCTGTCTGTTGGTGTGA[A/G]TTAGAACATGTTTGATATTCAGTGTACCATAACAT	A	G	RTSNP_Hash2_341319_36AG	PolyHighResolution	MMSRT066H_scaff_1709_1,23595
AX89966413	AX89966413	Affx-88905093	TACAGAAATCACAACTTCATCAAGGTAACAAGCGA[A/G]TCTAATTAAGGAAGCAAATCATTACATTAATGTAA	A	G	RTSNP_Hash2_32619_36AG	PolyHighResolution	MMSRT087C_scaff_2138_1,28869
AX89960793	AX89960793	Affx-88905094	GATGACTCTTGTTTTCAAAGAATGCTGATTCTTTT[A/C]ATTTGAATCTCATTGGCTCTACTCCTTAGTAACCC	A	C	RTSNP_Hash2_321118_36AC	PolyHighResolution	MMSRT081F_scaff_1693_1,78134
AX89957141	AX89957141	Affx-88905095	CTACATTACCATACTAACTTGTAGGGCTGAGCAAT[A/G]TATTTTGAATACAGGCACAGAGCCACATACCGGTA	A	G	RTSNP_Hash2_30824_36AG	PolyHighResolution	MMSRT033A_scaff_1677_1,31924
AX89935321	AX89935321	Affx-88905097	GTGTTTTCAAGACCGGAGTTGGAATTTCGGTAAAA[A/C]TATTGGAAGCAGTTATCTCCCAGACATAAATAACA	A	C	RTSNP_Hash2_26729_36AC	PolyHighResolution	MMSRT057D_scaff_2035_1,47075
AX89928047	AX89928047	Affx-88905099	CGTAAGGAAAGTTTTTAATGCCAGTATTAATGCAG[G/T]TACTGGATGTAAGTTTAGCTTTCAAACAGATGACC	T	G	RTSNP_Hash2_234951_36GT	PolyHighResolution	MMSRT053G_scaff_2096_1,44668
AX89931921	AX89931921	Affx-88905100	GCAGGGCAGATGATGACTTGATAAAATTGAACAGT[A/C]AAATCGTACTGGGAGGCGATAGTCTGCTTACTGCA	A	C	RTSNP_Hash2_23374_36AC	PolyHighResolution	MMSRT138D_scaff_1494_1,89833
AX89919889	AX89919889	Affx-88905101	ACTAAACGACTCGACTTTCTGTCATCAAAGACGAT[A/C]ATGTTAAATCAGAGACTTCCAAACCCGGACACACT	A	C	RTSNP_Hash2_230952_36AC	PolyHighResolution	MMSRT043E_scaff_2381_1,3391
AX89945616	AX89945616	Affx-88905102	AATATATTGGTAACTGGGTTATCTTCATTTGGCCT[C/T]TGTTGAATTAGGGATATGAATGAAATTACTTTATG	T	C	RTSNP_Hash2_21292_36CT	PolyHighResolution	MMSRT039D_scaff_2039_1,81747
AX89954309	AX89954309	Affx-88905103	CAGTGATTCAGTTTAGAAATGTTCAATTCAGTTTT[A/C]TTGTTTTACAAAGACTTAAATTGGCTAACAATAAC	A	C	RTSNP_Hash2_19966_36AC	PolyHighResolution	MMSRT021F_scaff_1935_1,95466
AX89952020	AX89952020	Affx-88905104	ATTATTTTTCACACCAGAGACGTACAGCAATGAGC[C/T]ATTCATGTTCTACTTTGGTCTCTGTTCTTCTCACT	T	C	RTSNP_Hash2_19404_36CT	PolyHighResolution	MMSRT073D_scaff_1726_1,59152
AX89924287	AX89924287	Affx-88905106	CAAAAAGACGTTTACTATTTCTACAAAGTTACTGA[A/G]AACGACAAGGTAACTCCAGCTAACTGCCTTTTGAG	A	G	RTSNP_Hash2_1871993_36AG	PolyHighResolution	MMSRT051A_scaff_1672_1,33821
AX89976023	AX89976023	Affx-88905108	TTGTATGTAACATACAGTAGTAACTCCCCAAAATA[G/T]TATTACACATACTATAGTTAGCCATATGACTATCA	T	G	RTSNP_Hash2_1851997_36GT	PolyHighResolution	MMSRT074F_scaff_2275_1,46580
AX89937042	AX89937042	Affx-88905109	TATATGTTGTGTTAAGTGTCTTAATGCAAAATGTC[A/C]ATAAAAATATAGCACAAAACTATTGAATTCTATAC	A	C	RTSNP_Hash2_18286_36AC	PolyHighResolution	MMSRT032A_scaff_1744_1,5743
AX89949916	AX89949916	Affx-88905111	AGTGAGAGACTTGTCTCCAGTAGCTCTCTACTCTG[G/T]TCTGATCACATAGACCCTCAGTGTGATTTACATTA	T	G	RTSNP_Hash2_1753107_36GT	PolyHighResolution	MMSRT092E_scaff_1743_1,19781
AX89940722	AX89940722	Affx-88905112	TGGTTTTAAGTGTGTAAACAATGATTAGAGAATGA[G/T]ATTTACATTTGATTAATTGTTGAGTGCTGAAGAAG	T	G	RTSNP_Hash2_1699681_36GT	PolyHighResolution	MMSRT092E_scaff_1706_1,124751
AX89959339	AX89959339	Affx-88905118	GAACCAACTTGCAAGTAGCCTACCAATAAGCATGT[G/T]ATTGTTCAATGTAAGTCAAGTTGATTATTTAATTC	T	G	RTSNP_Hash2_1200546_36GT	PolyHighResolution	MMSRT054F_scaff_1931_1,7386
AX89954857	AX89954857	Affx-88905120	CATTCACCCATCCCACTTAAAACACATTCATAATA[A/C]ATTTCTGTAAGATTATACATTTTATTGCCATAAAC	A	C	RTSNP_Hash2_1032650_36AC	PolyHighResolution	MMSRT063G_scaff_1667_1,144562
AX89958693	AX89958693	Affx-88905121	CTTATGAGAATTTGAAAAGCACTGTGGTCTTCCAT[G/T]TTCTGCTTCTTGCCAGTTGTTAATTTGCCACATGT	T	G	RTSNP_Hash2_10118_36GT	PolyHighResolution	MMSRT138E_scaff_1575_1,49276
AX89946788	AX89946788	Affx-88905126	ACATGCATCTGTCACATCTAGACACATGCTTAG[C/T]TTTCTGTGGTAATCAAATGTGAGACTGATCTGATG	T	C	RTSNP_no71bps_NM_Hash_2992_34CT	PolyHighResolution	0
AX89971609	AX89971609	Affx-88905129	TGCAGGATCAACTGGGGAAACTG[A/G]TGATCCATTTCACTCAAATCAAAGAATGTTTAGTA	A	G	RTSNP_no71bps_NM_Hash_23622_24AG	PolyHighResolution	0
AX89976193	AX89976193	Affx-88905130	TTTAAAGGGAGTGCGTTTGAAAAATAAT[A/C]ATGTGTATAATCGAGTAGATGTGCATGTGTGTGAG	A	C	RTSNP_no71bps_NM_Hash_22556_29AC	PolyHighResolution	0
AX89924010	AX89924010	Affx-88905132	ATTGGAGCCTTCCTTTTAATCAAGCTAACATGAA[A/G]CTATCTGATGTGCTGGTAGTGGGTCTGTGTGCAGA	A	G	RTSNP_no71bps_NM_Hash_1731_35AG	PolyHighResolution	0
AX89945861	AX89945861	Affx-88905136	AATGCTTCATCTTTAGTGAGTTGAACAGTACAAAT[A/C]ATTTCTCTAAGCTCCATAAAACGGATTGAAGTGAC	A	C	RTSNP_NM_71bps_Hash2_5754_36AC	PolyHighResolution	0
AX89967887	AX89967887	Affx-88905137	TCACCAACCGTTCTACTCAGTCACAAACCAACGCA[A/C]TGCATTAAAATACTATATTGTCTACTGAAACCTAC	A	C	RTSNP_NM_71bps_Hash2_4269_36AC	PolyHighResolution	0
AX89948198	AX89948198	Affx-88905138	AGACAAAGTCAGTGTTAGACACCTGAGGTGGGTGG[G/T]GACTCACTCATGATATGGATTTGAGAATGAAAACC	T	G	RTSNP_NM_71bps_Hash2_3252_36GT	PolyHighResolution	0
AX89960635	AX89960635	Affx-88905139	GATACTATAAATACTATGTATAATATAGTGAATGT[A/G]ATAGTAATAGTTGGTAAAAGCTGGTAATAGTTGGT	A	G	RTSNP_NM_71bps_Hash2_2490_36AG	PolyHighResolution	0
AX89928984	AX89928984	Affx-88905142	CTGAGCAAGAGAAATTCCACGCTAGTAAAAACAAG[G/T]ATTTCTGGAACATGAGACGCTCTGACTTTGCACCA	T	G	RTSNP_Hash2_91761_36GT	PolyHighResolution	MMSRT009G_scaff_1499_1,48207
AX89959073	AX89959073	Affx-88905144	CTTTGTTTGTTTACTTTGTCATATCAGTTTGTTTT[C/T]GATATGTTATGAAAAGGGTTTTAAGGATGTATTTA	T	C	RTSNP_Hash2_770969_36CT	PolyHighResolution	MMSRT103A_scaff_1615_1,15246
AX89917752	AX89917752	Affx-88905149	AAGACATGTGTCCTGACCACGGATAGCCTCAACAT[C/T]TACGCCGACACGCAGAAGCGTACCAAGAGCAAGGA	T	C	RTSNP_Hash2_67681_36CT	PolyHighResolution	MMSRT099A_scaff_1630_5,1286
AX89929553	AX89929553	Affx-88905150	CTTATAAGGCAAAGAATCTGCAGCTTGCAGGAAAA[G/T]ATTTGGCTGTTCTAAACCGCAAACGTAATGCCTTG	T	G	RTSNP_Hash2_66838_36GT	PolyHighResolution	MMSRT056B_scaff_1710_1,114922
AX89941972	AX89941972	Affx-88905151	TTCAGAAAGGTTTATTTTTCACTCCAACCAATCCA[C/T]TAACCCCGGTGGAACCGGGCCTGATCACTGCATTC	T	C	RTSNP_Hash2_66622_36CT	PolyHighResolution	MMSRT080D_scaff_2065_1,3802
AX89936200	AX89936200	Affx-88905152	TAATGTATTCCTATTTATTGACCAACCAATTCCAT[C/T]ACAAATTGACTCCACTACTCTGTGGAGTCTTCGCC	T	C	RTSNP_Hash2_64018_36CT	PolyHighResolution	MMSRT050C_scaff_1733_4,65817
AX89917858	AX89917858	Affx-88905154	AAGCATCTACAAAATAACTTATCCACTGTTTGAAC[A/G]TCAGTATTTTACCTTTAAAAGATAACTAGTGCAAA	A	G	RTSNP_Hash2_61913_36AG	PolyHighResolution	MMSRT108B_scaff_1504_3,61769
AX89925666	AX89925666	Affx-88905155	CAGGCTCCAAAAGTCTACATAGATTACTGAAGAAT[A/C]CTCTGAACGTGACAGGCAGCTGTGTCCAGGGGAGA	A	C	RTSNP_Hash2_60459_36AC	PolyHighResolution	MMSRT088E_scaff_2328_1,17921
AX89933102	AX89933102	Affx-88905156	GGAGGTCTTAATACTGGGCCAGTAACTCAGCAGAT[C/T]ATGGGCGGGTTCCTCTGCTCAGGCATTGCTTACAG	T	C	RTSNP_Hash2_57923_36CT	PolyHighResolution	MMSRT024F_scaff_1704_1,43429
AX89968029	AX89968029	Affx-88905157	TCAGCACATTTAGTTTCACATCTTTGCTGTCTTGA[C/T]GGCTACCTTGCCTAATCAGTAAGAATTTATTTAGT	T	C	RTSNP_Hash2_57840_36CT	PolyHighResolution	MMSRT131F_scaff_1689_1,56478
AX89965781	AX89965781	Affx-88905159	GTTTTCTGCATGCTTTTGAGCTGACAACAAGTCTA[A/G]TCAGTTTGTTAAACGTAGGCAACACTTTGATTTGT	A	G	RTSNP_Hash2_57560_36AG	PolyHighResolution	MMSRT102F_scaff_1629_1,44047
AX89918820	AX89918820	Affx-88905162	ACAACTTTTTCCAATCGCAACATCAACAGTAACAA[C/T]CCCATTGAGTAATGTAGCCAAATGATGCAGATTTA	T	C	RTSNP_Hash2_51634_36CT	PolyHighResolution	MMSRT039F_scaff_1704_2,24379
AX89966090	AX89966090	Affx-88905164	TAACTTTCACTGGGACTCTTGTGTTAATATAGAAG[G/T]CTTTACTACGATTATGCCAATTTCAAGTTTCTGGA	T	G	RTSNP_Hash2_50142_36GT	PolyHighResolution	MMSRT110C_scaff_6642_1,63731
AX89970139	AX89970139	Affx-88905165	TGATTCAGTAAATCTGAGGCCATTGACCATTGTTT[A/G]TGTCTCAATGCACTTTCTATGATGAAAGTCTACTA	A	G	RTSNP_Hash2_491065_36AG	NoMinoHom	MMSRT120A_scaff_1283_3,2558
AX89962214	AX89962214	Affx-88905166	GCTGAAATCAGACAAAGAACAGCACGCCATGTTTA[C/T]TGTTTTTGATGAGAATAAGAGCTGGTATCTAGATG	T	C	RTSNP_Hash2_48528_36CT	PolyHighResolution	MMSRT005G_scaff_1507_1,98581
AX89930044	AX89930044	Affx-88905167	GAACACACAATATACTAGATAGGATATGCAGCAAT[A/G]GGCTATCTCCTTCCCAACTCTCGTTCTTCCAGAGC	A	G	RTSNP_Hash2_46483_36AG	CallRateBelowThreshold	MMSRT126G_scaff_1607_1,1047
AX89960991	AX89960991	Affx-88905168	GATTGTGGAAAGTTTACGGAATGCAACTTTAAGAT[A/C]ATTTTGAGATCAAGTTACTTCAATGCAAGTTGCAT	A	C	RTSNP_Hash2_463032_36AC	PolyHighResolution	MMSRT043F_scaff_2074_1,32627
AX89954658	AX89954658	Affx-88905169	CATGAAGACTTAATAGGTTTGGATGTTAATTAACA[A/C]GATTTATTTCTGTATCAAAAGAGTTTTGTGTGGAA	A	C	RTSNP_Hash2_431975_36AC	OffTargetVariant	MMSRT012E_scaff_1253_1,8444
AX89959915	AX89959915	Affx-88905170	GACGCGCTTAAACAACAACACTAACAAAAACTATG[G/T]TATACTAATGTACTATTTAACAAACCTCCATCAGT	T	G	RTSNP_Hash2_421323_36GT	PolyHighResolution	MMSRT134F_scaff_1509_1,68207
AX89970049	AX89970049	Affx-88905171	TGATCAAAAGACTACTCAACAATCTGAAACTCAAT[G/T]TAAAGGCTTACTGTCAAGTTGAACCTCTCTAGGGT	T	G	RTSNP_Hash2_41509_36GT	PolyHighResolution	MMSRT119D_scaff_1720_1,11502
AX89965495	AX89965495	Affx-88905172	GTTCTCTGGGACTCTGCAGTGTCCAACTCTGGGAG[A/C]ATGTTCTGGGAGATTCAACACCATTATAATGAAAT	A	C	RTSNP_Hash2_41173_36AC	PolyHighResolution	MMSRT059E_scaff_1873_1,7185
AX89935665	AX89935665	Affx-88905174	GTTTACAGTAATATGAAAAGCCTAGATTTAAAACC[A/G]AAATGTTACCTTGACAACGATGTAGCAGACCCCTA	A	G	RTSNP_Hash2_407768_36AG	PolyHighResolution	MMSRT120C_scaff_1389_3,10882
AX89965880	AX89965880	Affx-88905175	TAAACCGTGTGCATCTTGGGATGTTGGACCTTCTA[A/C]GTCTAAACTATGTTGCGCTACTATACTAAGTGCAG	A	C	RTSNP_Hash2_40512_36AC	CallRateBelowThreshold	MMSRT019F_scaff_1699_3,25685
AX89960594	AX89960594	Affx-88905176	GATAAAACCCAGGAGTTGCTGCAGAAAGGTTACTG[A/G]TCCAGTTATAATATCCCGTAAGTACCAATAACAAC	A	G	RTSNP_Hash2_40363_36AG	PolyHighResolution	MMSRT134F_scaff_1519_1,34080
AX89937845	AX89937845	Affx-88905179	TCATCCAACAGTTGCGTGAACATGTATACGTGCAA[A/G]TACTGAACTAACTGTATAGTTGCAGATTCATTCCA	A	G	RTSNP_Hash2_38630_36AG	PolyHighResolution	MMSRT028F_scaff_1984_1,49744
AX89973603	AX89973603	Affx-88905180	TGGTCTGCAGTTTGGAACATGGTTAGGTGAATCAG[G/T]TGTGTTATTGCAACGCTAGAAGGAAAGTCCTGAAG	T	G	RTSNP_Hash2_38228_36GT	PolyHighResolution	MMSRT135F_scaff_1485_1,76127
AX89927523	AX89927523	Affx-88905181	CCTGCCCTGTACGATACCTTGCAATCATCCAATGA[A/C]AAAGAAGGTGAACGTTTTTCGATTCTGTAAGAATT	A	C	RTSNP_Hash2_36826_36AC	PolyHighResolution	MMSRT121A_scaff_1604_1,35013
AX89952147	AX89952147	Affx-88905182	ATTGAAACATTTGAACTGTTATTTGTAATCCCTTG[G/T]TATATCTTTGACGCGCATATTATCCAGACACTAGT	T	G	RTSNP_Hash2_34370_36GT	PolyHighResolution	MMSRT045H_scaff_1424_4,24182
AX89957846	AX89957846	Affx-88905184	CTCTGTAAGAAAATGCAGCTTTGGAATTTGGAGCT[A/G]TTGTGATGAAGAGGGTCATTAAAGCAAAGTCATGA	A	G	RTSNP_Hash2_31123_36AG	PolyHighResolution	MMSRT030B_scaff_1684_1,4863
AX89938073	AX89938073	Affx-88905185	TCCATGTGAACCTAGGAGCTCTTCTGTAAATAGAA[A/C]CTTCCTCTGCTGCAGTTCCCACGCTGGTGGACGTC	A	C	RTSNP_Hash2_30599_36AC	PolyHighResolution	MMSRT041B_scaff_2355_1,97655
AX89976587	AX89976587	Affx-88905188	TTTGACCCGACATTCTTTGAGGAGATTGAGGATCT[A/G]AAGTTTAATTACAATCTGGAGGTGAAGAAGAACAT	A	G	RTSNP_Hash2_271373_36AG	PolyHighResolution	MMSRT046G_scaff_1614_1,90567
AX89933406	AX89933406	Affx-88905191	GGCTAGATTCGGGATTATCTTCTGGAAAGAATATA[A/C]GTTTGGGTTACTATACAGATCTAAGAATTGTTTTA	A	C	RTSNP_Hash2_232059_36AC	Other	MMSRT099D_scaff_1563_1,6209
AX89951255	AX89951255	Affx-88905196	ATGACAGAGGTCCATTTCTTCTCCAAAAGACCAGC[A/G]TACTTCTTATCTAGCTCCTCATTCTGTGGGAGTAG	A	G	RTSNP_Hash2_1900476_36AG	PolyHighResolution	MMSRT029E_scaff_3150_1,41854
AX89943505	AX89943505	Affx-88905200	TTTTTAAAAGTTTGAGGACATATAGGGTCTATACT[A/G]TAGCCGGTACCGCTAGTCTTGTGTTGTTCTTAGTC	A	G	RTSNP_Hash2_1693946_36AG	PolyHighResolution	MMSRT040D_scaff_1659_1,43478
AX89943063	AX89943063	Affx-88905203	TTTCATATAGCTATAAAGACTATACGGCATTAAAA[G/T]ACCAGTAATTACAATAAATGTCTCATTTAATGAGG	T	G	RTSNP_Hash2_1525300_36GT	PolyHighResolution	MMSRT142H_scaff_1852_1,5881
AX89931452	AX89931452	Affx-88905204	GATGTATTACTTGCGGCCCACTCCAAGGGCAAATT[A/G]CAACGCATTGTCCAGTCTGCAGAGAGGGTCATCGG	A	G	RTSNP_Hash2_15021_36AG	PolyHighResolution	MMSRT043C_scaff_1947_4,27024
AX89970673	AX89970673	Affx-88905205	TGCAGAGGCAGCTGTGTCTAGTTGCCACGGCAACT[C/T]GTACTTTATGTTAGATTTGCTCTGTCAATCAGAAA	T	C	RTSNP_Hash2_144909_36CT	PolyHighResolution	MMSRT071E_scaff_1712_2,27082
AX89933679	AX89933679	Affx-88905207	GGGGGGAAGACACAAACGTGGCCAACAAGAATAGC[A/G]AAAATATATAAGCATCCATTTTCCCTTCTCCTTAC	A	G	RTSNP_Hash2_11741_36AG	MonoHighResolution	MMSRT077H_scaff_1854_2,23438
AX89967962	AX89967962	Affx-88905208	TCACTGTCTCCCTTTGTGTCTAGGTGCAGTCTTGG[A/C]GATTACCATAAAGACAGTCGCAACCTGAAAAAGCT	A	C	RTSNP_Hash2_1171680_36AC	PolyHighResolution	MMSRT050F_scaff_1758_1,251027
AX89948686	AX89948686	Affx-88905209	AGCAATTTCACATTTCAGTTGATATTATGAATTCA[A/G]ACTTTAGTCGCTTGGAAATCTGTATCGCTCATGTC	A	G	RTSNP_Hash2_1115883_36AG	PolyHighResolution	MMSRT018A_scaff_1649_1,62228
AX89966730	AX89966730	Affx-88905212	TACTTGTTGTCTCTATCATGTCTC[C/T]ATCATAGCATGCTTTTATTAACCTAGCATGAGTGG	T	C	RTSNP_no71bps_NM_Hash_9428_25CT	PolyHighResolution	0
AX89951387	AX89951387	Affx-88905217	ATGCAAAGGAAAGTCAT[A/C]TTTCCTTCCAAAGATACATTTTGATGTTTTCCAAA	A	C	RTSNP_no71bps_NM_Hash_3685_18AC	PolyHighResolution	0
AX89953536	AX89953536	Affx-88905218	CACTCTAATAATACTGGTGAT[C/T]TTCTATTTACTTTCTGAGGTTGCCGTGGTCAAATG	T	C	RTSNP_no71bps_NM_Hash_34128_22CT	PolyHighResolution	0
AX89946669	AX89946669	Affx-88905219	ACAGTGTGATAA[A/G]GTTTATCCGAGGAAGTGTAGTTTACCTGGAAATAG	A	G	RTSNP_no71bps_NM_Hash_3183_13AG	PolyHighResolution	0
AX89972716	AX89972716	Affx-88905220	TGCAGTT[A/C]ATTTTGCTAACCTGTGAGTGCAGCGTTTAGTCCCA	A	C	RTSNP_no71bps_NM_Hash_31371_8AC	PolyHighResolution	0
AX89972595	AX89972595	Affx-88905221	TGCAGTGGATCTGTAGCATAGCAACATCCT[A/G]TTCAGCGCATCATGCATGTTGAACAGAGCAGGCTT	A	G	RTSNP_no71bps_NM_Hash_30122_31AG	PolyHighResolution	0
AX89956907	AX89956907	Affx-88905223	CGTCTGGTTTT[G/T]ATGCTCTGCTATGAACCTGATCTTTATGCCATTCT	T	G	RTSNP_no71bps_NM_Hash_2817_12GT	PolyHighResolution	0
AX89971254	AX89971254	Affx-88905226	TGCAGCTAAAC[A/G]TTCAGTTGGTTAAGATGTGATGTAATGTTTGTCAA	A	G	RTSNP_no71bps_NM_Hash_23488_12AG	PolyHighResolution	0
AX89939923	AX89939923	Affx-88905228	TGCAGTGATCACACAAGAAAACGAAGCCGTAAA[A/C]CATTTGTCCAATTCGGTAGCTGCACAGGTCCTTCG	A	C	RTSNP_no71bps_NM_Hash_2130_34AC	PolyHighResolution	0
AX89971034	AX89971034	Affx-88905229	TGCAGCAGTATTCGAAAACAGAACAT[A/C]ATTTTATCATTATTCTTAGGTATAGCATCTAACAG	A	C	RTSNP_no71bps_NM_Hash_20563_27AC	PolyHighResolution	0
AX89974692	AX89974692	Affx-88905232	TTACCTCTATTTTACCTCTACGATGATGTT[A/G]ACTTCTTTATAGCAGGAATTACACACCAAAAATTG	A	G	RTSNP_no71bps_Hash_5179_31AG	NoMinoHom	MMSRT136C_scaff_2835_1,61089
AX89926016	AX89926016	Affx-88905236	CATAGGATCCACTTAATGGACTTTCATTGAAAATC[A/C]ATATGGGAAGTTGGGAACCTACAGGATCCCTCATG	A	C	RTSNP_NM_71bps_Hash2_4180_36AC	CallRateBelowThreshold	0
AX89946330	AX89946330	Affx-88905237	ACACACAGAGACAGACACCACAGATTTCATTAAAC[G/T]TTCACTTATCATCTGCTAAATACACAAAGACACAA	T	G	RTSNP_NM_71bps_Hash2_4137_36GT	PolyHighResolution	0
AX89969614	AX89969614	Affx-88905238	TGAAATAATACACTAGCTTACACTGGGATGCCTTG[G/T]GTCATCGTCATTGGTCAATGATGGCACTTTGGGTC	T	G	RTSNP_NM_71bps_Hash2_2738_36GT	PolyHighResolution	0
AX89950151	AX89950151	Affx-88905239	AGTTTACTTCTCTGGGCAGTAACCATGTTGGGCTG[C/T]TGTTTTGAGTGTTAACATTAGTAACTTCACAAGGT	T	C	RTSNP_NM_71bps_Hash2_1870_36CT	PolyHighResolution	0
AX89973442	AX89973442	Affx-88905243	TGGGACACTTCTCCACAACGTAGCTGGTTTCTCTG[C/T]TTCCACCATCATTAGCAGGTACTTTCCAACTCAGA	T	C	RTSNP_Hash2_892098_36CT	PolyHighResolution	MMSRT058C_scaff_1713_1,109611
AX89945572	AX89945572	Affx-88905244	AATAGAATATTTTAAGGAGATGCCTCTTTAAACAT[A/G]TGTTAAGGAGTCCCAAAAGGCATTATGTTAGACAA	A	G	RTSNP_Hash2_888849_36AG	PolyHighResolution	MMSRT090E_scaff_2139_1,13889
AX89921641	AX89921641	Affx-88905246	AGGTAATTAGGCTATTTGAGACTTCATTTAATTGA[A/G]CTTTTAAGTGTGTGTGTGTGCCTGTGTGCTAGCTT	A	G	RTSNP_Hash2_85106_36AG	PolyHighResolution	MMSRT089H_scaff_1876_1,90668
AX89946161	AX89946161	Affx-88905247	ACAAATCTGACATTTATTATGCATAATGAGTTCAT[A/C]ATTTCTGAGACTAGCGATCCAAACGTGGACTGGGG	A	C	RTSNP_Hash2_803349_36AC	PolyHighResolution	MMSRT125E_scaff_1663_2,16405
AX89922931	AX89922931	Affx-88905250	ATCCCCATTATTCCTTAATAAGTTTGCCATTAACA[A/C]GTTTGCCAGTGTGTTTAGTGGTGATATACAGTTGT	A	C	RTSNP_Hash2_704_36AC	PolyHighResolution	MMSRT033H_scaff_1775_1,7964|MMSRT074D_scaff_1894_1,103570
AX89964307	AX89964307	Affx-88905252	GTATCGTGTTGTAGATTATCATAATGTGTAAGTCT[A/C]AGTCTATTGGGATATGGCAACATTAGATTACTCAC	A	C	RTSNP_Hash2_691753_36AC	OffTargetVariant	MMSRT130G_scaff_2296_1,25860
AX89940226	AX89940226	Affx-88905261	TGCTGTCAGAGTCTGGATATGTTTGAACTGTAAAA[G/T]ACAGATTATGTGAGGAGGACTTCAAATCAACAGAT	T	G	RTSNP_Hash2_586140_36GT	PolyHighResolution	MMSRT126H_scaff_1453_1,109444
AX89951733	AX89951733	Affx-88905262	ATGTCCTTGCTCAGTTCCTGCATGGAATTCCACTC[C/T]TTTATACAGCTGTCCTTGGTGAATGGAAGGGTGCT	T	C	RTSNP_Hash2_584443_36CT	PolyHighResolution	MMSRT096F_scaff_1503_1,103850
AX89975161	AX89975161	Affx-88905264	TTCATACATCATGAATTCACTGCGGATGTGAAAAC[G/T]TATCTTAATTTGGTCCTTATGGTCTCGAAAATGTA	T	G	RTSNP_Hash2_57348_36GT	PolyHighResolution	MMSRT042B_scaff_1737_1,94006
AX89926188	AX89926188	Affx-88905265	CATGATGTCAGATGATACCTAATGAATTGCAAGCT[C/T]AGTAGCGGGTCATTCTAAAACTGATATCCAGTCTA	T	C	RTSNP_Hash2_570565_36CT	PolyHighResolution	MMSRT049F_scaff_1696_1,15768
AX89931637	AX89931637	Affx-88905266	GCAACTTTATTCACTGATACATAGGGTTGTGGACA[A/G]TTCTATATGAGCTGCAGATTTTAGAAATAAAATTG	A	G	RTSNP_Hash2_54398_36AG	PolyHighResolution	MMSRT003C_scaff_1345_1,20990
AX89957724	AX89957724	Affx-88905267	CTCTAAGAGAAAGAAAACATGCATCCCTTTAAATA[A/C]ATTTCGTTGTAGTCGGATAATGTGCTGTCAGCCCT	A	C	RTSNP_Hash2_53435_36AC	PolyHighResolution	MMSRT022H_scaff_1281_1,59408
AX89916627	AX89916627	Affx-88905270	AAAATAAAGTGCTGTTCTCGAAAAGAAAAGACCAT[A/G]CCAAAAGGTCAACAAAGGACATGAGCGAGTTCAAT	A	G	RTSNP_Hash2_512742_36AG	PolyHighResolution	MMSRT018A_scaff_1642_5,16451
AX89944624	AX89944624	Affx-88905273	AACATTCATAACAGGACAGAAGGGTCTTTCAAATT[A/G]GTTTACTGGCATGTCAGTAGAAAGGAACTCTACTA	A	G	RTSNP_Hash2_494666_36AG	PolyHighResolution	MMSRT054C_scaff_1158_2,5437
AX89967615	AX89967615	Affx-88905274	TATTTCCAAGCGTGCAAACTGCACATCTAGACCAT[C/T]ATCTTTCCCAGTTCAAATTGTAGCTTTCATTTTAG	T	C	RTSNP_Hash2_46090_36CT	PolyHighResolution	MMSRT028G_scaff_1507_1,126112|MMSRT037B_scaff_1527_1,32682
AX89942398	AX89942398	Affx-88905276	TTGAAGTAGCTTTCATGCAAGAAAAGTGTCAACTA[C/T]ATTGGTTGCTCATGACAACCGGTAATGGACTTCAG	T	C	RTSNP_Hash2_45397_36CT	PolyHighResolution	MMSRT101A_scaff_2105_1,60705
AX89932875	AX89932875	Affx-88905278	GGAACTCATGAACCTAATACCTATTGGCATCATTT[G/T]ATATGAAATTCTAAATGACAGCAGGATCTTACCAA	T	G	RTSNP_Hash2_42997_36GT	PolyHighResolution	MMSRT080E_scaff_1877_1,128158
AX89916675	AX89916675	Affx-88905280	AAAATGTTGTAGTCTAGTCTAGTTCAATCCAAATG[A/G]CACGCACAAATTGTCGTTATTCTGAGTGATATAAA	A	G	RTSNP_Hash2_40026_36AG	PolyHighResolution	MMSRT067E_scaff_2318_2,2087
AX89973791	AX89973791	Affx-88905281	TGTAGACCTGAAAGGATATGAAGCAATATGGTGAT[A/C]ATTTCACCTAGTTTACCAGGAGGTACCTGTCTAAA	A	C	RTSNP_Hash2_38310_36AC	PolyHighResolution	MMSRT144G_scaff_1326_1,52691
AX89919211	AX89919211	Affx-88905284	ACAGTATACGTACATACCAGTTCACAAACAATCAA[A/C]AACTGAGACCATAATCTATAGTAAAGATTGAGGGA	A	C	RTSNP_Hash2_351677_36AC	PolyHighResolution	MMSRT035G_scaff_1743_1,22087
AX89926302	AX89926302	Affx-88905285	CATTACTTAACACATAAAGCCACAATCCATAGAAT[C/T]CATCCTCATACTATGTACAAAGACTATTATCTGCA	T	C	RTSNP_Hash2_351475_36CT	PolyHighResolution	MMSRT103G_scaff_2571_4,45557
AX89957872	AX89957872	Affx-88905286	CTCTTCCAATTCACTGGGCAGCACTCCTATTGCTC[C/T]TATGCATTGTTGAAACAGAAGCACTATATTGTTCC	T	C	RTSNP_Hash2_34553_36CT	PolyHighResolution	MMSRT051A_scaff_1667_2,28966
AX89943999	AX89943999	Affx-88905292	AAACTGTTTATGATGAAACAATTAACGACAAACTG[G/T]GTTCTTTATTTCCATCATACATTCTTAATTTAAAT	T	G	RTSNP_Hash2_31453_36GT	PolyHighResolution	MMSRT040G_scaff_1618_1,39656
AX89931735	AX89931735	Affx-88905294	GCACGAAAGATTGCAAGCCTAAAGGTATCGCAGTA[C/T]TATTCAGCACCATGGACAGCAGCCCCAATAACGCC	T	C	RTSNP_Hash2_28755_36CT	PolyHighResolution	MMSRT143C_scaff_3165_1,12057
AX89931594	AX89931594	Affx-88905295	GCAAAGGCAGTAAACTAATATGGAAAATAATATCA[C/T]ACCATGAAAAAAATACAGCAGAATCAGTACATTTC	T	C	RTSNP_Hash2_280611_36CT	OffTargetVariant	MMSRT094D_scaff_1897_4,20374
AX89920728	AX89920728	Affx-88905296	AGAGTATAGGTGGTTTGGTGTGCTAGTTGTACTAC[A/G]AACATGTTAGTCAGCATCCTAGTGTCTGTTGGCAC	A	G	RTSNP_Hash2_23196_36AG	PolyHighResolution	MMSRT068F_scaff_1740_3,47000
AX89918883	AX89918883	Affx-88905298	ACAATGAAAGTTAACAGGAATAAGACTTACATCGC[A/G]AAATCATACATTTCACATTCAATATTGGCCAATGT	A	G	RTSNP_Hash2_2022847_36AG	PolyHighResolution	MMSRT036F_scaff_1807_1,53129
AX89959559	AX89959559	Affx-88905300	GAATATCAACCTCCTCGGCAAGTAAGTGGACTTGA[C/T]TTACTTTATCTTCGTGGTCCGTAGTTCCTGAATAA	T	C	RTSNP_Hash2_2000826_36CT	PolyHighResolution	MMSRT108B_scaff_1504_3,60286
AX89952985	AX89952985	Affx-88905302	CAATCCAAGTAACTGTTATCTGACTTATAGTTGAC[A/G]TATAGACTTTAACTGACTTATAGCTTTTATCTGAC	A	G	RTSNP_Hash2_1871282_36AG	PolyHighResolution	MMSRT027B_scaff_1978_1,71466
AX89945168	AX89945168	Affx-88905305	AAGCGGTCTTTAAAATCCTCGAGACATCTCCCCAT[A/G]TCAGTTCCTTGATCGTACACAGTTTTCAATGCCAC	A	G	RTSNP_Hash2_1828696_36AG	PolyHighResolution	MMSRT108F_scaff_1325_1,67706
AX89917987	AX89917987	Affx-88905309	AAGGCCTTGCATAATACTTGGCAGAGAAGCTGAAC[A/G]AGGTCCTGTCGCATCTCTCTCTCGTCGAGGAGAGC	A	G	RTSNP_Hash2_1753482_36AG	PolyHighResolution	MMSRT032F_scaff_1829_2,5233
AX89966254	AX89966254	Affx-88905311	TAATGAAATGATACTGCTGTTTCTTTGAGGCTTAT[A/G]TTCAGTAGGTTGTATGCCAATCTATCAACTAACCT	A	G	RTSNP_Hash2_1695735_36AG	PolyHighResolution	MMSRT105F_scaff_1138_2,7876
AX89932975	AX89932975	Affx-88905313	GGACGATGGCCGAAGACTCTAGCAGTGAAGATGAA[G/T]ATCTAGAACATTTTAAGGAAGCAGCTTGGAGTTTT	T	G	RTSNP_Hash2_1640800_36GT	PolyHighResolution	MMSRT081H_scaff_1847_1,50451
AX89950833	AX89950833	Affx-88905316	ATCACTTTTTGACCCCATCCATTTTCCTAGAAATA[G/T]AATTCATATAATTGACCTATACTTTCAGACCACTG	T	G	RTSNP_Hash2_159746_36GT	PolyHighResolution	MMSRT066G_scaff_1740_1,73632
AX89976827	AX89976827	Affx-88905318	TTTTACTCTTTAGGCTTTCAGTGCCGCAGACTGCA[C/T]ATTTCTACAGATGATTATATAGAGGATTATAACTC	T	C	RTSNP_Hash2_1511_36CT	PolyHighResolution	MMSRT019C_scaff_1692_2,22258
AX89919773	AX89919773	Affx-88905319	ACGATTACAATACATGTATGAAACATATAGAGTAA[C/T]GTGATACTAAGTTAGCTAGGTTTTAAATGGTTGGC	T	C	RTSNP_Hash2_1471824_36CT	PolyHighResolution	MMSRT007F_scaff_1549_1,85904
AX89942338	AX89942338	Affx-88905320	TTCTTGAATGAAAACCACTTCACCTCAAAATAATC[A/G]CAGTAAATTAGATAAAGGTTGTTGATATAAACAAG	A	G	RTSNP_Hash2_1458059_36AG	PolyHighResolution	MMSRT063C_scaff_2007_1,15061
AX89923324	AX89923324	Affx-88905322	ATGCATTGGAATCAATGAGGGTTAAAATAATGCAA[A/C]ATTAAAGACTTGAACACAGTAGCTTATGCTGTTGT	A	C	RTSNP_Hash2_1363005_36AC	PolyHighResolution	MMSRT129G_scaff_3483_1,5313
AX89965552	AX89965552	Affx-88905323	GTTGCCATAACAACTTAAACTGCCGACGTAAGTCG[C/T]ATCTCTGCGCATTTGTTTCACTTGATTGCTCACCA	T	C	RTSNP_Hash2_12417_36CT	PolyHighResolution	MMSRT083E_scaff_2082_1,12647
AX89934400	AX89934400	Affx-88905324	GTAGTGTTGTTTAAAGAGAAGAATCAGTAATGAAT[A/G]TATTATTTTGCTTAGGCAGGTTTTGTCTGATGTTA	A	G	RTSNP_Hash2_1211837_36AG	PolyHighResolution	MMSRT034D_scaff_1835_1,275580
AX89924531	AX89924531	Affx-88905325	CAACTATCAATTAGGGATGGCGAGATGGGGATGTA[G/T]AATTCAAATATAGATGGAAGATGGGCCTAGAAGTG	T	G	RTSNP_Hash2_1178999_36GT	PolyHighResolution	MMSRT038F_scaff_2110_2,23558
AX89936966	AX89936966	Affx-88905327	TATAATAAACACATGTAGGCTATTATAAATGTTAG[A/C]ATAACCCATGTTCCAGAACTATTGATATAGGCTAC	A	C	RTSNP_Hash2_1114320_36AC	PolyHighResolution	MMSRT033H_scaff_1795_5,1590
AX89916986	AX89916986	Affx-88905328	AAAGTCTAAAACAGTTAGCACTTAGAGTGAAAGCA[A/G]GGGAGGGCATTGTAAAGAGAGCAAGAAAGAGTAGA	A	G	RTSNP_Hash2_1113208_36AG	PolyHighResolution	MMSRT090A_scaff_2391_1,1636
AX89932846	AX89932846	Affx-88905329	GGAAAGTCGATCAGCTGTTTTTACGATATCAAAGT[C/T]CCATTGCAATTTATATTCTTCATTCTCAATATCAC	T	C	RTSNP_Hash2_1102588_36CT	PolyHighResolution	MMSRT032F_scaff_1833_1,55371
AX89974218	AX89974218	Affx-88905331	TGTGTTAGTGCGTTAGGGTAGTTAGTACTAAGATT[A/C]ATTTGTGATAGGATATATAAGAGGCAATAGTAGGC	A	C	RTSNP_Hash2_1009013_36AC	PolyHighResolution	MMSRT013E_scaff_1779_1,105285
AX89940288	AX89940288	Affx-88905333	TGGAACCAGCTAATAAGGTTTAGCTCATAGCAAAT[G/T]AATGAAATGCAGTTGATATCCTTATGATTGTCATG	T	G	RTSNP_Hash2_1001774_36GT	PolyHighResolution	MMSRT031F_scaff_1657_1,25183
AX89966501	AX89966501	Affx-88905334	TACATGTCCATCACCACAGGAC[A/G]TGTCTATGCCTTGTTTATGCTGTTGATGTTGTTGA	A	G	RTSNP_no71bps_NM_Hash_9105_23AG	PolyHighResolution	0
AX89971549	AX89971549	Affx-88905335	TGCAGGAGCAGGTTAAGTTCTGTGTGTT[C/T]GTTGCAAATCGAGTCAATAGTGCTGAAATACACCA	T	C	RTSNP_no71bps_NM_Hash_34460_29CT	PolyHighResolution	0
AX89966939	AX89966939	Affx-88905336	TAGCTCCCTATCAGGTCACTCAGTAGGTAAAT[G/T]ATGCTAATTTGCTTTAACCCTAACATCATACAGAA	T	G	RTSNP_no71bps_NM_Hash_34415_33GT	PolyHighResolution	0
AX89951253	AX89951253	Affx-88905337	ATGACACACAGACACACTGTTTGGAAT[G/T]ATTTGTTAAGACAGCTAATGTGTAGATAGACGGAT	T	G	RTSNP_no71bps_NM_Hash_33867_28GT	PolyHighResolution	0
AX89953576	AX89953576	Affx-88905342	CACTGCTACTGGAAAAGGCAATAAAA[G/T]TACTGAGTAAAACTGGCCCTTTGAACAGTGACACA	T	G	RTSNP_no71bps_NM_Hash_28825_27GT	PolyHighResolution	0
AX89966316	AX89966316	Affx-88905343	TAATT[A/C]ATTTCTTCTACATACTGGACAAGGTCAATCTCTGG	A	C	RTSNP_no71bps_NM_Hash_25556_6AC	PolyHighResolution	0
AX89952326	AX89952326	Affx-88905348	ATTTAATAAGGCAAGTCAGTTAAGGCAAATATAT[G/T]ATTTTACAATGATGATAGTCCCTCTAGGAGCAAAC	T	G	RTSNP_no71bps_NM_Hash_15117_35GT	PolyHighResolution	0
AX89956101	AX89956101	Affx-88905352	CCTATCATTATCTGCATCTTTGCTCCACCGTAATT[A/C]ACTTTTTTCTTTATTGCTTTTGGGAAGAGGGATGG	A	C	RTSNP_NM_71bps_Hash2_6431_36AC	PolyHighResolution	0
AX89925055	AX89925055	Affx-88905354	CACCGTCACCTTAGAGAGAGACACGAAGAAACATG[A/G]TCGTGACACAGCAATACACATTAAATCCACCACAA	A	G	RTSNP_NM_71bps_Hash2_5501_36AG	PolyHighResolution	0
AX89918152	AX89918152	Affx-88905355	AAGTTATAGATCCTGGAATATAAAAGGATTCAATT[A/C]CTCACTTAACACTTGGTGTTGTTCAGATGCATGCA	A	C	RTSNP_NM_71bps_Hash2_3244_36AC	PolyHighResolution	0
AX89947423	AX89947423	Affx-88905357	ACGGTTGGAGTGCACTCTAGTGAGCTATGTATCTA[C/T]CTATTTATGGCTCTCCCTCACTCCAGAATTTTGAG	T	C	RTSNP_NM_71bps_Hash2_1629_36CT	PolyHighResolution	0
AX89975586	AX89975586	Affx-88905359	TTGAACAAAGACAGAGCTAGTGGAGGTCACACCCT[C/T]ATAGTGAGCTTGCCATGTATACTCTACCATTGCTA	T	C	RTSNP_NM_71bps_Hash2_12705_36CT	PolyHighResolution	0
AX89949376	AX89949376	Affx-88905365	AGGCTGTAGGTTTGACCCTGAACTTGAAGAAGTGT[A/C]ATTTCTGCTTACCGGAACTCAAGTTCATTGGTCAT	A	C	RTSNP_Hash2_987484_36AC	PolyHighResolution	MMSRT112B_scaff_1705_1,71592
AX89952800	AX89952800	Affx-88905378	CAACTAGCAAAAGTCTAAATTCTGAAACCCTGTTT[C/T]GTTATTGTGTAGCAGTCATAGTTTCTGTCTGGTTT	T	C	RTSNP_Hash2_749722_36CT	PolyHighResolution	MMSRT126G_scaff_1696_1,1038
AX89954397	AX89954397	Affx-88905380	CAGTTTACAAACAAGTGCAGGCAGGGGCTCCACTT[G/T]TGACTGGTTTTGCAAGTTACAGATTGTGCCTTAAA	T	G	RTSNP_Hash2_69479_36GT	PolyHighResolution	MMSRT131B_scaff_2186_1,61636
AX89949493	AX89949493	Affx-88905381	AGGGTATGATTAAGGATGTCTCAAAGGTGTCATTT[G/T]GGTCTTTAACTCGACTGGCTAATTATGTCTCTTTT	T	G	RTSNP_Hash2_689148_36GT	PolyHighResolution	MMSRT069C_scaff_1751_1,219375
AX89975248	AX89975248	Affx-88905383	TTCCATGATCTTTTTTTTGTTTGTTTTTTGTTTTA[C/T]GTTAGGCCTTTGTTTGCTGTGTATGGCATACGTTG	T	C	RTSNP_Hash2_679278_36CT	NoMinoHom	MMSRT018E_scaff_1379_1,4908
AX89947227	AX89947227	Affx-88905384	ACCTGACGTGTTCTAAGTGGTTGAGGCTTTTGAAA[A/G]CCATTGTTTGTTCTTCCGTCATCACATGCAGTGAG	A	G	RTSNP_Hash2_67337_36AG	PolyHighResolution	MMSRT035A_scaff_1825_1,64407
AX89935966	AX89935966	Affx-88905385	TAACAAGGCAATAAAACTCAGCAACTGAACCGACA[A/G]CAAATGGCTTCTGTTTCTCTGCAGAAACTACAGCG	A	G	RTSNP_Hash2_66778_36AG	PolyHighResolution	MMSRT102H_scaff_1667_1,114912
AX89961249	AX89961249	Affx-88905387	GCAGAAAATGCTAAAAGTTTGTCAAACAGAAACTC[A/C]AAATTAATAATATGCCTTTTCTGTCCAGTTAAACT	A	C	RTSNP_Hash2_620182_36AC	PolyHighResolution	MMSRT001A_scaff_1284_1,77486
AX89935569	AX89935569	Affx-88905389	GTTGCAGACATTTCCTTCTTTCTGCTGTGTCAATA[A/G]GCCTTTGATATTGTATTTGTTTGACAAATAGCTGA	A	G	RTSNP_Hash2_590826_36AG	PolyHighResolution	MMSRT064F_scaff_1763_1,59000
AX89928014	AX89928014	Affx-88905390	CGGGTGTAGGTTACATAAACAGAGTTCTGATAAAA[A/G]GCCAGGGTGTTTTGGGTAAAAGCAGGGACGCACTG	A	G	RTSNP_Hash2_590668_36AG	PolyHighResolution	MMSRT014F_scaff_1990_1,33435
AX89925408	AX89925408	Affx-88905391	CAGAGGTTAACAGATCCCTCGTCAGAAGACCTGAA[C/T]TCACCTCCAGAATCTGAAGAAGCTGATACACGCAA	T	C	RTSNP_Hash2_5859_36CT	PolyHighResolution	MMSRT103F_scaff_1792_1,109308
AX89960305	AX89960305	Affx-88905392	GAGGAAAATCCTTGTATTTAAACAATAAATCAATT[A/C]GATTATCACCAATGTAACGTTATTCAATTCAGAAA	A	C	RTSNP_Hash2_58171_36AC	PolyHighResolution	MMSRT108G_scaff_1436_1,20634
AX89919262	AX89919262	Affx-88905395	ACATAATAAAAACGACTATTCCATTGCAATAATAT[A/C]ACCAGCAACTATTCTACCGTATCAGGCTATTCCCT	A	C	RTSNP_Hash2_57094_36AC	PolyHighResolution	MMSRT110D_scaff_2636_1,43290
AX89956516	AX89956516	Affx-88905400	CCTTTGTCATAAGGCCTACATCCTTATAATGATGT[C/T]GTCATGAATAGTCATGCGTTATTACAACATATGTC	T	C	RTSNP_Hash2_532183_36CT	PolyHighResolution	MMSRT067H_scaff_1562_1,28982
AX89966047	AX89966047	Affx-88905403	TAACGCACCAATAAAACAACATCTATTCAAAGCTG[A/G]ATTAAAGTTGCTAAACTGCCAAAATGAGAAAGGAT	A	G	RTSNP_Hash2_46409_36AG	PolyHighResolution	MMSRT104E_scaff_1467_1,111189
AX89940839	AX89940839	Affx-88905405	TGTATCTCTGATTGTACAAAATAATTGTATTCTAG[A/G]TTTCTGACACTAAATAAGATAAGCATTTATTCTAT	A	G	RTSNP_Hash2_43846_36AG	PolyHighResolution	MMSRT010D_scaff_1606_1,79547
AX89950743	AX89950743	Affx-88905406	ATATTTATCCTATAATGTACTGCTTATAATATGAA[A/C]ATCTTTTTGTAACCTTCACTATTTGGTCATGTCTT	A	C	RTSNP_Hash2_41797_36AC	PolyHighResolution	MMSRT009D_scaff_1671_1,2007
AX89959306	AX89959306	Affx-88905409	GAACACTTGAGTCATTTTAGTAGTAACTCTCTCGT[A/C]ATTGTCTTTCCGCTACTGCTTACTGCAGCGCTGAG	A	C	RTSNP_Hash2_38711_36AC	PolyHighResolution	MMSRT093G_scaff_1847_1,63911
AX89935632	AX89935632	Affx-88905410	GTTGTGTATGAAATATGCAAAAATTATGCTTCAAT[A/G]GCTGCAGGTGTAAGTTTGTAGCAGGGTTGCCAGGT	A	G	RTSNP_Hash2_38540_36AG	PolyHighResolution	MMSRT045D_scaff_1569_1,108091
AX89950457	AX89950457	Affx-88905411	ATACTTATTGCGTCTGCTCTAGTTAACTTCAGACA[A/C]ATTTGCCTTTCGAATCGATAATTCCGACCGACACC	A	C	RTSNP_Hash2_38465_36AC	PolyHighResolution	MMSRT105A_scaff_1871_1,111460
AX89963835	AX89963835	Affx-88905412	GGTGTGAACGCTGACCGTAACTGTTTCTATGTTGA[C/T]TTTCTCATCTTCCACCGCAAAGGCTACAATTCACT	T	C	RTSNP_Hash2_37643_36CT	PolyHighResolution	MMSRT081A_scaff_1512_1,106150
AX89969199	AX89969199	Affx-88905414	TCTCTGAGAGACACAATAGCCTAACTGCATTTTTC[A/G]TTCAGACTGGGATTTAAGAGCACAATTAATGAGCC	A	G	RTSNP_Hash2_34173_36AG	PolyHighResolution	MMSRT110F_scaff_2008_2,9349
AX89954246	AX89954246	Affx-88905416	CAGTATGGGACTCAGAAATACAGTAGTCACAGCAG[A/C]ATAGTAGATGTGTAGTTCTTTGTTCAGCTGGGTGT	A	C	RTSNP_Hash2_33141_36AC	PolyHighResolution	MMSRT092F_scaff_2091_1,684
AX89969203	AX89969203	Affx-88905417	TCTCTGCCCCAGACATTATCCTATTGTTCACTTAT[G/T]GATATGGGTAAGTGCTATTTTTACTGTGTACCATG	T	G	RTSNP_Hash2_321397_36GT	PolyHighResolution	MMSRT048G_scaff_1806_1,2635
AX89921668	AX89921668	Affx-88905418	AGGTCATCTCTAACCTTTTTCAAGACAACAAGACT[C/T]CCCAAGTGAATACCAGCAGCTTCCATGAGCTGAAC	T	C	RTSNP_Hash2_29892_36CT	PolyHighResolution	MMSRT101G_scaff_2304_1,67611|MMSRT133F_scaff_1251_1,23460
AX89939047	AX89939047	Affx-88905420	TGAAGGAAATAATTCTAATTGCCAGGAAATGTGAG[G/T]CAGAATAAATACTTCACTGCTGCAAGTTGCCCAGG	T	G	RTSNP_Hash2_2868_36GT	PolyHighResolution	MMSRT078D_scaff_1446_1,95364
AX89920963	AX89920963	Affx-88905421	AGCAGCCAGCCTTCTAGCTTCTAGGCAAATAGTCA[C/T]AGGCTGGCAGAGAGGAGGAGGAGGAGAGAGCTGAT	T	C	RTSNP_Hash2_283477_36CT	PolyHighResolution	MMSRT137A_scaff_1501_1,98592
AX89948645	AX89948645	Affx-88905422	AGCAAAATTACAATGTGGTGCCTTTTCTGTCAGCT[A/G]ACTGTTGGCTTTAAGTTGAAATGTAGGGAAAATAA	A	G	RTSNP_Hash2_27310_36AG	PolyHighResolution	MMSRT084D_scaff_1578_1,77892|MMSRT126G_scaff_1602_1,44491
AX89929730	AX89929730	Affx-88905427	CTTGTATAATGTACTTCTTTTACAAGGATCTCAAT[A/C]ATTCTCACAAAGAGTGTAAATGTAATTCCTTTCAT	A	C	RTSNP_Hash2_24024_36AC	PolyHighResolution	MMSRT115H_scaff_1145_1,901
AX89957881	AX89957881	Affx-88905430	CTCTTCTTTGTTCCTTGAAGGTTATATCGACACTC[A/C]TTTTCCACTAAAAGATTACATTCCACTACATTTTC	A	C	RTSNP_Hash2_225875_36AC	PolyHighResolution	MMSRT058H_scaff_1424_1,91790
AX89975688	AX89975688	Affx-88905431	TTGATAAAATCCAGAATATGATCATAATACAGTAT[A/G]CTCATGTGGATTTCAAAACTGCCATGCATAAACAA	A	G	RTSNP_Hash2_21945_36AG	PolyHighResolution	MMSRT088A_scaff_2176_1,102974
AX89959663	AX89959663	Affx-88905432	GACAAACTTTTATTTAGTCGCACTGTGGCAGTAAG[C/T]TATTTTCTGTAAACTCGCCATTAATTGTTAGTTTA	T	C	RTSNP_Hash2_216674_36CT	PolyHighResolution	MMSRT098F_scaff_1554_1,31497
AX89956933	AX89956933	Affx-88905433	CGTGCTGTGCTGTGCTTTCCTGCATTCAATAAAGA[A/C]ATGTTTTATCCTACAATGCATACTTATCACACAAC	A	C	RTSNP_Hash2_1966423_36AC	PolyHighResolution	MMSRT072F_scaff_1521_1,22084
AX89969587	AX89969587	Affx-88905434	TGAAACAAAATGAGGCTTTATTTGGGGAAATATTT[A/G]GACTTCATTTGATTAAGCTCTGTTCAGTGTGCATA	A	G	RTSNP_Hash2_19269_36AG	PolyHighResolution	MMSRT096A_scaff_1453_1,55872
AX89964357	AX89964357	Affx-88905437	GTATTGAAATCCATCCATTTTGTACAACCTTAAAT[C/T]TCATAGAAAGTTACATAATAACACTTGTTATAGTG	T	C	RTSNP_Hash2_1830138_36CT	PolyHighResolution	MMSRT067A_scaff_1792_1,1324
AX89945920	AX89945920	Affx-88905440	AATGTCCAATTATTTTATAAGAATTAGTTAATTTT[A/C]GTTTCCTATTCCATAGTTTCTCCATGTCTTAAAAT	A	C	RTSNP_Hash2_1763813_36AC	PolyHighResolution	MMSRT116D_scaff_1612_1,171635
AX89973106	AX89973106	Affx-88905445	TGCTGCTTTAATGTAAATGTTTATTATGCATTTGG[C/T]GTACTATATAGGGCTTACACTTCCTCTCTGCCACA	T	C	RTSNP_Hash2_15505_36CT	PolyHighResolution	MMSRT008A_scaff_1688_1,77206
AX89964718	AX89964718	Affx-88905446	GTCTGGACCAGCGAGGGGAATAAGTCTGGGAACAA[A/C]ATTTTCAGACGGTTCAGGAAGATGAACGCTTGCCA	A	C	RTSNP_Hash2_1500809_36AC	PolyHighResolution	MMSRT107G_scaff_1725_1,1376
AX89922560	AX89922560	Affx-88905447	ATAGCTAAGTAGCTGCAGAGGATTAATAACAGTAT[A/G]GGACAAAAGGGAATTAGTGTTGTGTGAGGTAATGT	A	G	RTSNP_Hash2_1489056_36AG	OffTargetVariant	MMSRT069G_scaff_1761_1,12996
AX89962007	AX89962007	Affx-88905449	GCGGTTTGCAGATATTATGTACTGCACAACAAAAC[G/T]TTAAGTACATAAAATGTACGACAGTTTTGTGTAAC	T	G	RTSNP_Hash2_14606_36GT	MonoHighResolution	MMSRT080B_scaff_2048_1,56115|MMSRT114D_scaff_2016_1,51747
AX89975520	AX89975520	Affx-88905452	TTCTTACTGTGTGGCAGTGGAAGATGTCATGTTCA[A/G]TTCACTCTCTTGCAAAGACTGAAAGAACTGGAGTC	A	G	RTSNP_Hash2_1412092_36AG	PolyHighResolution	MMSRT037B_scaff_1527_1,94748
AX89957988	AX89957988	Affx-88905453	CTGAGATACACCCCCTCTTTTATTTTGCAGATTGC[C/T]TTCATGCATTTTCTCCTCAAAGTTGCATTTCTTTG	T	C	RTSNP_Hash2_1393818_36CT	PolyHighResolution	MMSRT090D_scaff_1679_1,69066
AX89953166	AX89953166	Affx-88905454	CACACAGGCAAAGATGAGGAAGTGAGTCATTGACC[G/T]TAAACTGATATTTTAGTATTCTCCTGGACAAGGCA	T	G	RTSNP_Hash2_1385165_36GT	PolyHighResolution	MMSRT077C_scaff_1783_1,57549
AX89935667	AX89935667	Affx-88905455	GTTTACATTTTGCGGAATAATTTGATGAAATAGCA[A/C]AAATCTGCTATAATGTAACAGTTTTTCCTCGGGAG	A	C	RTSNP_Hash2_13846_36AC	PolyHighResolution	MMSRT141G_scaff_1973_1,41001
AX89956978	AX89956978	Affx-88905456	CGTTCTGGGGATGAAAGTCAAAACAGCCATCATGG[C/T]TGCTGTGTACAAGAAGGTACGTGTTACTTCTTGCA	T	C	RTSNP_Hash2_13808_36CT	PolyHighResolution	MMSRT006C_scaff_1220_1,35360
AX89943531	AX89943531	Affx-88905457	TTTTTGATACTTTCTAACATATTATGAAGTGAAAT[G/T]TGTACTTTGACTCTTAAAATGAATTCCTCCCTGTT	T	G	RTSNP_Hash2_13780_36GT	PolyHighResolution	MMSRT001G_scaff_1194_1,54251
AX89975948	AX89975948	Affx-88905458	TTGGTCATTTGAGAATAATGACTTTATCAATTGTA[A/C]ATTTGTGGCTTGAATTTGAGGAACATTCCATTTGT	A	C	RTSNP_Hash2_1293146_36AC	PolyHighResolution	MMSRT134F_scaff_1581_1,1215
AX89963158	AX89963158	Affx-88905460	GGCTGTTCCTCCTCAGGGTCAGTGTACCGGGATGA[A/G]TTTGACCTTGCCATCCTCAAGCTGCAAGAAGACAA	A	G	RTSNP_Hash2_1257212_36AG	PolyHighResolution	MMSRT041G_scaff_1449_3,18231
AX89941989	AX89941989	Affx-88905461	TTCAGCAACTTTTATGCTAGTCCATTGTCGATTTC[A/G]AAACGCTCAAGTAGTTCACTCTATCTTCATGCAAC	A	G	RTSNP_Hash2_1228680_36AG	OffTargetVariant	MMSRT073F_scaff_1667_1,108672
AX89970218	AX89970218	Affx-88905462	TGCACAATATTTAGCAACTTTTCAAATAAACAAAT[A/C]ATATTTAGAATGTAGAGAATGGAAGCAGCATCATG	A	C	RTSNP_Hash2_1226533_36AC	PolyHighResolution	MMSRT097F_scaff_1680_3,531
AX89927628	AX89927628	Affx-88905466	CCTTCAATCATAGTGTAAGTGAGAGTGATATCAAA[A/G]TCAGACATGCTTGCCCTAAAAGTGTAGGTACACAT	A	G	RTSNP_Hash2_11582_36AG	PolyHighResolution	MMSRT022H_scaff_1281_1,60227
AX89936569	AX89936569	Affx-88905468	TACTGATTTATTAAATAAGCAGAGGGCTTTTCAAT[C/T]ATCTGTACTCATCTTTGTCCATTGATCGTGATTGT	T	C	RTSNP_Hash2_1099003_36CT	PolyHighResolution	MMSRT050B_scaff_1954_8,8558
AX89966636	AX89966636	Affx-88905470	TACTATAATCAGATTTCTTTGTTATGATAAACAAA[C/T]ATTTTGGGTTAGATTAATTGTACTTAATTCCCTTC	T	C	RTSNP_Hash2_1058794_36CT	PolyHighResolution	MMSRT035F_scaff_1854_4,517
AX89939410	AX89939410	Affx-88905471	TGATGCATGATTTGAAGCTTCTATAATCTGCGATG[A/G]ATTTAGCTATAAACTACAAAAGCACATTAACCGAA	A	G	RTSNP_Hash2_1041957_36AG	PolyHighResolution	MMSRT047H_scaff_1567_1,77422
AX89960655	AX89960655	Affx-88905474	GATAGCTCTGACATTTAGGC[A/G]TAGTTTGATCATGTTGCTTTCGACTACACAGTAGC	A	G	RTSNP_no71bps_NM_Hash_716_21AG	PolyHighResolution	0
AX89971544	AX89971544	Affx-88905476	TGCAGGAGAGCATTAGCCCCATGCCAAG[C/T]TGCATTGTTGGGCCTTAATCACACTAATTCACACA	T	C	RTSNP_no71bps_NM_Hash_5482_29CT	PolyHighResolution	0
AX89970384	AX89970384	Affx-88905477	TGCAGAATGTACATAAAGGGCATG[A/G]CATTGTATAGTGATCAGGTTTAATTCATCGTCACT	A	G	RTSNP_no71bps_NM_Hash_4769_25AG	PolyHighResolution	0
AX89957627	AX89957627	Affx-88905478	CTCCCTCCTCGTTGTCCATGCCTTGCTCTC[C/T]TATTGTCCTGCCCTTCTTCCTGGCACTCTTACGAG	T	C	RTSNP_no71bps_NM_Hash_34024_31CT	PolyHighResolution	0
AX89970355	AX89970355	Affx-88905479	TGCAGAAGGGACAGACGGAGCGGC[A/C]TTCTGGTCAGGTTCGTAAACGTGTACATCGCCCAC	A	C	RTSNP_no71bps_NM_Hash_31194_25AC	PolyHighResolution	0
AX89971099	AX89971099	Affx-88905480	TGCAGCCAA[C/T]TTGTACTAAAGTGACAACGTCGCTCTGGGCGTTAC	T	C	RTSNP_no71bps_NM_Hash_30028_10CT	PolyHighResolution	0
AX89956757	AX89956757	Affx-88905483	CGGAGCTGGATAGTTT[A/G]TTTATCTATTTGTGCAACCCTTCTCTAATTATTTT	A	G	RTSNP_no71bps_NM_Hash_19616_17AG	PolyHighResolution	0
AX89970187	AX89970187	Affx-88905485	TGCAACCAATCAAATT[G/T]GAATTGATAATTTCTCTATGTCATTCCAATTCAGG	T	G	RTSNP_no71bps_NM_Hash_15654_17GT	PolyHighResolution	0
AX89972435	AX89972435	Affx-88905486	TGCAGTCCGGATGTAATGAACTGACTGAAC[A/G]TACATGGTTAAATTCAAAGATCAACACAACCTTGT	A	G	RTSNP_no71bps_NM_Hash_14008_31AG	PolyHighResolution	0
AX89919126	AX89919126	Affx-88905491	ACAGCAGCCTTTGTTCTTCTACCTATAATACCTAC[A/G]GTAGCAATCCTAACTTCTATTGTCCTCTTTCTACT	A	G	RTSNP_NM_71bps_Hash2_4325_36AG	PolyHighResolution	0
AX89949067	AX89949067	Affx-88905494	AGCTGTGCTCAATCACACACCTCTACGTCACCACA[C/T]TTCTTATCACAGTAGCAAAGGCTACTAGCCTACTG	T	C	RTSNP_NM_71bps_Hash2_11186_36CT	PolyHighResolution	0
AX89939095	AX89939095	Affx-88905497	TGAATGAATACTGTAGTGCAAAAACTAGTATGTTA[C/T]CCAGGGCTATAGACTACTACAGAATAACTACTACA	T	C	RTSNP_Hash2_959301_36CT	PolyHighResolution	MMSRT114E_scaff_1385_1,32811
AX89932387	AX89932387	Affx-88905498	GCCTTTCTATAAAACTGATTTTCTAAGGAAATAGT[A/G]GACAATGCTAACTTGTGGTTAGCGGAGTCATATGA	A	G	RTSNP_Hash2_8660_36AG	PolyHighResolution	MMSRT096F_scaff_1499_1,87397
AX89928655	AX89928655	Affx-88905499	CTCCCTAAGTGTTCTGTTTTAACGTTAGCAATGAT[A/G]AGATTTTTAATTTGAACAATTACCTCTGTCTTACT	A	G	RTSNP_Hash2_85112_36AG	PolyHighResolution	MMSRT044C_scaff_2027_3,44613
AX89959126	AX89959126	Affx-88905502	GAAAAAGTTTGGTTGTGCATTGATAAACAAGTCGT[A/C]ATTAACATTACTTCTAAACCTATTTCGCAAAATAA	A	C	RTSNP_Hash2_803167_36AC	OffTargetVariant	MMSRT083F_scaff_1900_2,13341
AX89926044	AX89926044	Affx-88905508	CATATGTGTTAACAATACATAGAGGCTATCATAAC[A/C]AACGTGACATCTGCCTTCCAGTAACATCAGCGTTT	A	C	RTSNP_Hash2_672936_36AC	PolyHighResolution	MMSRT066C_scaff_1512_2,20397
AX89970159	AX89970159	Affx-88905509	TGATTTAAGATAAAGAAAAGAGGCAGACAAACTTT[C/T]GCAGTATGTCGAGTCAAATTAGCTAGATTTAAGCT	T	C	RTSNP_Hash2_664491_36CT	PolyHighResolution	MMSRT009B_scaff_1696_1,61370
AX89940107	AX89940107	Affx-88905514	TGCGCAGATTGAAGAAGATTCCCTGTGTAAAGAAC[C/T]TTCTGAAGGGGGACTGAGTGGTCTCCTGGCCAGGT	T	C	RTSNP_Hash2_59297_36CT	PolyHighResolution	MMSRT122F_scaff_1784_1,88977
AX89976594	AX89976594	Affx-88905515	TTTGACTAAAATATATCCCAGCCAAAATATCAAGC[C/T]GAATCATTGGCACTTTTCAGACGTCTTCTCGAAAT	T	C	RTSNP_Hash2_59017_36CT	PolyHighResolution	MMSRT026F_scaff_1819_1,62278
AX89964837	AX89964837	Affx-88905517	GTGACTACCACCCAACACCTGTGACAAAATCAATC[C/T]GTCATGTTTACTGACTCTTGTCTTGTATAAACATA	T	C	RTSNP_Hash2_587011_36CT	PolyHighResolution	MMSRT044D_scaff_1801_1,73972
AX89918241	AX89918241	Affx-88905519	AATAGAAAGCCAAGATGATAAAATGTAGAGTAAAT[G/T]ATTTTGTATTGCTGCCCACAAATAGGATTTAGAAG	T	G	RTSNP_Hash2_57225_36GT	PolyHighResolution	MMSRT135C_scaff_1605_1,64178
AX89971455	AX89971455	Affx-88905520	TGCAGGAACTTGATGATCTGATATGTACCTAAATG[C/T]ATTTGAAACTTGTAATACTCAGAAATACACAAAAA	T	C	RTSNP_Hash2_56562_36CT	PolyHighResolution	MMSRT144H_scaff_1404_1,41571
AX89926902	AX89926902	Affx-88905521	CCCACTATGGTTTCCTGCACAGAGAACATTAGAAT[A/C]ATCTGCAGAAAACATTGATATGGAATAGCGCGAGT	A	C	RTSNP_Hash2_55999_36AC	PolyHighResolution	MMSRT027B_scaff_1975_1,61595
AX89923737	AX89923737	Affx-88905525	ATTAATTGAAAGATACCATTAACTCAAGAGCAGTG[C/T]GAGAGCAGCCCATTGGTTCGTAGATCTGCAGATAA	T	C	RTSNP_Hash2_53449_36CT	PolyHighResolution	MMSRT059F_scaff_2224_1,68851
AX89928632	AX89928632	Affx-88905526	CTCCATCAGAATGAAGACTAGACCCTATGCGGAAT[G/T]AACTATTTTGTAATTTACAATAAATATAAATACTA	T	G	RTSNP_Hash2_532548_36GT	PolyHighResolution	MMSRT096F_scaff_1504_1,36630
AX89962221	AX89962221	Affx-88905527	GCTGACATGTGACCGATCAGCCACGTTCCTGCAAT[A/C]ATTGCTGAAACATTTCCTAACATTAGCCGGCACCT	A	C	RTSNP_Hash2_53244_36AC	PolyHighResolution	MMSRT051H_scaff_1743_1,90500
AX89940458	AX89940458	Affx-88905533	TGGCCACTAACTCAATAGAAGGCGATAGAAGTCAA[C/T]TGAACCTTTCTGCAGAGGGCAAATTGCAACAGTTA	T	C	RTSNP_Hash2_46585_36CT	PolyHighResolution	MMSRT030D_scaff_1918_1,40964
AX89955950	AX89955950	Affx-88905534	CCGCATTGGTCTTCATTTAAGGCCTGTGTTGGTGC[A/G]TTTCATTCAGTCTCCATGAGCTCTGTAGGATCCCT	A	G	RTSNP_Hash2_46271_36AG	PolyHighResolution	MMSRT046G_scaff_1623_1,4395
AX89954911	AX89954911	Affx-88905535	CATTGCCTGCAGCATAGCAACAAGCCATATCCACA[A/G]ATTGTAAAGTGAAATTCTAAAGCATGATTATTGAG	A	G	RTSNP_Hash2_4626_36AG	PolyHighResolution	MMSRT005E_scaff_1388_1,36581|MMSRT085D_scaff_1712_1,152584
AX89944201	AX89944201	Affx-88905536	AAAGTTTGATTTGAACAACTTCACAATCGTCTCTC[A/G]TTCAGGCTCTTATTTTCTATTCGGATGACTCATGC	A	G	RTSNP_Hash2_444181_36AG	PolyHighResolution	MMSRT061C_scaff_1565_1,67597
AX89976297	AX89976297	Affx-88905538	TTTAGCTCTTGAGATTCCTGCGAATCCGTGTGTGG[C/T]TTCTGGTCTGTAGAGAGGGTTTAAGTAAAAGGAAG	T	C	RTSNP_Hash2_43199_36CT	PolyHighResolution	MMSRT062H_scaff_1939_1,49461
AX89974939	AX89974939	Affx-88905539	TTATGTAATAGGTATATCAAATGTAACATAAGAAT[A/C]ATTGTTTGTGCTGGCTGGTATAGCTCAATATACTG	A	C	RTSNP_Hash2_42045_36AC	PolyHighResolution	MMSRT083G_scaff_1857_1,92811
AX89956128	AX89956128	Affx-88905541	CCTCAATCTGGTCATTTGAGAGTAAATGGTGCAAT[C/T]ATTGTTGACCACTGTACCGACTATAATGCAAAATT	T	C	RTSNP_Hash2_40468_36CT	CallRateBelowThreshold	MMSRT064F_scaff_1774_1,161694
AX89923213	AX89923213	Affx-88905542	ATGAGGCAGGACTCATTTACATCACCCTCAGAATA[A/C]AATCAAAACACACTTATGAAAGATTGTAAATAACG	A	C	RTSNP_Hash2_396118_36AC	PolyHighResolution	MMSRT042F_scaff_1465_1,91782
AX89928799	AX89928799	Affx-88905543	CTCTCTGTGTGAAAATCTACAGTCCTGTTTTACTA[C/T]GTAGGCCCAAAAACTGAGTAATGCTATCGTTTTGC	T	C	RTSNP_Hash2_39077_36CT	PolyHighResolution	MMSRT066C_scaff_1519_1,21881
AX89963601	AX89963601	Affx-88905545	GGTACCCCCTTTTGTTTCCCTTGAGAGACCTCTTC[A/G]GTCTTTACCTATCCATAACAGAACCGTTATACAAC	A	G	RTSNP_Hash2_38205_36AG	PolyHighResolution	MMSRT049H_scaff_1634_1,105552
AX89936348	AX89936348	Affx-88905546	TACAGGAGACTCTGCAGACGATATGATAATGAATT[A/C]ATTCAGTCGTCTGGCGCTAGGCACTAGCGCTCCTT	A	C	RTSNP_Hash2_38033_36AC	PolyHighResolution	MMSRT139H_scaff_1520_1,43380
AX89929137	AX89929137	Affx-88905548	CTGCATTGGACCTTTAATATAATACTGTGAAAACT[A/C]TATTTTGTCATTTAGAGATGAAAATAGGATTTCAT	A	C	RTSNP_Hash2_349875_36AC	PolyHighResolution	MMSRT050E_scaff_2156_1,53861
AX89976046	AX89976046	Affx-88905550	TTGTCCATTCGAGAGGCTGGTTTCATTCGGCCTCA[A/C]CTTGATTCACTCTGATGATACCTTTGTGAACTTGC	A	C	RTSNP_Hash2_10031_36AC	PolyHighResolution	MMSRT023A_scaff_1856_1,6063
AX89919206	AX89919206	Affx-88905551	ACAGTAGGAGGAAACACGGCTCGATAAGAGAAATA[G/T]ATTAATTAATAGGCGCCTAGCACTCCAATACAGTA	T	G	RTSNP_Hash2_318665_36GT	PolyHighResolution	MMSRT032C_scaff_1670_1,42889
AX89953162	AX89953162	Affx-88905555	CACACAGAATGTCAACAACAACACTTTGACTGAAA[A/G]TTGAATAAGCTTATAATGACCAAATACAACCACTG	A	G	RTSNP_Hash2_27610_36AG	PolyHighResolution	MMSRT041B_scaff_2325_1,104645
AX89925935	AX89925935	Affx-88905556	CAGTTTATAATGTTCTTTATGATGAGGTTCTCAAG[G/T]TAAAATGTGCATGTACAGTATTTGCAGGAGAGGGT	T	G	RTSNP_Hash2_255849_36GT	PolyHighResolution	MMSRT081D_scaff_1959_1,72286
AX89964733	AX89964733	Affx-88905557	GTCTGTATGCTCTGTTTTGCACAAATCCTGAGAGT[G/T]CATTTGTTTGTGAATACACTTACATGTATACTACT	T	G	RTSNP_Hash2_25005_36GT	PolyHighResolution	MMSRT018A_scaff_1649_1,49428
AX89924315	AX89924315	Affx-88905558	CAAAATATAGAAGCTCAGACATTTAGAGCCAGAAT[C/T]GGAGCCTATAATTTCTGTCAGCGAGGGGTTAACAG	T	C	RTSNP_Hash2_24401_36CT	PolyHighResolution	MMSRT056F_scaff_1785_1,53877
AX89947937	AX89947937	Affx-88905559	ACTTCATAACTAGAGACACAGTAATACAGCTGTGA[A/G]GTTAGCTATAGTGATATAGTTATTTTAGCGGTTAC	A	G	RTSNP_Hash2_22923_36AG	PolyHighResolution	MMSRT115D_scaff_1558_1,20982
AX89958742	AX89958742	Affx-88905560	CTTCATATAGATTGACCATGCATTCTTGTTGTAAC[C/T]GCTTATAACCTTCTCTATATTCCTTTAGGTATCTC	T	C	RTSNP_Hash2_2270_36CT	PolyHighResolution	MMSRT056C_scaff_1617_1,94741|MMSRT100G_scaff_2807_2,38696
AX89921083	AX89921083	Affx-88905562	AGCCTATGATGTGAATACTGCACTGGATAAATATC[A/C]AAATGTCCGTGTTTGTAGCCAGCACTTTCAGCCAG	A	C	RTSNP_Hash2_20478_36AC	PolyHighResolution	MMSRT054E_scaff_1762_1,46705
AX89962537	AX89962537	Affx-88905563	GGAAGTCAGCCTGCAGGCACCTGGCCTGCCACATG[A/G]CTTATCATGCTCTAGCGATTTCCAAGTAAAGCCCA	A	G	RTSNP_Hash2_1952_36AG	PolyHighResolution	MMSRT098B_scaff_1663_1,14774|MMSRT124D_scaff_2074_1,62802
AX89927612	AX89927612	Affx-88905567	CCTTAAACCAGGCAATCATTAGGAAAACCTAGAAA[A/C]GCCTCCGGTCCCATCCGCAAATGAGTCCATCTTAA	A	C	RTSNP_Hash2_18566_36AC	PolyHighResolution	MMSRT064F_scaff_1774_6,37490
AX89968859	AX89968859	Affx-88905568	TCGGGAATACATTCATCAAATTCTAATCAAAGCTT[C/T]GGATTATATAGTCATCTCTAAATTACTAGAGTGGG	T	C	RTSNP_Hash2_1848902_36CT	PolyHighResolution	MMSRT017A_scaff_2361_1,119421
AX89917487	AX89917487	Affx-88905569	AACCTAGTTTTGTCCCAAGCTCAAGACAGGGATAA[A/C]AGTGGGTCATAAAACCGGATGTACTCAATTATTGG	A	C	RTSNP_Hash2_18121_36AC	PolyHighResolution	MMSRT081G_scaff_1527_2,29806
AX89961852	AX89961852	Affx-88905570	GCCTCCATGCCTCTCCTGCCCTGCTCTTGCTGCAG[A/C]CATGTAGTCCTGCATCTTGGCTTTCATAGAGGAGG	A	C	RTSNP_Hash2_17771_36AC	PolyHighResolution	MMSRT101F_scaff_2089_1,70911
AX89960461	AX89960461	Affx-88905571	GAGGTTATTGTTAATAATCCGTTACGAATGTACAA[C/T]GTTGAAGTAAATATACTAGACATAAACGACAACGC	T	C	RTSNP_Hash2_1747026_36CT	PolyHighResolution	MMSRT093F_scaff_1119_1,14692
AX89919194	AX89919194	Affx-88905572	ACAGGTTGACTCTCTGTCTCAATAAAATTCAACTC[A/C]AACTTGATTGCCCCATAATGCTAGATTAAATCTGT	A	C	RTSNP_Hash2_1733369_36AC	PolyHighResolution	MMSRT022D_scaff_1214_1,338
AX89946836	AX89946836	Affx-88905575	ACATTAGCAGGAATTGTTTTGACAGGTAAAGCCAT[G/T]TTTAGCTTGGCTCAGTCAGTCTGAACTGATTTGTT	T	G	RTSNP_Hash2_1603507_36GT	PolyHighResolution	MMSRT090B_scaff_1570_1,41294
AX89916750	AX89916750	Affx-88905576	AAACATGACTAAAAACTTGCGCTTGCAGTTGAAAT[C/G]TAAACTGCGGACCGGGCAGGGAGATAAGGAAATAG	C	G	RTSNP_Hash2_1601227_36CG	OffTargetVariant	MMSRT021A_scaff_1629_1,35856
AX89917703	AX89917703	Affx-88905577	AAGAAATAGAGGTCTACTTAGTAATGATTTGAGCA[G/T]AAATGTCTGAAGAGGTTGGATCTAAGCGTCTACAC	T	G	RTSNP_Hash2_1598975_36GT	OffTargetVariant	MMSRT073E_scaff_1707_3,3422
AX89965996	AX89965996	Affx-88905578	TAACACTGTAAATTCATTATTTATAAATGGTGCTC[C/T]GTTGACATTCTTAGCTGTTATGTGGCAAATGAGCC	T	C	RTSNP_Hash2_1567473_36CT	PolyHighResolution	MMSRT081C_scaff_1851_3,7671
AX89942780	AX89942780	Affx-88905581	TTGTCCCTTTAAAGAATTAACAAGCGATTGAACAT[G/T]AATTCAAACTCCTCAATTGGATCCATTGTCACAAA	T	G	RTSNP_Hash2_14980_36GT	PolyHighResolution	MMSRT066C_scaff_1519_1,51392
AX89954265	AX89954265	Affx-88905587	CAGTCACTTGGAAGAGCAAACACACCTCTCACCCT[C/T]TGTCAACACCTATGAATGAGGTCAGTCTCGACACT	T	C	RTSNP_Hash2_13312_36CT	PolyHighResolution	MMSRT023D_scaff_1684_1,6247
AX89947969	AX89947969	Affx-88905588	ACTTGCCGCATAATGTACTGTTTGAGAAAATCAAA[A/C]GTTTCCATCAGGTATGGGTTTTTGTAAAGTGTTCT	A	C	RTSNP_Hash2_1320461_36AC	PolyHighResolution	MMSRT021A_scaff_1624_1,36499
AX89943009	AX89943009	Affx-88905589	TTTATGACGTAATGTTCAGTAAAAAGTATGCCGTA[C/T]GCCATGACGGTTGCGTTCTACTTCGCAACTATAAC	T	C	RTSNP_Hash2_130011_36CT	PolyHighResolution	MMSRT051C_scaff_1835_1,67213
AX89919925	AX89919925	Affx-88905590	ACTACTAACACATTTAAATGGTAAGAAATAAAGGT[G/T]AACTAACTTGTTTTTTTTTTGCTGTCCAGCGGCAG	T	G	RTSNP_Hash2_1287819_36GT	PolyHighResolution	MMSRT057A_scaff_1596_1,157378
AX89955110	AX89955110	Affx-88905592	CCAATGCTGACCAATCTGTTGATATGTTCTCCATT[G/T]AATCTATACACTAAGTTACATCCACTAAAATGAAT	T	G	RTSNP_Hash2_12432_36GT	PolyHighResolution	MMSRT142G_scaff_1325_1,78656
AX89928675	AX89928675	Affx-88905593	CTCCTATTATTTTCTAAAATCTCAGTCTTCCAACA[G/T]TAAACAATGACCACAGCGATGTTGTTTTGCCTTAT	T	G	RTSNP_Hash2_1233222_36GT	PolyHighResolution	MMSRT134A_scaff_1793_1,51974
AX89929365	AX89929365	Affx-88905596	CTGTATGTACTCTGCACATTAAATAAGACGGGATA[A/C]TACCATTTTCTAACAAGTTTTCTTTCAGATATTGC	A	C	RTSNP_Hash2_10819_36AC	PolyHighResolution	MMSRT046F_scaff_1648_1,58667|MMSRT122G_scaff_2101_1,85401
AX89939560	AX89939560	Affx-88905600	TGCAGAAATGCATGGCAATAACCTTAACCTAAC[G/T]GAGTGTGAGGTGTATAAAGTGGAAGGTGAGTGTAG	T	G	RTSNP_no71bps_NM_Hash_9695_34GT	PolyHighResolution	0
AX89970606	AX89970606	Affx-88905602	TGCAGAGATACAATAGCTACC[A/G]GCCTTGTATAGTTCTCTCATTGCTTTATTCACATT	A	G	RTSNP_no71bps_NM_Hash_8613_22AG	PolyHighResolution	0
AX89939627	AX89939627	Affx-88905604	TGCAGAGGGTACAGTAGAGAAGCCCAATAC[A/G]AAATGGACCCCTAGACCCTATGCACTTGCAGCGAT	A	G	RTSNP_no71bps_NM_Hash_6004_31AG	PolyHighResolution	0
AX89972294	AX89972294	Affx-88905605	TGCAGTAGCCTAAAT[G/T]GATTTGCTGAATGTCAGCTGCAATTCAGACATTTA	T	G	RTSNP_no71bps_NM_Hash_5603_16GT	PolyHighResolution	0
AX89970947	AX89970947	Affx-88905607	TGCAGCACATGGTCTTGGC[A/G]CATTGTCTTGGCCGGTTAAATTTGGAAATACTCTT	A	G	RTSNP_no71bps_NM_Hash_4107_20AG	PolyHighResolution	0
AX89971753	AX89971753	Affx-88905608	TGCAGGCTACGGGCTATGGTCTCG[G/T]TTTTATGAGGCCCTATATCTTAGCACTGTTGCATT	T	G	RTSNP_no71bps_NM_Hash_3480_25GT	PolyHighResolution	0
AX89972743	AX89972743	Affx-88905611	TGCAGTTATTATGCAAGATAAG[A/C]CAAAATATTATCAGATGACATTACTCTACAAGCAA	A	C	RTSNP_no71bps_NM_Hash_29185_23AC	PolyHighResolution	0
AX89968399	AX89968399	Affx-88905614	TCCAGCTGTATCAGTCTCTCTGAACCTGGGA[A/G]TCAGTCTAGATGTTGGCAGAACAGGTTTACTCAGG	A	G	RTSNP_no71bps_NM_Hash_26757_32AG	PolyHighResolution	0
AX89950503	AX89950503	Affx-88905615	ATAGCCTAGAAATACATCAAAT[G/T]ACTTGCGTTTGATTTAATGATATTATTGTAGCTAA	T	G	RTSNP_no71bps_NM_Hash_26175_23GT	PolyHighResolution	0
AX89953075	AX89953075	Affx-88905616	CAATTTATTCAATA[A/C]AAATCTTATTAGCCTGCATAAACAACTAATGTTGT	A	C	RTSNP_no71bps_NM_Hash_25907_15AC	PolyHighResolution	0
AX89938746	AX89938746	Affx-88905617	TCTGCTCTCTATTGTAGTGCTTGGGTAAAT[G/T]ATATATCATGGTGATAATGTAGTGGAGGTTGAGCG	T	G	RTSNP_no71bps_NM_Hash_25834_31GT	PolyHighResolution	0
AX89972492	AX89972492	Affx-88905618	TGCAGTCTTGGCGGTACCTGCTCTAATGT[C/T]ATTTCCTGCTCCAAGTTATGGCACAGGTCTACGGA	T	C	RTSNP_no71bps_NM_Hash_22580_30CT	PolyHighResolution	0
AX89965482	AX89965482	Affx-88905621	GTTCTAATTCTTCAAAGTTTGAGGGGTGCT[A/G]TTTTCCTCTTTTGCCATTGGTTATGGATGTATTCT	A	G	RTSNP_no71bps_NM_Hash_19146_31AG	PolyHighResolution	0
AX89948241	AX89948241	Affx-88905622	AGACATCCTCCTCC[C/T]TCATGTGGTAATCATTCGTTACATCTCACTTTAAG	T	C	RTSNP_no71bps_NM_Hash_18823_15CT	PolyHighResolution	0
AX89964238	AX89964238	Affx-88905625	GTAGTATCCTCTGTGTTTTTAAGC[A/G]GTCTAAATGCAGAATTCAATCTCGTCGACTGAAAG	A	G	RTSNP_no71bps_NM_Hash_14407_25AG	PolyHighResolution	0
AX89946621	AX89946621	Affx-88905626	ACAGGTCAATCGGTCTGCATTATTTCCATTAAGTA[A/C]ATTTTTTGTCATTATACAGCACCATGTCATTTGGC	A	C	RTSNP_NM_71bps_Hash2_9881_36AC	PolyHighResolution	0
AX89972020	AX89972020	Affx-88905627	TGCAGGTAGCTAACCAAACAGGTTCTATAGCTATA[A/C]CTAATCAATCAAACGTATCTGATATAAAGAATTAT	A	C	RTSNP_NM_71bps_Hash2_7888_36AC	PolyHighResolution	0
AX89957505	AX89957505	Affx-88905630	CTCAGTTGTGTGTGATGTGGTTAGATATTAGGTTG[C/T]CTTAACCTTCCACTTAGGGATCTGTGCATTTTAAG	T	C	RTSNP_NM_71bps_Hash2_1582_36CT	PolyHighResolution	0
AX89961356	AX89961356	Affx-88905635	GCAGCGTCGCTCCAGTTCACAGCAGCCCGAACCGA[A/C]TTATGTTGCCTTATCAGAGAAAATAGCCACTGAGC	A	C	RTSNP_NM_71bps_Hash2_10690_36AC	PolyHighResolution	0
AX89917379	AX89917379	Affx-88905636	AACATGATTTGGCCAGGGTGAGAACATAGACATTT[G/T]AATATGGAGGGGTCAACATTTCTCTAATCCCGTTG	T	G	RTSNP_NM_71bps_Hash2_10330_36GT	PolyHighResolution	0
AX89953712	AX89953712	Affx-88905638	CAGACACGAGGTTGCTGAATACGCTAAGTCCATTT[G/T]TGAATTTGGATACAGAGTGTTTTAGGCTAATGCTC	T	G	RTSNP_Hash2_983022_36GT	PolyHighResolution	MMSRT087B_scaff_2124_1,24000
AX89951259	AX89951259	Affx-88905639	ATGACATCACACTTACTCAGACCCACATGTTGCCA[C/T]AGTATCAGTACTTATCCATATTTGTTCAATATTTT	T	C	RTSNP_Hash2_961680_36CT	PolyHighResolution	MMSRT060E_scaff_1499_1,40854
AX89965029	AX89965029	Affx-88905642	GTGGCATCTTGGTTCCTCTCACCTCTGCTGTCAGG[C/T]ATCATGTCAGCAATTCTCTTCTATTTTGTTCGTAA	T	C	RTSNP_Hash2_86955_36CT	NoMinoHom	MMSRT090E_scaff_2169_1,97758
AX89974412	AX89974412	Affx-88905644	TGTTTCTCTGCAGAACGGCCTGGCAAAGATGTGGG[A/C]ATTTGGCAAGGAAGTCAGCCTACCAGTTATCTAGA	A	C	RTSNP_Hash2_8103_36AC	PolyHighResolution	MMSRT116E_scaff_1448_1,50201
AX89966950	AX89966950	Affx-88905645	TAGCTGGGTGTCCTCCAGTAAGAGTACATTAATTA[A/C]TTTCAAACTGAGACTACAGAATATGTGGGACAAAC	A	C	RTSNP_Hash2_774714_36AC	PolyHighResolution	MMSRT097D_scaff_1531_1,78374
AX89958006	AX89958006	Affx-88905649	CTGAGTTACCAAATAGCAATCAACTATTCAAATTA[A/G]TGTAAATGCCTTCATTACGAACAACCAGTGCCACC	A	G	RTSNP_Hash2_717226_36AG	PolyHighResolution	MMSRT120C_scaff_1389_1,51906
AX89969013	AX89969013	Affx-88905650	TCTATAGGCTTGCAATAATACATGCACCGATCTTA[G/T]CTTCAAGTAATAGTTTTGGGATAATATTTTAAACT	T	G	RTSNP_Hash2_701823_36GT	PolyHighResolution	MMSRT035C_scaff_2168_1,678
AX89923713	AX89923713	Affx-88905651	ATTAAATCGACAATTTCCGGTAAGAATATAAACAT[A/G]ATATAGGAGTGTTCGTATCCACATATAGCTAACAC	A	G	RTSNP_Hash2_68813_36AG	PolyHighResolution	MMSRT012H_scaff_1485_1,111188
AX89916963	AX89916963	Affx-88905654	AAAGGTATGATGCACATAGTTGAGTAATTGTCCCA[G/T]ATACTGTACATGTAGTTATAGCAATTCCAACCATC	T	G	RTSNP_Hash2_65513_36GT	PolyHighResolution	MMSRT061C_scaff_1562_3,63028
AX89936922	AX89936922	Affx-88905655	TAGTTCATGTTATTCTAAGTAGGTGAGATTTACAT[G/T]ACTTTTTGAAAAGTTACACAACTGAATAGGCTAGT	T	G	RTSNP_Hash2_641_36GT	PolyHighResolution	MMSRT059A_scaff_1921_1,7957|MMSRT092F_scaff_2083_3,8924
AX89967786	AX89967786	Affx-88905656	TCAATAGGTTAGCTTTTCAAAGTGTAGGCTACCTG[G/T]GATTTCGTTTTCTGATTTCGTTAACGTTTGTTTTA	T	G	RTSNP_Hash2_63870_36GT	PolyHighResolution	MMSRT046E_scaff_1521_1,75369
AX89956857	AX89956857	Affx-88905658	CGTAGAATCTAGCTGCATATTACTTCTAAAACCTT[A/G]ACCTTGAACTGGGTGTTACTCAATCAGTGCATGAA	A	G	RTSNP_Hash2_60976_36AG	PolyHighResolution	MMSRT053H_scaff_1609_1,53532
AX89924117	AX89924117	Affx-88905659	ATTTATGCTGATGTAATGGTTTGGTAGTAAAGAGT[A/G]ATTTGAAGTTGTCTTGGGGCTTGGTTATCCCTGTA	A	G	RTSNP_Hash2_58953_36AG	PolyHighResolution	MMSRT114B_scaff_1704_1,11184
AX89942637	AX89942637	Affx-88905660	TTGGACAGAAACATCCTTAGGCAATCACAACAAAT[G/T]TCAATGGAAGGGAATATGACGGACAATGCATTTAA	T	G	RTSNP_Hash2_57924_36GT	PolyHighResolution	MMSRT022B_scaff_1624_1,40613
AX89922883	AX89922883	Affx-88905661	ATCATTCTGGATCCATTGAAAGCTCCTAGATAGAC[A/G]CACTACACTGAACCATCGTAACAACCTTTTCCACT	A	G	RTSNP_Hash2_57065_36AG	PolyHighResolution	MMSRT074A_scaff_1572_1,117584
AX89954488	AX89954488	Affx-88905665	CATAGACTGTCTGCTGAGTGAATTGTACTGTCAGA[G/T]GTCATCTTATTACCCCTGGGATTTAATGAAGTTTT	T	G	RTSNP_Hash2_54080_36GT	PolyHighResolution	MMSRT002H_scaff_1357_1,66357
AX89942576	AX89942576	Affx-88905669	TTGCCGAAACGTCCAGACTGGAACCAAACAATGGA[C/T]AGAGTAGGCTGCCCTGCACGGGTGTCACACCAGTC	T	C	RTSNP_Hash2_52452_36CT	PolyHighResolution	MMSRT079F_scaff_1763_1,129580
AX89933795	AX89933795	Affx-88905670	GGTAAATAGAAATGCATTTGCCAAAGTTTAGGAAT[G/T]ACTTATTTATGTTCATAAATACATTTAATAATTCA	T	G	RTSNP_Hash2_52188_36GT	Other	MMSRT047C_scaff_1786_1,53|MMSRT047D_scaff_1691_2,14096
AX89973333	AX89973333	Affx-88905671	TGGCAGCAAAGGTGTGTTACTAAACCAATGACATC[A/G]TTAGGTTGATATGGCTTTAATAAGACAGTTGTTGT	A	G	RTSNP_Hash2_51447_36AG	PolyHighResolution	MMSRT041D_scaff_1584_4,23054
AX89924115	AX89924115	Affx-88905672	ATTTATCCATCAATTTTGAGAATCCATCACATCAT[C/T]ATCACAATTATCCATTGAGTCTCACCTGCAGGTAT	T	C	RTSNP_Hash2_45112_36CT	PolyHighResolution	MMSRT078A_scaff_1576_1,167738|MMSRT089C_scaff_2640_1,18361|MMSRT096F_scaff_1485_1,7195
AX89921746	AX89921746	Affx-88905676	AGGTTTAGAAATCAGGTAGAGGGAGAATCATTGAC[A/C]ATGTTTGCTGCTGTAGTAGCCTTTTCCTGCAGGAA	A	C	RTSNP_Hash2_42211_36AC	PolyHighResolution	MMSRT050E_scaff_2162_1,110058
AX89937058	AX89937058	Affx-88905677	TATCAAGGAATATGCTCATACAACAAGTAATAGTA[A/G]AAACACAGAAACACCGCAATTTACAAGCTTCACTT	A	G	RTSNP_Hash2_41885_36AG	PolyHighResolution	MMSRT143B_scaff_2205_1,13201
AX89934240	AX89934240	Affx-88905679	GTAATTTCTTGAATGCTTTAAATCAAAAGACGACA[G/T]GCTAACTATTCCCCTTCTTTTCAGCAGTGACAAAT	T	G	RTSNP_Hash2_411569_36GT	PolyHighResolution	MMSRT048E_scaff_1516_1,27973
AX89973925	AX89973925	Affx-88905680	TGTCCAAAAAAACGGAACGCCCTGGCCTTAGGGTT[C/T]AGATTCCAAATCATCAGGGTCTTATCTGCAGACCC	T	C	RTSNP_Hash2_398011_36CT	PolyHighResolution	MMSRT078H_scaff_1459_1,62179|MMSRT128E_scaff_2624_2,21829
AX89944310	AX89944310	Affx-88905681	AAATCCCATGGCTCAGAGCGACCATGTAAAAGCTT[A/C]ATTTCTCTCAGGAAGAGTGGATATGATACTGTCAA	A	C	RTSNP_Hash2_39679_36AC	PolyHighResolution	MMSRT021G_scaff_1570_1,108244|MMSRT111F_scaff_1978_1,5401
AX89947936	AX89947936	Affx-88905683	ACTTCAGTTTGTCTCCAAGTTCCTTCATTAGTAGT[A/G]TATTGCACAGTTTTAATAGTTTGTTATGGACTTGT	A	G	RTSNP_Hash2_37791_36AG	PolyHighResolution	MMSRT099E_scaff_1583_1,66302
AX89934584	AX89934584	Affx-88905684	GTCAGCTTCACTAATAGTTCTATGGTTACCATAAC[A/G]TTGAGACAAAGTTCAGCTAACTCTCCCTTGGTCCC	A	G	RTSNP_Hash2_37169_36AG	PolyHighResolution	MMSRT123G_scaff_1446_1,16669
AX89921528	AX89921528	Affx-88905686	AGGGAAGTTGATGCTTAAAAATGGTTGGAAACAAC[A/G]GAGATGTCTTTGACTTTTTTTTATTATTGTGATGC	A	G	RTSNP_Hash2_362392_36AG	Other	MMSRT032C_scaff_1662_1,27720
AX89940505	AX89940505	Affx-88905688	TGGCTGTGAGATCCTTTCTGAGATGAATCCACAGA[G/T]ACCACAGCCAGACATGATGAATTGGAACCAGAAGC	T	G	RTSNP_Hash2_29330_36GT	NoMinoHom	MMSRT133A_scaff_1878_1,117911
AX89959463	AX89959463	Affx-88905692	GAAGCCTTCCAGACAGACTCTACTGCAGTGATGAC[A/G]ATGTGTCCTTAACTTACCCAAGGAGACGGACAGAA	A	G	RTSNP_Hash2_27270_36AG	PolyHighResolution	MMSRT117C_scaff_1635_1,86319
AX89931550	AX89931550	Affx-88905696	GATTTCTAGTCATGAAGCCCTTGATGAACCTACAA[A/C]ATATTTTACAAGAGATTTGATTAGTGAGCGTTATG	A	C	RTSNP_Hash2_234261_36AC	PolyHighResolution	MMSRT102E_scaff_1591_1,65215
AX89939219	AX89939219	Affx-88905698	TGACTATCCATTTAAAAGTACGTCTGCAGAAATAT[A/G]TAAAAATGACTTTTGCAGGACACACACAGTGACAT	A	G	RTSNP_Hash2_23176_36AG	PolyHighResolution	MMSRT017E_scaff_1937_1,4829
AX89962486	AX89962486	Affx-88905699	GGAACAGTATAGTAGTGTACATTTCCTGAAAAATT[A/C]TTTTAAGGGTCTGATATCAGATAACCGACTGATAC	A	C	RTSNP_Hash2_22983_36AC	PolyHighResolution	MMSRT104B_scaff_1865_1,95966
AX89929265	AX89929265	Affx-88905700	CTGGCTGTATTTGGCCTAGTAGTAAAAAGTGAAAT[A/C]GTTTTAATATATACATATATGAAATACCACAGCAG	A	C	RTSNP_Hash2_210589_36AC	PolyHighResolution	MMSRT043G_scaff_1796_1,2916
AX89967662	AX89967662	Affx-88905702	TCAAAAAGTTTTTAGGAGTGTATGTTGTAATTAAT[G/T]ATCTATTTTTGATTTCAGTAGCCTATCACGTGCTT	T	G	RTSNP_Hash2_2006818_36GT	PolyHighResolution	MMSRT072C_scaff_1865_1,42478
AX89941865	AX89941865	Affx-88905705	TTATTTCTACTATTGATGTGTGGTTGAGTTATAAA[A/C]TGTAAATGGAGTTCTCAGCATTTTCTTTTGCCATG	A	C	RTSNP_Hash2_19112_36AC	PolyHighResolution	MMSRT023E_scaff_1637_1,17232
AX89950051	AX89950051	Affx-88905707	AGTTAAATAAATCCAGGAGCTGTATTTCAAAATGA[A/C]ATTTTCACTAATCAACTATCATTTGACACATTGCA	A	C	RTSNP_Hash2_1892932_36AC	PolyHighResolution	MMSRT094G_scaff_1751_1,38249
AX89973345	AX89973345	Affx-88905710	TGGCATTTGGCCCTCTAATTCTGTTGGCGGCCCAT[G/T]AATACTCTTTAAATCCCAGCTTCATGAGAATCCCT	T	G	RTSNP_Hash2_1835261_36GT	PolyHighResolution	MMSRT126E_scaff_1667_3,247
AX89969961	AX89969961	Affx-88905711	TGAGGGACTGGAGAGCAAATACCTGGTTGTTTCAA[C/T]TTTATTTACTCATGATACACTTATCTTGAATTCAT	T	C	RTSNP_Hash2_17885_36CT	PolyHighResolution	MMSRT079A_scaff_1506_1,60955
AX89950552	AX89950552	Affx-88905718	ATAGTCACCATGGCATTATAAAGGGTTTGCAATGA[C/T]TTATGAATAATCTCATGTACCAAATGTCCTCTGTA	T	C	RTSNP_Hash2_1709681_36CT	PolyHighResolution	MMSRT112D_scaff_1895_1,67830
AX89974930	AX89974930	Affx-88905719	TTATGCGGTCAAATATTTTCACTGAATATATTGTA[A/C]TTTTTCATGTAGTGTTGATTTCTGTGGATTATTTT	A	C	RTSNP_Hash2_1698675_36AC	PolyHighResolution	MMSRT015G_scaff_1346_1,94564
AX89961580	AX89961580	Affx-88905722	GCATTCAGCACCAATGAAAGGCTACTGGTTATTTT[C/T]ATATTATCGATAACAGTTTTCATCAGTACATTTAT	T	C	RTSNP_Hash2_16021_36CT	PolyHighResolution	MMSRT005D_scaff_1478_1,63216
AX89925770	AX89925770	Affx-88905723	CAGTAAGTAAAATTCATCAGCAATCGATTAGAAGC[C/T]ATGGGTTGGGTTAAACACCTTGTTGTCCACATCTT	T	C	RTSNP_Hash2_1597455_36CT	PolyHighResolution	MMSRT111A_scaff_2648_3,29021
AX89948711	AX89948711	Affx-88905725	AGCACGTTTTGGGAACTTTTGTTAGTTCTAGTCTA[C/T]GTTTTTAATAAGCACCTTGAGGCTTACATTTATTA	T	C	RTSNP_Hash2_15901_36CT	PolyHighResolution	MMSRT031A_scaff_2367_1,41534
AX89937085	AX89937085	Affx-88905726	TATCGCAGACTGTATCTTGTTAAGGGTAGTATCAA[G/T]GCGAATCCTACCACCTGCAGGGGATTAATTGGATG	T	G	RTSNP_Hash2_15779_36GT	PolyHighResolution	MMSRT039C_scaff_1474_1,49271
AX89961209	AX89961209	Affx-88905727	GCACCTTGTTTGGGAGCTTCGCGGGTCAATTTTTT[G/T]AGTTTGTTTGGCGTGATCCGACTTACATCGGAGCC	T	G	RTSNP_Hash2_1564022_36GT	PolyHighResolution	MMSRT001H_scaff_1194_1,58754
AX89946880	AX89946880	Affx-88905728	ACATTTGAGGGCTGATACGTCAATATAATGCCATG[C/T]TTGCCTCTAGTTTATCAATTTTATGTGATGTCTTA	T	C	RTSNP_Hash2_15581_36CT	PolyHighResolution	MMSRT139G_scaff_1729_1,20618
AX89919653	AX89919653	Affx-88905729	ACCTATGATTACAGTTTCAGATTGAGAACTATCAC[A/G]ACCATGATTGATGTTGCTGGCTGCAGCTATGGGTC	A	G	RTSNP_Hash2_15275_36AG	PolyHighResolution	MMSRT022D_scaff_1234_1,96792
AX89922853	AX89922853	Affx-88905730	ATCATAATTTATGTAATCTGAAGCCTAGTAAACTG[A/C]ATGCTTTCCCTGACTAGATGTAGTGGGAGGACCAC	A	C	RTSNP_Hash2_1522394_36AC	PolyHighResolution	MMSRT088G_scaff_2266_1,177626
AX89937339	AX89937339	Affx-88905731	TATTTAGTTGGAGTTCACTTTTATACATTGGAGAA[A/C]AGATAAAGACATGTAGCGTTTTGTAGAAAGCACTA	A	C	RTSNP_Hash2_1520242_36AC	PolyHighResolution	MMSRT140A_scaff_4212_1,53002
AX89930474	AX89930474	Affx-88905732	GACAGGTCTTTAATATAGCTACCTAGATCCAACGT[A/G]CAATGCTGCAGACACAGGGAAAATACACACAGGAT	A	G	RTSNP_Hash2_14931_36AG	PolyHighResolution	MMSRT052A_scaff_2472_1,34793
AX89942522	AX89942522	Affx-88905733	TTGCAAACAGAACTCATTTTATGTCACGAGTAAAG[C/T]CAGTTGACATAAGCACCCCTTAAGGAACAACACAT	T	C	RTSNP_Hash2_1477102_36CT	PolyHighResolution	MMSRT033G_scaff_1723_1,48229
AX89950961	AX89950961	Affx-88905738	ATCCATGTTAGGGAATAGGGTGCCATTATATGGGA[C/T]GATTGTGATACTATGTGAAGATAGACGGTAGTGAT	T	C	RTSNP_Hash2_1363257_36CT	OffTargetVariant	MMSRT069H_scaff_1733_1,10616
AX89973905	AX89973905	Affx-88905742	TGTCAGAAGTACATTTTAGACCTGTTGTCGTATAG[G/T]ATTTCTGTGAATCAGATAAATGTAGTTTAATCTGG	T	G	RTSNP_Hash2_12344_36GT	PolyHighResolution	MMSRT045D_scaff_1560_1,218036
AX89966670	AX89966670	Affx-88905744	TACTCTTACAGGCAATTAATGACCATTTACCAATT[A/C]AAATATAGAATTTTACACACCTTACACTTATGTAC	A	C	RTSNP_Hash2_1213757_36AC	PolyHighResolution	MMSRT079A_scaff_1498_1,51799
AX89949415	AX89949415	Affx-88905745	AGGGAGTGACTCACCATCCTCTCTCTCTCCAGTTT[A/G]TGTATTAGTCCTGATAAAGTGCTGGTGCTCGCTTT	A	G	RTSNP_Hash2_11707_36AG	PolyHighResolution	MMSRT107H_scaff_1809_1,88442
AX89925040	AX89925040	Affx-88905747	CACCCTCCACATCAATACTTGTCTAGCTAAAACTA[A/G]CATACTGACCTCAACCATGTTTCCATCAATAGTTA	A	G	RTSNP_Hash2_1168520_36AG	PolyHighResolution	MMSRT039D_scaff_2037_1,1101
AX89966012	AX89966012	Affx-88905748	TAACATCACAAGATGAGAAACATTCAGGGAGTATT[A/C]GTTTAATAAGTTAACTTCTATAACATGTAAGTAGC	A	C	RTSNP_Hash2_1155955_36AC	PolyHighResolution	MMSRT082E_scaff_1948_1,22494
AX89967471	AX89967471	Affx-88905749	TATGTTGCACACAGCACAGTAATCCAGGATGTGCT[A/G]TTATTAACCTTGACCAGTTGCTGATTTATGGAGAT	A	G	RTSNP_Hash2_1137633_36AG	PolyHighResolution	MMSRT110D_scaff_2631_6,17129
AX89928634	AX89928634	Affx-88905751	CTCCATGATAAATCACAGCGCAGCAAGAACCTGAA[C/T]CTACACACAGCACAATAATGCTTTAATGAGCAAAC	T	C	RTSNP_Hash2_11228_36CT	PolyHighResolution	MMSRT073G_scaff_1683_1,80592
AX89945006	AX89945006	Affx-88905752	AAGACAAACTCCCCTAATCATAACACAGAATATGA[A/G]TTGGTCACACAAATATACAGCGATGGGAGAACGTA	A	G	RTSNP_Hash2_106695_36AG	PolyHighResolution	MMSRT016A_scaff_2083_2,18061
AX89937644	AX89937644	Affx-88905753	TCACTGTTCACTACCGATGCAGTCACTTGCAGATC[A/G]TAATGCCAACATTAGATGTCAGCATTTGTATTGTA	A	G	RTSNP_Hash2_1036080_36AG	PolyHighResolution	MMSRT019D_scaff_1791_1,27927
AX89967658	AX89967658	Affx-88905754	TCAAAAACAACTAAATATGACTAATATTTTTACTA[G/T]TTACAGAAGCGATTCTGCGATGCTGACTTTGAGGA	T	G	RTSNP_Hash2_10291_36GT	PolyHighResolution	MMSRT046B_scaff_1684_1,95412
AX89962420	AX89962420	Affx-88905755	GCTTT[A/G]CATTAGATAGCTACAAATGAACCCAAATCTTGGAT	A	G	RTSNP_no71bps_NM_Hash_33768_6AG	PolyHighResolution	0
AX89970862	AX89970862	Affx-88905756	TGCAGATTGCAGACTGGATCAAGA[G/T]ATTTCAGTAGTCTGTCCTGGTTAATGTAACATGAA	T	G	RTSNP_no71bps_NM_Hash_33341_25GT	PolyHighResolution	0
AX89939645	AX89939645	Affx-88905757	TGCAGATCAAGCTGTGGGATGTACGAGTAACAAA[A/G]CCAGTGCGGAAGTACGAGGGTCATCATAACCAACA	A	G	RTSNP_no71bps_NM_Hash_30945_35AG	PolyHighResolution	0
AX89972687	AX89972687	Affx-88905759	TGCAGTGTTCCCTGCACCATTA[C/T]ATTTAGATAACTACAAATTCAACCCATAATGTTAT	T	C	RTSNP_no71bps_NM_Hash_29904_23CT	PolyHighResolution	0
AX89965253	AX89965253	Affx-88905761	GTGTGTGTTCCATTCTCGGTAATTGGCTTTTA[A/G]ATGTGTGAAACTCGTCCAGGCACAAGTGTTTTCTT	A	G	RTSNP_no71bps_NM_Hash_28444_33AG	OffTargetVariant	0
AX89972430	AX89972430	Affx-88905762	TGCAGTCCCCCGTCCAGGGGACTTTTA[A/C]ATATTTTACTGGCCTGTAACATTACCTTAATGTCT	A	C	RTSNP_no71bps_NM_Hash_28327_28AC	PolyHighResolution	0
AX89967793	AX89967793	Affx-88905765	TCAATATTTTATGTTGCTCTAATTTTGGT[A/C]TAGAGGACTGTATAAAGTGTCAGGAAATATTAAAT	A	C	RTSNP_no71bps_NM_Hash_26048_30AC	PolyHighResolution	0
AX89965734	AX89965734	Affx-88905766	GTTTGGTCAGTCAGGAGAAAAT[G/T]AGTTTATGTTTGCTGATGGATAAAGGATAAGGGAG	T	G	RTSNP_no71bps_NM_Hash_24026_23GT	PolyHighResolution	0
AX89971014	AX89971014	Affx-88905767	TGCAGCAGGAAGGCTGAGAGTC[A/C]AATATCTCAACCAGCCGATGTCCCTGTTATTGAAA	A	C	RTSNP_no71bps_NM_Hash_23574_23AC	PolyHighResolution	0
AX89972762	AX89972762	Affx-88905769	TGCAGTTCTAATCTAACAGTCTTTTTCAA[C/T]GTCCAAAATGTATTTAGCATCAATTATTATGTTAA	T	C	RTSNP_no71bps_NM_Hash_22221_30CT	NoMinoHom	0
AX89969613	AX89969613	Affx-88905770	TGAAAGTAAAATAAAATGTTCC[A/G]ATTACAATACTTACTGTACAAAGTTATCTGAATAA	A	G	RTSNP_no71bps_NM_Hash_21894_23AG	PolyHighResolution	0
AX89961719	AX89961719	Affx-88905773	GCCCACATCCTGCTTGCTACTGCAA[C/T]CGTTTGCCATTTCCTACACGTATGCTTTTGTTATG	T	C	RTSNP_no71bps_NM_Hash_19032_26CT	PolyHighResolution	0
AX89965763	AX89965763	Affx-88905775	GTTTTAGGTCGTGTCACAG[A/G]TCACTGGTATCAAGATGTGAACTAAATAGGGAAGT	A	G	RTSNP_no71bps_NM_Hash_16018_20AG	PolyHighResolution	0
AX89972829	AX89972829	Affx-88905778	TGCAGTTTGTTAATTAGGCGGGATT[C/T]TTTCCCATAATTAGCCTTGGTGATAAAACGCATGG	T	C	RTSNP_no71bps_NM_Hash_13544_26CT	PolyHighResolution	0
AX89974300	AX89974300	Affx-88905780	TGTTCATCATATGTTCA[C/T]ATGATATGCCCTTTGCATAGAACATATAGTAATAC	T	C	RTSNP_no71bps_NM_Hash_12056_18CT	PolyHighResolution	0
AX89955887	AX89955887	Affx-88905781	CCCTGTGTGTGTGTACAAAGAGTATT[A/G]GAGATTGTGTTTAAAAGCCAAAGTAAGATGTAGAA	A	G	RTSNP_no71bps_NM_Hash_11651_27AG	PolyHighResolution	0
AX89919105	AX89919105	Affx-88905783	ACAGATCTAGCATCAGCTTACCAAACCTAAATCAA[C/T]CATTCAGAGAAAAAATGCAAAACAGACCTTTTTCA	T	C	RTSNP_NM_71bps_Hash2_8980_36CT	PolyHighResolution	0
AX89958516	AX89958516	Affx-88905784	CTGTCTTTCCACTGACAAGACATGGAGCACAGTCA[C/T]GTACTAGCCCTTCGATATCATGATCGATGACCAGC	T	C	RTSNP_NM_71bps_Hash2_8875_36CT	CallRateBelowThreshold	0
AX89962834	AX89962834	Affx-88905785	GGATGCGTGAGATAACGAGCTGCGGTAGTTCCGGC[C/T]TTAAGGTTTTCGTCACTGGTCATGGACGTATCAGG	T	C	RTSNP_NM_71bps_Hash2_8700_36CT	PolyHighResolution	0
AX89923240	AX89923240	Affx-88905789	ATGATACACACATATCGTTAGGTATAACACATCAG[C/T]ATATCATCTGCATGCAGACACACACACAGGGAGTC	T	C	RTSNP_NM_71bps_Hash2_34_36CT	PolyHighResolution	0
AX89944964	AX89944964	Affx-88905790	AAGAAATCAATGAGCCTACTGTTTTCCTTTTGGGG[G/T]TTTTCTCAAACAATGATGGTATTATTCGGTTTGGG	T	G	RTSNP_NM_71bps_Hash2_3003_36GT	PolyHighResolution	0
AX89961455	AX89961455	Affx-88905793	GCAGTATACCCACATACTTGAGTATAACTGCGGGG[C/T]AGTTATACAAGTCCACTTTTCTTAGAACCTAATTT	T	C	RTSNP_NM_71bps_Hash2_13078_36CT	PolyHighResolution	0
AX89967861	AX89967861	Affx-88905795	TCACAGACATACATCACACACCACCTACAGGGGAT[C/T]GTTGCGTGCGTAACGACATATAAATAGTTAAACAA	T	C	RTSNP_NM_71bps_Hash2_11177_36CT	PolyHighResolution	0
AX89939256	AX89939256	Affx-88905796	TGAGAGCGGTTGTAGGGAACCAATCAATATGTCAA[G/T]AAAAGCTCTAAACCATGCCAGCCCACACTTCATTT	T	G	RTSNP_NM_71bps_Hash2_10748_36GT	PolyHighResolution	0
AX89925091	AX89925091	Affx-88905797	CACGCTCCTATATAATACAAACATCCATATTGCTT[G/T]GAGGAACTTCACACGATATTGAATTATTGATTGAT	T	G	RTSNP_Hash2_963162_36GT	PolyHighResolution	MMSRT008H_scaff_1834_3,30880
AX89929711	AX89929711	Affx-88905799	CTTGGAGAACGATAGATGAGCTCACTTGTACAGTA[C/T]ATAGTGAGAAAATGACTTTTAAGCTATAAACAGTT	T	C	RTSNP_Hash2_943433_36CT	PolyHighResolution	MMSRT051H_scaff_1729_1,142319
AX89976974	AX89976974	Affx-88905800	TTTTTAAGTGTTTTCAAGAAGGAACAGGTATTTAT[G/T]AATTAATCGTTTTTCTCATCAGAGCTTTGCTTAAC	T	G	RTSNP_Hash2_936634_36GT	Other	MMSRT137A_scaff_1483_1,33953
AX89948070	AX89948070	Affx-88905804	AGAAAGGTTTGTGGTAGTAATTTCTTGCTGTGGTC[G/T]TCAGTTTGCAAGTCTCCAAATGTAAGTACTGTATT	T	G	RTSNP_Hash2_820178_36GT	PolyHighResolution	MMSRT124E_scaff_2245_2,123670
AX89976990	AX89976990	Affx-88905805	TTTTTCCATGTTGTATTCACTCAAAGACAACTACG[A/G]TGTGAATAAAATCAGAAATCTTGTAAAATGCTTGT	A	G	RTSNP_Hash2_815971_36AG	PolyHighResolution	MMSRT063A_scaff_1422_1,105934
AX89926142	AX89926142	Affx-88905806	CATCTTAGTCCTGGCTATTTGATGCCAACACTAAC[A/G]GAATCTGTTTAAGTTTATAATTGATCTTAAAGACC	A	G	RTSNP_Hash2_782916_36AG	PolyHighResolution	MMSRT093A_scaff_1356_1,56439
AX89966273	AX89966273	Affx-88905807	TAATGATTTTCCCTATAATTTTGAAGAAATTGTTT[A/C]TTTAGCTCCTAATTATACACCCAGGTGTAGTCTTG	A	C	RTSNP_Hash2_764962_36AC	PolyHighResolution	MMSRT055A_scaff_1794_4,8912
AX89919698	AX89919698	Affx-88905809	ACCTGAGTTTCACAGATTTTTGTTCAGCAATACAT[G/T]AATTACCTTTCAAGTCTATTTAGGTACGCTACACG	T	G	RTSNP_Hash2_738400_36GT	PolyHighResolution	MMSRT101A_scaff_2109_1,2010
AX89957857	AX89957857	Affx-88905811	CTCTGTGCCTGGGTGATAGCCTTTAGGACAGACAC[A/G]GTCATGTTTCATTCAGAGCACTATAGCCTACCTCT	A	G	RTSNP_Hash2_72003_36AG	PolyHighResolution	MMSRT101B_scaff_2939_2,11310
AX89973678	AX89973678	Affx-88905812	TGGTTGGTAATGATACTCAAACACGTATTAACTAT[A/C]TGTATTTTATGGTGAGAAATGTGTTAAATACTATT	A	C	RTSNP_Hash2_69861_36AC	PolyHighResolution	MMSRT133C_scaff_1817_1,20074
AX89924049	AX89924049	Affx-88905814	ATTGTCATCTTCAAAGTATTGCATTCCAACAAATA[C/T]TCCTGACTCTTTTTGATAGTTCAGACACTTTCCTA	T	C	RTSNP_Hash2_69041_36CT	PolyHighResolution	MMSRT001A_scaff_1284_1,1599
AX89968062	AX89968062	Affx-88905816	TCAGGATCATCAAACCTGGATGAAACAAAAAACCT[C/T]GTTACAATCGAAAGTCTCCAAAACCTGCAGCTTAA	T	C	RTSNP_Hash2_667341_36CT	PolyHighResolution	MMSRT067E_scaff_2318_1,69104
AX89935990	AX89935990	Affx-88905817	TAACCAAGCCTAGAGATTTTCGTAGTCAGATCAGG[A/G]AAAACTCCAGGCCCAAATAATGAAGTCTATGATTG	A	G	RTSNP_Hash2_632632_36AG	PolyHighResolution	MMSRT039D_scaff_2053_1,45865
AX89943913	AX89943913	Affx-88905818	AAACCATCAAGCAATGTGCAAAAAGCCCCAACAAT[C/T]GGAATATGTTTAAGAGGAACACAGATTAGATGTAA	T	C	RTSNP_Hash2_6298_36CT	PolyHighResolution	MMSRT093C_scaff_1550_1,25820
AX89946291	AX89946291	Affx-88905820	ACACAAATAAGTGCTTGCACGAAGTAAAAGTGGAG[A/G]CTTGAGTGGAGTTATTGGTCAAACTAGCCTAAGCT	A	G	RTSNP_Hash2_61566_36AG	NoMinoHom	MMSRT128B_scaff_1808_1,53001
AX89926977	AX89926977	Affx-88905825	CCCCACATGCAGAATTGCAGTGAATTTCTATAGAC[A/G]TTTCAAAAGGGATAAAACAACTCAAGCTAAATTGT	A	G	RTSNP_Hash2_59139_36AG	PolyHighResolution	MMSRT097F_scaff_1688_1,33816
AX89953864	AX89953864	Affx-88905826	CAGCAACTTTTCACCATTCAGCAACCAGTCAATTT[A/G]CTGTTATATCTTAATAAACCCGCAGTCATTAGATG	A	G	RTSNP_Hash2_590000_36AG	PolyHighResolution	MMSRT065G_scaff_1583_1,16038
AX89973836	AX89973836	Affx-88905827	TGTATAGCAACGTAAGCATAGGACTCACTGCACAT[G/T]ATGTGATATTTCTTCACACCAGAGGAACCTGACCA	T	G	RTSNP_Hash2_58902_36GT	PolyHighResolution	MMSRT129F_scaff_1919_1,106371
AX89949541	AX89949541	Affx-88905828	AGGTACCATGAAAATCAGTGCATCCATGTAGGTTT[A/C]ATTTCCTTAGCAATGTGACTAATCAATGTGACTAA	A	C	RTSNP_Hash2_58646_36AC	PolyHighResolution	MMSRT034F_scaff_1549_1,81964
AX89963102	AX89963102	Affx-88905831	GGCTAGAGACCAGAAATCTATCAAATCCCAGTAGC[C/T]TGTATTTCAGATGACAAGAATCAAACCTGAATGAG	T	C	RTSNP_Hash2_573217_36CT	PolyHighResolution	MMSRT132G_scaff_1453_2,84
AX89928911	AX89928911	Affx-88905834	CTGAACAAAGCCGTTCGCTTGCCTACATGGCATAA[C/T]TGCTAAACTAGACCTTACTGTAAATACTCTGCAGA	T	C	RTSNP_Hash2_56504_36CT	PolyHighResolution	MMSRT098G_scaff_1740_1,49148
AX89952032	AX89952032	Affx-88905835	ATTCAAGCTGCCTAAAACGTTTAACCACAAATAAT[G/T]ATTCTTTATAATATGCATAATCATTGTGAATCAAA	T	G	RTSNP_Hash2_55948_36GT	CallRateBelowThreshold	MMSRT061C_scaff_1562_3,55731
AX89950523	AX89950523	Affx-88905836	ATAGGAACAGTTATTGTACATAGCCCCTAGTCTGC[A/G]TATCCATAACATAACTCCATAACTCCCATGAGGGA	A	G	RTSNP_Hash2_55451_36AG	PolyHighResolution	MMSRT065E_scaff_2078_1,54122
AX89934458	AX89934458	Affx-88905839	GTATGAGGCTATATTATTTGCCAGGCTTGTGAAAT[G/T]CTGTGATAATTAACACTTATTTCCCACTCAGACTT	T	G	RTSNP_Hash2_515726_36GT	PolyHighResolution	MMSRT107D_scaff_1807_1,105659
AX89925496	AX89925496	Affx-88905841	CAGCATACATGAAAGTGCAGATATTTTGAAAACAT[G/T]ATTTATTTTCCACTTTGGTCAAACAGGAGTTGCAC	T	G	RTSNP_Hash2_499688_36GT	PolyHighResolution	MMSRT012G_scaff_2120_1,22017
AX89960395	AX89960395	Affx-88905842	GAGGCTGCTTGACAAACTAAAGGGATAGCAGTCAA[A/C]ATGGTAGTAATGAAACAGGTTTAGGCAATGTGCTT	A	C	RTSNP_Hash2_49678_36AC	PolyHighResolution	MMSRT137A_scaff_1507_1,76731
AX89930973	AX89930973	Affx-88905846	GAGCTAAACAGGACCACTTAACAGTACAAACAAAC[A/C]CCTTTTGTAACCCTGATCAGGGGAACACTAAGTGT	A	C	RTSNP_Hash2_46130_36AC	PolyHighResolution	MMSRT133E_scaff_1891_1,35534
AX89933238	AX89933238	Affx-88905848	GGCACAGACAATTACAATTAGGTGTGAGCAGAAAA[A/G]GCTACAATCAGTGACAATTGGAGACTGTAGGAAAT	A	G	RTSNP_Hash2_449347_36AG	PolyHighResolution	MMSRT056A_scaff_1460_1,3769
AX89924144	AX89924144	Affx-88905851	ATTTCATCATTAGCTCTGCAGGTAGGAATATACAG[G/T]ACAGGGTGCTTATCTGGGCAAACAACACAATACAG	T	G	RTSNP_Hash2_43232_36GT	PolyHighResolution	MMSRT129C_scaff_2030_1,154384
AX89925888	AX89925888	Affx-88905852	CAGTGTGGTCATTTGTAATGATGCCGCCCAGTCAA[A/G]TCATATTGGTAACAGGGGTAGCTGTAGTCATGTAA	A	G	RTSNP_Hash2_42224_36AG	PolyHighResolution	MMSRT016A_scaff_2086_1,9841
AX89957753	AX89957753	Affx-88905853	CTCTCAGTCTCAGGTACAACATGTAAGTAATCTGT[G/T]CTAATTGTAACTTATAGTGTAACATACTGCAGGAA	T	G	RTSNP_Hash2_42116_36GT	PolyHighResolution	MMSRT067C_scaff_2198_1,98376
AX89962062	AX89962062	Affx-88905855	GCTACATAACTCGTTTGTAGGACGCCGCCATGTTT[A/C]GATGTCTACGGAGACTGCAGTGGCACAAAAAGTAA	A	C	RTSNP_Hash2_41358_36AC	PolyHighResolution	MMSRT004A_scaff_1825_1,41636
AX89940999	AX89940999	Affx-88905857	TGTGACTAAGTTGCGCTGCTTGTCCTACAGACATC[A/C]TGTTGAAGAAGGCATTCTCTGGTTCCTCCCTGCAG	A	C	RTSNP_Hash2_406759_36AC	PolyHighResolution	MMSRT118C_scaff_1568_1,66150
AX89920070	AX89920070	Affx-88905858	ACTGACAGTAACTGTATGATCATAAGTATGAAATG[C/T]TTCTACAGTACATTCTTCCTTGCAGCTTGTATAAC	T	C	RTSNP_Hash2_40500_36CT	PolyHighResolution	MMSRT102H_scaff_1653_1,120605
AX89955211	AX89955211	Affx-88905860	CCACTCATTCCACTCATTCCTGCTGTCCTTTCATC[C/T]TTTGAATTATATACAGCAAACTCTCAAGAAACTTT	T	C	RTSNP_Hash2_394361_36CT	PolyHighResolution	MMSRT015G_scaff_1358_1,9076
AX89974208	AX89974208	Affx-88905861	TGTGTGTGTGTGTGTGTGCAGTCAAATTGTTTAAT[A/C]TTTTCCTCTAACTTCTTTAAGGCTTCTAAGCTGCT	A	C	RTSNP_Hash2_386970_36AC	PolyHighResolution	MMSRT109B_scaff_1514_1,46
AX89950719	AX89950719	Affx-88905863	ATATTCTAGGAATAGGATGGGAGAATGTTAATACC[A/G]TTCCATTTTAAAACCCAAATAAATGTACATGCATC	A	G	RTSNP_Hash2_36348_36AG	PolyHighResolution	MMSRT083D_scaff_1696_1,54857|MMSRT105E_scaff_1270_1,91030
AX89941589	AX89941589	Affx-88905865	TTACCGTCTTTCACAAACCTAGAATTCAACCAATT[A/C]AAAATGTTCTTTATTCATTTAGAACTGTAAACATT	A	C	RTSNP_Hash2_3545_36AC	PolyHighResolution	MMSRT135H_scaff_1396_1,110274
AX89963042	AX89963042	Affx-88905866	GGCCTAACTGAAAGGCTTGGGACCATTCGGCCATC[A/G]ATTCAGTCAGTAATTCGAATTGCATTGCTCACACA	A	G	RTSNP_Hash2_329688_36AG	PolyHighResolution	MMSRT082G_scaff_1914_1,545
AX89920332	AX89920332	Affx-88905867	ACTTTTATTTCATAATCAGTAGCAAAGCGCGACAT[G/T]TCACTGCAGTTCACATTTCTTTCCGGTAGGGTGCA	T	G	RTSNP_Hash2_31725_36GT	PolyHighResolution	MMSRT060C_scaff_1618_1,85811
AX89931161	AX89931161	Affx-88905868	GAGTGACTGGGAAGTGATTTACGTCACTGATAGAC[G/T]AGGGCAATGTGATCAACTTGACACTTTCAAATGAC	T	G	RTSNP_Hash2_313338_36GT	PolyHighResolution	MMSRT035F_scaff_1865_1,6319
AX89974802	AX89974802	Affx-88905874	TTAGCTGCTATACTGACACCACTCAACAACCAAAG[G/T]TTCAATTACACATTGTTTTACAGTAAGCAACACTT	T	G	RTSNP_Hash2_2659_36GT	PolyHighResolution	MMSRT120B_scaff_1786_1,24883|MMSRT142H_scaff_1805_1,28335|MMSRT144D_scaff_1676_1,6829
AX89969234	AX89969234	Affx-88905878	TCTGAAAGTCCAGCTGAAAATACTCAAATTGTGTT[C/T]TTGCATTGAGATGATTTTCATTTAGTTGGGATAAA	T	C	RTSNP_Hash2_25418_36CT	PolyHighResolution	MMSRT001B_scaff_1708_2,62022
AX89930285	AX89930285	Affx-88905879	GAATAGGGTGAGCTATTCTAATGTTCAGTATAAAA[C/T]GCAATAATGTAGCCTAAAAAAAGTCAGTTACATTT	T	C	RTSNP_Hash2_25026_36CT	PolyHighResolution	MMSRT090D_scaff_1684_1,48311
AX89974367	AX89974367	Affx-88905880	TGTTGTGAATGAACAGCTAACGTGAGCAATAATGT[A/C]TCTTACGTTAATGTACGGCTGCCAACACCACCAAG	A	C	RTSNP_Hash2_243740_36AC	PolyHighResolution	MMSRT032B_scaff_1849_1,199011
AX89949629	AX89949629	Affx-88905881	AGGTTATTAGCTCAGCTTTTTAGGTCAACTTTTCT[A/G]TGGATTTCAGATGGTCCCTGTTTGTTCAGTATTTG	A	G	RTSNP_Hash2_235968_36AG	PolyHighResolution	MMSRT105G_scaff_1510_1,35569
AX89964801	AX89964801	Affx-88905882	GTGAAGAAAGTAAACCCTAACCAAGGCTGATGAAT[G/T]TGATTCTCTTTGAATAAGAGCTGCAGTACTAAACT	T	G	RTSNP_Hash2_23593_36GT	PolyHighResolution	MMSRT050B_scaff_1954_6,11163
AX89938495	AX89938495	Affx-88905883	TCTATAATAATGTTAGATCAAAAGGTGAAATGATA[C/T]TGCAAAATTGAACGGATTTGTGTGTTTTGTTCAGG	T	C	RTSNP_Hash2_22705_36CT	PolyHighResolution	MMSRT009D_scaff_1691_1,114261
AX89927911	AX89927911	Affx-88905885	CGCTACAAGAGTAGCATAAAGCAAAGTGCAAATAG[C/T]AAACAGAACATAAAACTGGATGACAAGATGTGGAC	T	C	RTSNP_Hash2_2014689_36CT	PolyHighResolution	MMSRT106F_scaff_1527_3,68906
AX89975873	AX89975873	Affx-88905887	TTGGATAGACAGGGAAAGTGGGGTAAATTAGGGGC[A/G]TCTGTATATTGAAGAGGCGAAAATAATAGGTGAAA	A	G	RTSNP_Hash2_1921099_36AG	PolyHighResolution	MMSRT083B_scaff_1610_1,21272
AX89963831	AX89963831	Affx-88905890	GGTGTCCTTCAGCAGCTAGCTAGCTGACTCATTAT[G/T]TAGCTTTTGCGGAGGACATTTGTTTCCTCTCTGAC	T	G	RTSNP_Hash2_1776260_36GT	PolyHighResolution	MMSRT107H_scaff_1825_1,129640
AX89950422	AX89950422	Affx-88905893	ATACGAATGCACTGTATTTCAAGAAATGTACAACT[C/T]TATGGTTTTCTAGGATAGTAGTTATGTCGTGGACT	T	C	RTSNP_Hash2_1715429_36CT	PolyHighResolution	MMSRT037G_scaff_1827_1,40764
AX89975207	AX89975207	Affx-88905895	TTCCAACACTCTGTGATGCAGTTAGTTTTGCATGT[C/T]GCAGAAATGTAATGGTAACATTAAATGGAGATCTT	T	C	RTSNP_Hash2_1589409_36CT	PolyHighResolution	MMSRT141E_scaff_2302_2,80735
AX89934599	AX89934599	Affx-88905896	GTCAGTTTCTCACAAGTAGTTTCTCAGAAGTATAA[A/G]AAAACCTTAAACATACTTTCATTTTGTCTCAACTT	A	G	RTSNP_Hash2_1577410_36AG	PolyHighResolution	MMSRT128A_scaff_1896_1,97008
AX89948582	AX89948582	Affx-88905898	AGATGCATCACATGTTTTTAATGTGAGTTCAGTTA[A/G]TAGTCATTTTTATGAGGAAGTAAACATATTTGAGG	A	G	RTSNP_Hash2_1519599_36AG	PolyHighResolution	MMSRT001D_scaff_1743_1,38231
AX89935668	AX89935668	Affx-88905901	GTTTACCTCAATATGCCACAATATACCTACATTTA[A/C]CTCGATATAGACCTCAGAATTACAGCCCAAATAAC	A	C	RTSNP_Hash2_14716_36AC	PolyHighResolution	MMSRT039B_scaff_1741_2,22935
AX89928857	AX89928857	Affx-88905902	CTCTTAGATGCAATTAGTATTGTAAGTAGCTGACA[G/T]CACCATCATTATGAGATACCATACGTACATTCAGA	T	G	RTSNP_Hash2_1421003_36GT	PolyHighResolution	MMSRT139B_scaff_1470_1,1600
AX89964601	AX89964601	Affx-88905903	GTCCTGAAGAAACACGCAAAAGGCACAGAATGCAT[A/C]ATTTACATTAAGGTTATGACAGGGTAAGAGATTTG	A	C	RTSNP_Hash2_14195_36AC	PolyHighResolution	MMSRT002H_scaff_1355_1,80337|MMSRT069E_scaff_1447_1,129738
AX89919099	AX89919099	Affx-88905908	ACAGATACAATGGGTTGAAATATCAACTATGATTA[G/T]TCATGATGAATGTAAACTTCACTTTTTGGTAGCTG	T	G	RTSNP_Hash2_1278361_36GT	PolyHighResolution	MMSRT134G_scaff_1703_1,97452
AX89943312	AX89943312	Affx-88905909	TTTGGTCAGCACTAGGTGCCTATAAGTCATGGAAA[G/T]AGTAATAGCATTAAATCTGCTGATCAAAGTTAAGG	T	G	RTSNP_Hash2_1266666_36GT	PolyHighResolution	MMSRT015H_scaff_1387_1,93837
AX89955107	AX89955107	Affx-88905910	CCAATGCCATGCCAAATGTGACACAATAAAGTGAT[G/T]GATTAAACATTATTGAATACATCCTATACAGCAAC	T	G	RTSNP_Hash2_1254118_36GT	PolyHighResolution	MMSRT063D_scaff_1686_1,78760
AX89949473	AX89949473	Affx-88905911	AGGGGGAAATATTAGGATGGGCACAGGTGCCAAAG[A/G]TGTCAGTAATCTCTTAATGAACGCCATGGCAGGAA	A	G	RTSNP_Hash2_1247636_36AG	PolyHighResolution	MMSRT097F_scaff_1697_1,48573
AX89923291	AX89923291	Affx-88905912	ATGCACTTCAACTGGAAGTAAAACCCATCGCAAAT[C/T]TTTGGGACTTATCAACAACTACAGATATTTATCCC	T	C	RTSNP_Hash2_1205492_36CT	PolyHighResolution	MMSRT129A_scaff_1450_1,36006
AX89950104	AX89950104	Affx-88905913	AGTTCTGCTGTATGTTAAGCCTTTAGGCATCAATA[A/G]ATTGCCTTGCCAATGTTGCAGAACATAGCTTTATT	A	G	RTSNP_Hash2_12052_36AG	PolyHighResolution	MMSRT087D_scaff_2116_2,61844
AX89928254	AX89928254	Affx-88905914	CTAATGTCGATAATGATCAAATGTGTAGTCAAATG[A/C]CAGAAATCTCCTGAAAAAAATGTACATGTAAATTC	A	C	RTSNP_Hash2_1199015_36AC	PolyHighResolution	MMSRT112F_scaff_2619_1,76236
AX89962298	AX89962298	Affx-88905916	GCTGGAGTGGAGGGTATAGCAGTGGGCTATAGGAT[G/T]GTTTTTATAATGCATTCTAGAGAACATGACATTTA	T	G	RTSNP_Hash2_1119670_36GT	PolyHighResolution	MMSRT118H_scaff_1565_1,9253
AX89930254	AX89930254	Affx-88905920	GAAGTGTGCTTTGCAATCAAATTGGAGCAGAAAAT[A/G]CTAAAAGTTTGTCAAACAGAAACTCCAAATTAATA	A	G	RTSNP_Hash2_1000347_36AG	PolyHighResolution	MMSRT001A_scaff_1284_1,77460
AX89960099	AX89960099	Affx-88905929	GAGACATAGAGAGAGTTAGTTAGTT[G/T]TTGGAATGCAGAAACTCACAGTAAACAATTTACAT	T	G	RTSNP_no71bps_NM_Hash_4719_26GT	CallRateBelowThreshold	0
AX89973517	AX89973517	Affx-88905930	TGG[G/T]AGTTTGATACTTTTTGAAAGTGTGAAGATAATTGA	T	G	RTSNP_no71bps_NM_Hash_4689_4GT	PolyHighResolution	0
AX89972357	AX89972357	Affx-88905931	TGCAGTATGTCCTAAAAAGGGCTT[A/C]TTTTGTATTTAGAAGTTTCCACTTTCAGGTCATGC	A	C	RTSNP_no71bps_NM_Hash_33976_25AC	PolyHighResolution	0
AX89947930	AX89947930	Affx-88905934	ACTTCAACTGAGAGGAC[A/G]TCATCATAACAGACTACTATGATATTAGCCAAGTA	A	G	RTSNP_no71bps_NM_Hash_30368_18AG	PolyHighResolution	0
AX89971004	AX89971004	Affx-88905935	TGCAGCAGCAGCAGCT[G/T]TCTGACAGACATTACCGTGTGTACTTGTCAGACTG	T	G	RTSNP_no71bps_NM_Hash_30343_17GT	PolyHighResolution	0
AX89971679	AX89971679	Affx-88905936	TGCAGGCAGGGAGAAAACACA[C/T]GTTTAGTAGGAGCCATAATGGAAACAACATGGGTA	T	C	RTSNP_no71bps_NM_Hash_29638_22CT	PolyHighResolution	0
AX89945807	AX89945807	Affx-88905939	AATGATCAAAGTCAACATTGAAGACCAAATT[A/G]TTGATTAGTAGACTCAGGAGTGCGTTACAGCTTAA	A	G	RTSNP_no71bps_NM_Hash_24386_32AG	PolyHighResolution	0
AX89971092	AX89971092	Affx-88905942	TGCAGCCAAAATGCTGCCCAGGAAAGT[A/C]TTCTTTTCGCAAAAGCTTGTCACATCATCACATAT	A	C	RTSNP_no71bps_NM_Hash_19446_28AC	PolyHighResolution	0
AX89971824	AX89971824	Affx-88905943	TGCAGGGAATTGTACGGTA[C/T]ATTGGAAGGTTGACAGAGCCAAAGTTCACAGACCC	T	C	RTSNP_no71bps_NM_Hash_18372_20CT	PolyHighResolution	0
AX89963646	AX89963646	Affx-88905947	GGTATTATACACAGTTACACATGTACGAACATGAT[A/C]ATTTTTATCTGTCTCACTATCATACACAGCCCTCA	A	C	RTSNP_NM_71bps_Hash2_8027_36AC	PolyHighResolution	0
AX89972579	AX89972579	Affx-88905949	TGCAGTGCTGCTATTGTCAGGATAGCCCTGAGGAG[A/C]TCTATTCTCAGTGACTTTGTCTTTAGTAATTAATG	A	C	RTSNP_NM_71bps_Hash2_5328_36AC	PolyHighResolution	0
AX89969675	AX89969675	Affx-88905950	TGAAGCCCTCAAACTCTTCAAGGTCGGTCCCTTCA[G/T]TACTTACTCTTCCTTTGTATTTCTTCAAATCCCTG	T	G	RTSNP_NM_71bps_Hash2_3503_36GT	PolyHighResolution	0
AX89931526	AX89931526	Affx-88905952	GATTGCCTCGTTAAAACATCCAACAAGGGTATCAG[A/C]ACATCTTCATCTCAACATTGTTGTTGCTGAAAGAT	A	C	RTSNP_NM_71bps_Hash2_2633_36AC	PolyHighResolution	0
AX89970863	AX89970863	Affx-88905954	TGCAGATTGCCCCGTAAGACTACGGTGTGTCGAAA[A/G]TCTTCATACAATTCTTTCGGTAGAACCAAATTCGC	A	G	RTSNP_NM_71bps_Hash2_12122_36AG	PolyHighResolution	0
AX89930375	AX89930375	Affx-88905963	GAATTGACACGCTAAATATAAAGCCTAAAGGACAA[G/T]CACGGTCAAAGTTCAGTAGTTCAAACTGTGTGGCC	T	G	RTSNP_Hash2_8799_36GT	PolyHighResolution	MMSRT060H_scaff_1871_1,80179
AX89960246	AX89960246	Affx-88905964	GAGCCATTTGGGACACTGCCCCTGCTTCCAACAGC[G/T]ACTCTTTCTGGCCATAACTAATGTGTGTTTGAAAA	T	G	RTSNP_Hash2_841128_36GT	PolyHighResolution	MMSRT061G_scaff_1794_1,21480
AX89918758	AX89918758	Affx-88905969	ACAAAGTTGTCCTTCAGCCAACTTTGCATGACAAA[G/T]AACATGACAGAGGAGTTTGGCTAAAGCACAAAGAT	T	G	RTSNP_Hash2_773810_36GT	PolyHighResolution	MMSRT115A_scaff_1969_1,36943
AX89929694	AX89929694	Affx-88905970	CTTGATTTCTCTTGGAGCTGCTAGTTGTACTAGAG[C/T]TAAAGTTGGTTCAACACCAGGGTCTGGGGCACAAA	T	C	RTSNP_Hash2_729860_36CT	PolyHighResolution	MMSRT082D_scaff_1927_1,54439
AX89932260	AX89932260	Affx-88905972	GCCCCCATATAGAGGCTGAACAACATTATGTAAGC[A/G]GGGTCCAAATAGAAGTGGACCTGGCAAACAGGCCT	A	G	RTSNP_Hash2_65943_36AG	PolyHighResolution	MMSRT032C_scaff_1656_3,12980
AX89938846	AX89938846	Affx-88905973	TCTGTTTCTCACATCTTGATCTGCAGTACTTCAAA[C/T]ACAACTCTACTGTTTGCTTTTGTTGTTGCTCTTGT	T	C	RTSNP_Hash2_64845_36CT	PolyHighResolution	MMSRT067H_scaff_1574_1,67153
AX89918926	AX89918926	Affx-88905977	ACACACACAGTAAGAAAGCTGTATTTAAATGTTAA[A/G]GGGTAAAGTGTCCTCTCCCCATCTTAGGGTGTGCC	A	G	RTSNP_Hash2_60485_36AG	PolyHighResolution	MMSRT100H_scaff_1832_1,68858
AX89963126	AX89963126	Affx-88905979	GGCTCTGCCCTCGAATGAAGAGGAAGATAATCGAT[G/T]TATTTTGATCTTCTTGGTTTGGACAGGAATAGCCT	T	G	RTSNP_Hash2_58765_36GT	PolyHighResolution	MMSRT049B_scaff_1562_1,60579
AX89973720	AX89973720	Affx-88905984	TGTAAATTCTTTGGAGACCTTTTATTTCTTTCTTT[A/C]TTTTGCTCTGCTGTTGAGCTTTACCAGTGTCCTGC	A	C	RTSNP_Hash2_56328_36AC	PolyHighResolution	MMSRT081A_scaff_1591_1,58946
AX89965687	AX89965687	Affx-88905985	GTTTCCATCTTCCTAAAACTCAAACTGAGTTGCCT[G/T]GTCACACTTTTGCTCTGTTAAGAAAGCTTTGATTT	T	G	RTSNP_Hash2_55799_36GT	PolyHighResolution	MMSRT129G_scaff_3475_1,3044
AX89937048	AX89937048	Affx-88905987	TATATTGTCAGAGGACAGGCTATTTACTAAAGATC[A/C]ATCACAGGAGTTAGTCAGAAATGTGGAGATGCATT	A	C	RTSNP_Hash2_55354_36AC	PolyHighResolution	MMSRT071A_scaff_2945_1,31006
AX89964657	AX89964657	Affx-88905988	GTCTAGACTCCAAATATCACTTTACACAAGAGGGG[C/T]GACTTTGGCCTCAGACGATGTCTATAGACAACCCA	T	C	RTSNP_Hash2_55022_36CT	PolyHighResolution	MMSRT083B_scaff_1615_1,3160
AX89933939	AX89933939	Affx-88905990	GGTGAAAGAAACATGTTGGATGACCAATGTGAAAC[A/G]AAAGGAAACCATTTTAGACTATTGAGAACCAGCAC	A	G	RTSNP_Hash2_54803_36AG	PolyHighResolution	MMSRT079H_scaff_1326_1,135932
AX89967727	AX89967727	Affx-88905992	TCAACAGTGAGGATGCTGATGGCTCAGGAATCATA[A/G]TCGCTATCTTGTTAAACTGAGAGATTATAAGGCGT	A	G	RTSNP_Hash2_525827_36AG	PolyHighResolution	MMSRT062C_scaff_2438_10,82424|MMSRT132E_scaff_1841_4,23091
AX89944871	AX89944871	Affx-88905993	AACTGAATAAAGGTAAAAAAATTTACAAGAGCTGC[C/T]CTTGAAAGATGATAAATATGTCTTTGTATACAATA	T	C	RTSNP_Hash2_515834_36CT	PolyHighResolution	MMSRT122E_scaff_2462_4,2911
AX89976962	AX89976962	Affx-88905994	TTTTGTGCTACACCCACACTCAAACTCCTATGAGT[G/T]TGTTTACAAGAGTCTGTATACATTTCAGCTAAATT	T	G	RTSNP_Hash2_507120_36GT	PolyHighResolution	MMSRT037G_scaff_1802_2,65504
AX89923430	AX89923430	Affx-88905995	ATGGATGAGAAAGGTTGAAATCGAGAGAGGAAGAT[A/G]TGAGGATAATCAAAAGAAGTTGGGAGGGAGAGACA	A	G	RTSNP_Hash2_503293_36AG	PolyHighResolution	MMSRT072E_scaff_1512_1,9888
AX89944300	AX89944300	Affx-88905998	AAATCAGTGAGTGTGTATTTGTGTATTTTGAGTAT[C/T]TTATCAGTCTACTAGGAGTAAATTAGTATATCAGG	T	C	RTSNP_Hash2_47862_36CT	PolyHighResolution	MMSRT090A_scaff_2379_1,72301
AX89942208	AX89942208	Affx-88906000	TTCTAGATATTTCTAGATAATGTCAGGATAGACAG[A/G]CATCCAATGTTTTGCGTTAGCGTGATCTGCTGAAA	A	G	RTSNP_Hash2_468350_36AG	PolyHighResolution	MMSRT024B_scaff_1504_1,28894
AX89938866	AX89938866	Affx-88906002	TCTTATTGTGCGCTAAGTTTGTTTTTAAAAGAAGA[A/C]AAAAATCTTCCACTTTTTTAAAACGATGATACTGC	A	C	RTSNP_Hash2_45953_36AC	PolyHighResolution	MMSRT119C_scaff_1722_1,106150
AX89928267	AX89928267	Affx-88906004	CTACACATTTTGGCAAAATCCGATCCTGCAGACAT[G/T]AACCTTAACCCTTATGTAATGTAACCTAACCTAAT	T	G	RTSNP_Hash2_44884_36GT	PolyHighResolution	MMSRT144C_scaff_2101_1,153275
AX89918201	AX89918201	Affx-88906009	AATAAGTTCACAGTCATATCATTTGCAAGGTAAAG[A/G]CTAATTCACATAACACACCTTTTAATGCGTTGAGC	A	G	RTSNP_Hash2_435_36AG	PolyHighResolution	MMSRT015F_scaff_1743_2,83447|MMSRT030E_scaff_2179_1,59368
AX89928043	AX89928043	Affx-88906011	CGGTTTGTCACTGTGCACTTCATCCTCATGAAGAA[A/G]TCTCTCTCAGTGCTCAAGGCTTTCCCCTTCTTCCC	A	G	RTSNP_Hash2_431552_36AG	NoMinoHom	MMSRT129H_scaff_1285_2,55777
AX89943365	AX89943365	Affx-88906014	TTTGTTTAGATCAAAGAACCGGCATAATCAATGAA[A/C]CAGCATAATCCAATCCCTGTAGTATGAATCTGCAG	A	C	RTSNP_Hash2_41406_36AC	PolyHighResolution	MMSRT100H_scaff_1832_1,16997
AX89950878	AX89950878	Affx-88906015	ATCATACCTGCAGGCAAGAGATGGGAGTATGAATA[A/C]ATTTCCTTTAATCCATCACACCCTGTACAGATGGA	A	C	RTSNP_Hash2_40251_36AC	PolyHighResolution	MMSRT058C_scaff_1713_1,33235|MMSRT139H_scaff_1529_1,1177
AX89932697	AX89932697	Affx-88906016	GCTGCTGAAATTGAAATTGCCTGTCAGCTTTACAT[A/G]AGAGACTGTGTGTCACTCATGCCCATATTCATGTG	A	G	RTSNP_Hash2_4002_36AG	PolyHighResolution	MMSRT061F_scaff_1799_1,41500|MMSRT069A_scaff_1514_1,104458
AX89948394	AX89948394	Affx-88906017	AGAGAGCAGTGTTTAGTCCCAGGACAGGACACTTT[C/T]GCTCTAGAAGTTTAAATAGGAGAAAGAAGTCAAGA	T	C	RTSNP_Hash2_399239_36CT	NoMinoHom	MMSRT067G_scaff_1786_1,95344
AX89937914	AX89937914	Affx-88906018	TCATTGTATTGTTGTATATATTTCATTGTGGTAAT[G/T]GAATCAGTAAAATACAGACTTTTCTCTTCTGTCTA	T	G	RTSNP_Hash2_38067_36GT	PolyHighResolution	MMSRT132E_scaff_1861_1,9909
AX89918375	AX89918375	Affx-88906020	AATCGACGACCTGCAGGAACCTTTGATGAAGAAAT[C/T]GCCCCTTCTGAGTCCACAGAAGAGCTGGACAAAGG	T	C	RTSNP_Hash2_35198_36CT	PolyHighResolution	MMSRT034C_scaff_1888_1,43436
AX89950429	AX89950429	Affx-88906025	ATACGTTTAATGTAATGATTCATAGTAGTGCAGTT[G/T]ATCTTGGAGGAAATGTATGAAGTCTTATTTGAGAC	T	G	RTSNP_Hash2_30909_36GT	PolyHighResolution	MMSRT107A_scaff_3075_1,48281
AX89937725	AX89937725	Affx-88906027	TCAGGATGTATGATTTTGAGGAACTAGACAGACTG[A/G]AAGAAACGTCTTGTCGACAGCAATAACTATAGTAT	A	G	RTSNP_Hash2_28131_36AG	PolyHighResolution	MMSRT100H_scaff_1828_1,66635
AX89943421	AX89943421	Affx-88906031	TTTTATTTTAGTCCGGGAGAAAGTGGGTCAAAGTA[A/G]GAGTTGGTTGGCTGCTGTGTGAGATCCAGGCCAGT	A	G	RTSNP_Hash2_25087_36AG	PolyHighResolution	MMSRT026D_scaff_1979_1,2410
AX89937096	AX89937096	Affx-88906032	TATCTCTAATATGATCCATAATGGTTAAGGGACAG[C/T]TCCAGAGTCACTCAAACCCAATAAAGCATAAGTAA	T	C	RTSNP_Hash2_243136_36CT	PolyHighResolution	MMSRT062B_scaff_2067_1,146899
AX89973748	AX89973748	Affx-88906034	TGTAATTGAGCAGCTTTTCCAAGTATTTGTATTTT[G/T]GAGTATTGTACTTCACTACCTTTTTATTAACATCC	T	G	RTSNP_Hash2_20825_36GT	PolyHighResolution	MMSRT039B_scaff_1763_1,32672
AX89936841	AX89936841	Affx-88906036	TAGGTTTGTTTATATGTGCTGTCGCTGTAAAAAGT[A/G]GAACGGGGCTGTTGTCCATCTGAAGTGCTTTCACT	A	G	RTSNP_Hash2_19906_36AG	PolyHighResolution	MMSRT105C_scaff_1674_2,11693
AX89965232	AX89965232	Affx-88906039	GTGTGTGTATATTGGTGCATCACATGTGTTCACAT[A/G]CGTATTTTAGTGCAGAACTGTGTACTGTTTAATTT	A	G	RTSNP_Hash2_18731_36AG	PolyHighResolution	MMSRT092F_scaff_2102_1,222
AX89938790	AX89938790	Affx-88906040	TCTGGTCAGATAAGCAGATTTACAACCAGTTTAAG[C/T]ATTTTCGGGTTGCTCAAATTATTTTTACAAAATAG	T	C	RTSNP_Hash2_1866965_36CT	PolyHighResolution	MMSRT044E_scaff_1882_2,26468
AX89956343	AX89956343	Affx-88906042	CCTGCTCAGTTTCCAATCGGCTCTTCCTGTGGCTC[C/T]TTCCTGGAATTTAATACCATCACACTTAAGCCCCT	T	C	RTSNP_Hash2_18427_36CT	PolyHighResolution	MMSRT071G_scaff_1167_1,31210
AX89950203	AX89950203	Affx-88906043	ATAAAACATGGGACAGACAAACACTTTGTTTTTGA[A/C]ATTTTCTGTACGAAGCTAGTTAAAAGCAGAGGTTG	A	C	RTSNP_Hash2_18404_36AC	PolyHighResolution	MMSRT085G_scaff_1645_1,49098
AX89918092	AX89918092	Affx-88906044	AAGTATTTATCTAGTTGATTGAATCACTTGAATGA[G/T]TATGTTAAAAAACGCGTGCTATAAATCTCAAAGTT	T	G	RTSNP_Hash2_1826351_36GT	PolyHighResolution	MMSRT006G_scaff_1261_5,11221
AX89976281	AX89976281	Affx-88906045	TTTAGAGTTAAAAAAGTATACGGCCAATGCATTTT[C/T]TTTCCTAAGATAATGACTAATGTAAATATACAATG	T	C	RTSNP_Hash2_1703832_36CT	Other	MMSRT085E_scaff_1911_1,85907
AX89926480	AX89926480	Affx-88906047	CCAAATGTGATCATTGTTCATTCTTTAAAGTAAAT[G/T]ATTTGTATTTTGTTTGAGTTTGTGCTTTCTTGCCT	T	G	RTSNP_Hash2_1650605_36GT	CallRateBelowThreshold	MMSRT135H_scaff_1447_1,8944
AX89922128	AX89922128	Affx-88906048	AGTTACTGAATTCCATAATATAAGGTATATTAAAA[A/G]CCATACTACCACTTAATTTGCAGTTTTTTCGACCA	A	G	RTSNP_Hash2_1638582_36AG	PolyHighResolution	MMSRT051G_scaff_1631_1,79629
AX89954502	AX89954502	Affx-88906050	CATAGGGTGAGTTCTCACATGAATACATAACCATG[C/T]TGGCTATAGCAAAACCAGTAAACATAATGTTCTTT	T	C	RTSNP_Hash2_1631605_36CT	PolyHighResolution	MMSRT076A_scaff_1896_3,16223
AX89961632	AX89961632	Affx-88906053	GCCACAGCAATCATCTGCTTAGCCTCGTTCAGCGC[A/G]TTGTACTCGTTCATCGGGTCCATGTACTCCTGGAG	A	G	RTSNP_Hash2_1551121_36AG	PolyHighResolution	MMSRT106A_scaff_1950_1,41818
AX89955040	AX89955040	Affx-88906054	CCAACAACATCGTTATAATTTCAGTTCTGCGTTGC[A/G]TTGCCTTGCTTGTGGGTACTAATTTCCTTGCATAA	A	G	RTSNP_Hash2_1521898_36AG	NoMinoHom	MMSRT003G_scaff_1328_1,104148
AX89931781	AX89931781	Affx-88906055	GCAGAAGAATAAACCATAAAGGATTCAAATGAAAT[G/T]AAGGCAGTATAGGCACAACAATAACTTAATATATT	T	G	RTSNP_Hash2_1515470_36GT	PolyHighResolution	MMSRT134H_scaff_1445_4,30212
AX89975565	AX89975565	Affx-88906056	TTCTTTTAGAAACTTTTAATGCAGTTATACTTTTG[C/T]GTATGCCTGTTTCCAGTTCAAGTAGGGTAAAACTG	T	C	RTSNP_Hash2_1421092_36CT	PolyHighResolution	MMSRT024H_scaff_1540_1,65829
AX89976881	AX89976881	Affx-88906057	TTTTCCAATACACTTTCTACCTTCAGCATGTTCCA[G/T]TCTACCTTGCATCCAACAATAATCTCCAAATCACA	T	G	RTSNP_Hash2_1407148_36GT	PolyHighResolution	MMSRT092A_scaff_2561_1,33223
AX89936435	AX89936435	Affx-88906060	TACCATACTTTTACCATGCATACAACTTCTTAAAT[G/T]ATTAATTGCTAAAATACCCTGTTTGAGGCTGAAAA	T	G	RTSNP_Hash2_1331322_36GT	PolyHighResolution	MMSRT085B_scaff_1778_1,83668
AX89936985	AX89936985	Affx-88906063	TATACATCTGGTTGAAAGAGGAGCAGCATATGCAA[G/T]CAGATCAGTACTAATCAGTTTTGCCAAAGATGAGC	T	G	RTSNP_Hash2_12722_36GT	PolyHighResolution	MMSRT128B_scaff_1826_1,39923
AX89955675	AX89955675	Affx-88906065	CCCCAGCCAATAAACTGAGTCTCAGTGACAGGAGT[A/C]ATTTATTCATTGGGCGAGAGAGAGTGTCCAAGAGT	A	C	RTSNP_Hash2_1254813_36AC	PolyHighResolution	MMSRT034E_scaff_1852_1,40367
AX89934738	AX89934738	Affx-88906066	GTCTCACTATGTCCATTCAATCCAGCCAAAACAAT[C/T]ATCTCTGCACTGCTTGGTTTCTGCCCCACAGCCAT	T	C	RTSNP_Hash2_1253946_36CT	PolyHighResolution	MMSRT063G_scaff_1676_1,29771
AX89918965	AX89918965	Affx-88906067	ACACCACAAACATTATCTTCATGTTGCATTCATAC[A/G]TGACGCCGTTAAAATGTATTAAAAGAATGAAGTCA	A	G	RTSNP_Hash2_1246322_36AG	PolyHighResolution	MMSRT048E_scaff_1544_1,49405
AX89931977	AX89931977	Affx-88906069	GCAGTCTTCATATGATACACAACGAATGGTGGATA[C/T]GAACTAGGCTACACGGAGTCTGCTGCAGTGCTCTC	T	C	RTSNP_Hash2_12085_36CT	PolyHighResolution	MMSRT064C_scaff_1372_1,109835
AX89943128	AX89943128	Affx-88906072	TTTCCTTTCCCATGATTTACTGATGAAAAGGAGAC[C/T]GACATAACTACCGATGTACAATTTTATTTACACAA	T	C	RTSNP_Hash2_1186608_36CT	PolyHighResolution	MMSRT064G_scaff_1577_1,3998
AX89943418	AX89943418	Affx-88906073	TTTTATGATAGGTTAGTGGTTCTACCAAACTATGA[A/C]ATGTCCATAATATACTGCAGTCCAGGAAATTCAGC	A	C	RTSNP_Hash2_11854_36AC	PolyHighResolution	MMSRT066F_scaff_1584_1,67952
AX89952608	AX89952608	Affx-88906074	CAAACCTGACAACAATCACAATCACACACTAACAC[A/G]TTATTCATCATAGATTGGTATACAAAAACAAAACA	A	G	RTSNP_Hash2_11705_36AG	PolyHighResolution	MMSRT008C_scaff_1985_1,119264
AX89922260	AX89922260	Affx-88906076	ATAAAAATGCACACATGGAGATTTAGCATGATAAT[C/T]CAGTGATCTGTCAGGCCTATTTTGATTGGAAGGGA	T	C	RTSNP_Hash2_1107476_36CT	PolyHighResolution	MMSRT140A_scaff_4241_1,78956
AX89946287	AX89946287	Affx-88906077	ACACAAAAAACAACCAATCAAAATGCCTGTTCATA[C/T]ATTTGAACATGATACATGACAATCTGAAAGAAGAA	T	C	RTSNP_Hash2_1066073_36CT	PolyHighResolution	MMSRT024H_scaff_1588_1,4028
AX89945464	AX89945464	Affx-88906079	A[A/G]TTTTAGGGCTGTTTCATTATGCTCAACTAATAGCA	A	G	RTSNP_no71bps_NM_Hash_9622_1AG	PolyHighResolution	0
AX89972496	AX89972496	Affx-88906081	TGCAGTCTTTTCATGCAGATGTTAGATGA[A/C]ATTTGCTAAGCAATAGAATTGTATCCACTGTGCAT	A	C	RTSNP_no71bps_NM_Hash_6264_30AC	PolyHighResolution	0
AX89970832	AX89970832	Affx-88906082	TGCAGATGTCAGCGTGATCAGAAAT[G/T]ACCTTTAAAATTGTGCATAGTCGACAAGCACAATC	T	G	RTSNP_no71bps_NM_Hash_5976_26GT	CallRateBelowThreshold	0
AX89939591	AX89939591	Affx-88906087	TGCAGACGATAAGTTTGTTCAAGTTACCAG[C/T]GTCAGAAATTCCTGCCCAAATAAATGCTTCACAGA	T	C	RTSNP_no71bps_NM_Hash_30487_31CT	PolyHighResolution	0
AX89961398	AX89961398	Affx-88906088	GCAGGCCTGGAAAAGGATTT[A/C]TCCTGTCTGCTCATACATTCCAGAGGTATTGTGAC	A	C	RTSNP_no71bps_NM_Hash_27392_21AC	PolyHighResolution	0
AX89935250	AX89935250	Affx-88906089	GTGTGTAGGAGCCATATTTGACCAAAAGTAGC[A/C]TACTGCTTTTTTTCTGAATCATTATCATGATCACC	A	C	RTSNP_no71bps_NM_Hash_2467_33AC	PolyHighResolution	0
AX89972237	AX89972237	Affx-88906092	TGCAGTACACCTTAGGAAACCTGAGAGTGACTG[C/T]TCGTTCCCGGGTAAGTTTTCATCGAATACTCAACC	T	C	RTSNP_no71bps_NM_Hash_21118_34CT	PolyHighResolution	0
AX89952336	AX89952336	Affx-88906093	ATTT[A/C]GATTCTTCTTTAGTAATACAACTGCTGGTACAGAG	A	C	RTSNP_no71bps_NM_Hash_20069_5AC	PolyHighResolution	0
AX89971610	AX89971610	Affx-88906097	TGCAGGATCAATACACTACACT[G/T]CTATCTTTACTGAAGCAGTTATCTATAATGTTTTA	T	G	RTSNP_no71bps_NM_Hash_17006_23GT	OffTargetVariant	0
AX89970440	AX89970440	Affx-88906099	TGCAGACAGGCTTCCAACGTT[C/T]ATGCCAAAGCTTTTTCACGGTGAGGACTTTCCAGC	T	C	RTSNP_no71bps_NM_Hash_16550_22CT	PolyHighResolution	0
AX89972321	AX89972321	Affx-88906100	TGCAGT[A/G]TGTTGCAAAATGATGAGTATATGGAATATGGAATA	A	G	RTSNP_no71bps_NM_Hash_15692_7AG	PolyHighResolution	0
AX89940416	AX89940416	Affx-88906101	TGGATTGGGCAAAGGCAAACTAACCAGTAA[C/T]GATGCATTCCCATTCACCCTAATACTTTTCTCCAA	T	C	RTSNP_no71bps_NM_Hash_14118_31CT	PolyHighResolution	0
AX89966029	AX89966029	Affx-88906102	TAACCATACACATTATCATGAATATTT[A/C]ATTGTTTTAATAACAGTTGAATGAATTAGGTTTGT	A	C	RTSNP_no71bps_NM_Hash_13092_28AC	PolyHighResolution	0
AX89944182	AX89944182	Affx-88906103	AAAGTGAT[G/T]ATTTAAAACACATTGATCCAGTACTGCTTCACCTG	T	G	RTSNP_no71bps_NM_Hash_10307_9GT	PolyHighResolution	0
AX89944029	AX89944029	Affx-88906105	AAAGACATTGTGAGTAGCAGTATGAAATGAAGGCA[A/G]CTGCAATATATCAGATACAAAGGGACATACAGTAT	A	G	RTSNP_NM_71bps_Hash2_9234_36AG	PolyHighResolution	0
AX89924669	AX89924669	Affx-88906107	CAATAGGGTACCATGACTACAAATGCCAATGATAG[A/C]TGTGTGCACACTCCCTGAGGCAGTATTACTAGTGT	A	C	RTSNP_NM_71bps_Hash2_7190_36AC	PolyHighResolution	0
AX89960785	AX89960785	Affx-88906109	GATGACAATACATTTTGCATGATATAGTGCCTATT[A/C]CTTTGAAGAATATCATTCATTATTATTCTGATCCA	A	C	RTSNP_NM_71bps_Hash2_5660_36AC	PolyHighResolution	0
AX89920221	AX89920221	Affx-88906110	ACTGTTTAAAAAAGGGTTAGAAGCCCAAACAAACG[C/T]GCCAGCGTGACGGTGGGACTGATTGGGTTAAAGGG	T	C	RTSNP_NM_71bps_Hash2_4092_36CT	PolyHighResolution	0
AX89919883	AX89919883	Affx-88906112	ACGTTTGGGATTGAAGTGAACAGAGGGGATGTCAT[A/C]ATTAGTTTAGTTCACAGCTTCCAGCGGCAAGACAT	A	C	RTSNP_NM_71bps_Hash2_12350_36AC	PolyHighResolution	0
AX89918974	AX89918974	Affx-88906117	ACACCAGTGGAAAATCCTGAACTCCTGGTGTAGAA[G/T]AAACTAATACAGGGAGTTATTTCTGACCCTGTGAC	T	G	RTSNP_Hash2_9311_36GT	PolyHighResolution	MMSRT004E_scaff_1165_1,23871
AX89969519	AX89969519	Affx-88906118	TCTTTAAAGGTAAAGCATTTTTTAAACTTATCTTT[A/C]TACTTCTTTTTATGTTGCCTATAATTATGAATAAT	A	C	RTSNP_Hash2_8706_36AC	PolyHighResolution	MMSRT061H_scaff_1680_1,97823
AX89924959	AX89924959	Affx-88906119	CACATCTCCATAAAAGTTTGTCACTCCATAAAAGC[A/G]AGCCTATTATTTCATTAATATCAGTGTGCTACCAC	A	G	RTSNP_Hash2_836809_36AG	PolyHighResolution	MMSRT009C_scaff_1859_1,2417
AX89940519	AX89940519	Affx-88906123	TGGGACAAAGTATTTATTCCCTACAGAACGATACG[G/T]AGCGGCATACACTAGTGGTTCTCAGGATGTCTATC	T	G	RTSNP_Hash2_802497_36GT	PolyHighResolution	MMSRT139B_scaff_1420_6,13423
AX89943849	AX89943849	Affx-88906129	AAACACCTGGGCTGGTTTAAATATTTGCTCTGTGG[A/C]TCACAATAGTTTTAATATGACTGACACTATATGAC	A	C	RTSNP_Hash2_742163_36AC	PolyHighResolution	MMSRT022H_scaff_1279_1,50282
AX89949421	AX89949421	Affx-88906130	AGGGATGGCGACAGGAGTGGGTTGGTTGGGAGTGG[C/T]GATTCCAACTTTAAAAAGACCATAAAGCTCAATTG	T	C	RTSNP_Hash2_700272_36CT	PolyHighResolution	MMSRT008C_scaff_2000_1,6310
AX89976261	AX89976261	Affx-88906131	TTTACTCCAAGCAGGGTCGGGATGGTAGGGTAACA[C/T]TGCATTTTTACAAGTCATTGGAACAAATACAAGAA	T	C	RTSNP_Hash2_69913_36CT	PolyHighResolution	MMSRT005B_scaff_1507_1,26037
AX89960815	AX89960815	Affx-88906132	GATGATTATACAGCGGGCTGGGCCGATTTTCTGGA[C/T]CTTAGGTCAATCAAGAAAAAGACGAATGAGACGGA	T	C	RTSNP_Hash2_69451_36CT	PolyHighResolution	MMSRT005G_scaff_1507_1,99671
AX89927851	AX89927851	Affx-88906138	CGCAGTCTTTCTAGGCTATCTAAATCCATTAAGTC[A/G]TCAACCTTTCAGTAACACTTTACTTAAAGCCTGCA	A	G	RTSNP_Hash2_651206_36AG	PolyHighResolution	MMSRT075E_scaff_1988_1,132719
AX89930802	AX89930802	Affx-88906139	GAGAATTAAAATGTAAATAAAGCACATACATACAC[A/G]ATACACACACATTTGTTTCTCTCTCACAACAGCTT	A	G	RTSNP_Hash2_63671_36AG	PolyHighResolution	MMSRT074D_scaff_1876_1,134599
AX89951804	AX89951804	Affx-88906142	ATGTTAACAATGTTATTTCACTATTTACATTGTAC[G/T]TTGGCACATTATGAACCCTTTGAACCTTTAAAAAA	T	G	RTSNP_Hash2_61922_36GT	PolyHighResolution	MMSRT100E_scaff_3577_1,132799
AX89932500	AX89932500	Affx-88906144	GCTAACTAGACCCTGGTGTCTTAATCAAAGACAGT[A/C]ATTCCTGGGAGACAGTGGATGAGATCATTACCCAA	A	C	RTSNP_Hash2_60490_36AC	PolyHighResolution	MMSRT068G_scaff_1768_1,41033
AX89968856	AX89968856	Affx-88906147	TCGGCCTTGTGCAAAATGCAGTAGCAATGCCTGAA[G/T]GTGTTTTCGTTATTATGGACATAGTAGAATCAGTT	T	G	RTSNP_Hash2_58041_36GT	PolyHighResolution	MMSRT050F_scaff_1758_1,72433
AX89924061	AX89924061	Affx-88906151	ATTGTGTCCCTCTTACGATTAGCTCGAAATACATG[G/T]GCATTTAGGTGTGCAGCTATGCGACTGTGTGTGCA	T	G	RTSNP_Hash2_569690_36GT	PolyHighResolution	MMSRT095C_scaff_2628_2,4590
AX89955016	AX89955016	Affx-88906153	CCAAAATCTACTGCAATGTCATAGGTTTCAACCAC[A/C]ATTTGACCTTTCATAATCAAGAAGATTTAACCACG	A	C	RTSNP_Hash2_5320_36AC	PolyHighResolution	MMSRT075H_scaff_1686_1,121001
AX89975486	AX89975486	Affx-88906156	TTCTGCTCTGCATGGCAGTTGATCTTGCTCAGTGG[A/C]ATTCAAATAGCTTTGCATACAGGTCTGCCAAATGT	A	C	RTSNP_Hash2_51884_36AC	PolyHighResolution	MMSRT039A_scaff_1529_1,9203
AX89936254	AX89936254	Affx-88906160	TACAAAGCACCTGGTACAGTATTAGAAAGCAGAGT[C/T]AAGTACTACAGTTAAGTGCCACAAACAAATTGCAC	T	C	RTSNP_Hash2_499497_36CT	PolyHighResolution	MMSRT071F_scaff_1630_3,68107
AX89960907	AX89960907	Affx-88906163	GATGTGAAAGTGCTGGAGCTAACTATGAATCATTT[C/T]GACTGTAGGGTATTTCAAGAGTTCAATAGTATCAA	T	C	RTSNP_Hash2_49526_36CT	PolyHighResolution	MMSRT055A_scaff_1795_1,42374
AX89927268	AX89927268	Affx-88906165	CCTAAAAAGAATCTCAGCAGATGTTGCCCGGAAAT[G/T]AGAAACTCCAACATAGTGATCTTGAAAAGTGGACT	T	G	RTSNP_Hash2_487491_36GT	PolyHighResolution	MMSRT023C_scaff_1487_1,61336
AX89977050	AX89977050	Affx-88906170	TTTTTTTTTGGGAATGCATGTGGGGTATTCAGTGT[G/T]TTTGAATATTAATGTAACCTTTACTACAGATGGCA	T	G	RTSNP_Hash2_46416_36GT	PolyHighResolution	MMSRT068D_scaff_2075_1,50880
AX89965405	AX89965405	Affx-88906171	GTTAGTTGAATAGAGTTTATTTCATGACCGAGTGG[C/T]TCATCTGTCTACAGTAGGTATTTATCCGAACATGG	T	C	RTSNP_Hash2_45972_36CT	PolyHighResolution	MMSRT016A_scaff_2093_1,98481
AX89921838	AX89921838	Affx-88906172	AGTAGTCGTTTAGCTTAATTCACCGAGTATTGCCA[A/C]AAGACCCCGCCTTTGGTGTTTTTCAACATCATTCA	A	C	RTSNP_Hash2_441235_36AC	PolyHighResolution	MMSRT103E_scaff_1434_1,38382
AX89958260	AX89958260	Affx-88906173	CTGGAATTACGATCCAAACAAACCTGTGACAAAGT[A/C]ATTTAGAAAACATTTGTTCAAAGAAACCAAAAATG	A	C	RTSNP_Hash2_4372_36AC	PolyHighResolution	MMSRT073H_scaff_1558_1,245728|MMSRT113B_scaff_2164_1,25998
AX89931656	AX89931656	Affx-88906177	GCAAGTCAATTAAGGAAGGATCTGCTCTCAGAATA[C/T]CAGGTGAAATAAGACAGCTATCTAGCCAATGTAAC	T	C	RTSNP_Hash2_394564_36CT	PolyHighResolution	MMSRT038H_scaff_1792_1,5923
AX89944788	AX89944788	Affx-88906178	AACGTGATTTATTAGCTATACAATTGAAAAACAAT[A/C]ATGTTTGTATTAAGGTATGTTAACTCTTAGCATAT	A	C	RTSNP_Hash2_39173_36AC	PolyHighResolution	MMSRT012F_scaff_1565_1,42972
AX89973564	AX89973564	Affx-88906179	TGGTACCCAGAATTACCTTGTGAAACGGCTAATTA[C/T]GGCTATGAATGTAAGGAGCTATTTATTTAGAGAAT	T	C	RTSNP_Hash2_39017_36CT	PolyHighResolution	MMSRT036F_scaff_1788_1,21408
AX89918979	AX89918979	Affx-88906180	ACACCCAAGGCAATGATATCAGATGATAATATGAG[C/T]GAGTGTGAGTGACTGAAATGTCCTTTCTGAAAGTG	T	C	RTSNP_Hash2_386763_36CT	PolyHighResolution	MMSRT116E_scaff_1448_4,54865
AX89927620	AX89927620	Affx-88906181	CCTTAGCTACCTTGCATCAATTGAGCTGAAGGAAA[C/T]ATCTTCTCCTGTATTTTTCTAGTCTCACTGAGAAG	T	C	RTSNP_Hash2_384612_36CT	PolyHighResolution	MMSRT080A_scaff_1933_1,88739
AX89934629	AX89934629	Affx-88906182	GTCATTTAAACAGATCCCTCATTTTGAATGGAACT[A/C]TATGGAGCTCTCCACACTGGATGCATGGAAGGAAT	A	C	RTSNP_Hash2_384263_36AC	PolyHighResolution	MMSRT012F_scaff_1566_1,116196
AX89939488	AX89939488	Affx-88906184	TGCAAATACTCCAAATCAGGCGCTGTTGAGAGATA[A/G]TTCCCCCTGTTCCTCCGCGTTATCCTCGGCCGATC	A	G	RTSNP_Hash2_37374_36AG	Other	MMSRT050B_scaff_1954_6,17623
AX89959141	AX89959141	Affx-88906187	GAAAACATTAGGTTTATTTGTCAGGATGAGAAAGA[A/C]AGTTTTTGTAGACAAAGGAACAACAGTGCAGGAAG	A	C	RTSNP_Hash2_35122_36AC	PolyHighResolution	MMSRT084A_scaff_1585_1,117873
AX89959823	AX89959823	Affx-88906189	GACCAAGCTTGCATCCATACTTTACTGTACTGTAC[A/G]TACTGTGCTGAAGCTAACTCTCGTTTTCTATCGTT	A	G	RTSNP_Hash2_335229_36AG	PolyHighResolution	MMSRT084H_scaff_1501_1,53435
AX89926218	AX89926218	Affx-88906190	CATGCTCTGCAGCTGGGATATTACAACTCTAGAAC[A/G]GTGTAATGAACCTTCAGTGATACCCACACTGTTCT	A	G	RTSNP_Hash2_33324_36AG	PolyHighResolution	MMSRT122C_scaff_1674_2,50724
AX89975693	AX89975693	Affx-88906192	TTGATAGACCACTTGAGGTCAAACATCAAACTTTG[C/T]CTGTACATATTACATATTCTTCCCACAATCTACTC	T	C	RTSNP_Hash2_3279_36CT	PolyHighResolution	MMSRT083D_scaff_1697_1,170813
AX89951585	AX89951585	Affx-88906195	ATGGCGAACATCAAAGTGGTCTGCAGAGCGCCATG[C/T]ATCTGGCACGAGACTAGTGAGCTTTCCTTTTAGCT	T	C	RTSNP_Hash2_29698_36CT	PolyHighResolution	MMSRT044H_scaff_1769_1,106999
AX89969492	AX89969492	Affx-88906197	TCTTGACTGCAGTGCATGGGCACACAGCCAAATGG[G/T]ATTGCGCTTTCTCGATTAGGTCCTTTCTCTTTAGT	T	G	RTSNP_Hash2_29523_36GT	PolyHighResolution	MMSRT104E_scaff_1472_1,80083
AX89921670	AX89921670	Affx-88906199	AGGTCCAAATGCAGAGCAAACAGCCATTCCAAAGA[G/T]AACCATTATTTCCACAAAAGATTTATATGAAAACG	T	G	RTSNP_Hash2_29424_36GT	PolyHighResolution	MMSRT082G_scaff_1824_1,22992
AX89919251	AX89919251	Affx-88906201	ACAGTTGTGTAAAAGCAAAACTAACTGTAGAACGC[A/G]ATGCGATGAGGCAAAAAAAACAAGATCTCTTTCAC	A	G	RTSNP_Hash2_25523_36AG	PolyHighResolution	MMSRT077B_scaff_1354_1,77226
AX89974437	AX89974437	Affx-88906202	TGTTTGTCTATTCTAGTTATAGCAGCAACATTTCA[C/T]TTAATCAAGTTCTAGTACATGCAAATTATTTGGCA	T	C	RTSNP_Hash2_25355_36CT	PolyHighResolution	MMSRT141E_scaff_2288_1,56394
AX89930719	AX89930719	Affx-88906203	GACTGTTTCTATATGCCAACACTGACTTCCTTTCA[C/T]AGCCTCAGGCTTATTGTTTACCTACCGGTGGACTT	T	C	RTSNP_Hash2_2512_36CT	PolyHighResolution	MMSRT093G_scaff_1839_1,130021
AX89944784	AX89944784	Affx-88906204	AACGTCAGAATCACTGAGAAAACAACAACAGGTAT[G/T]TCTGTATGTCTGCAGATGATAAAACCACAAAACAA	T	G	RTSNP_Hash2_24936_36GT	PolyHighResolution	MMSRT126B_scaff_1552_1,49595
AX89916748	AX89916748	Affx-88906206	AAACATCTCTGCTAAAGGCAAAAGAATCAAGTAAC[A/G]ACAACGTAAATGCTGTTTATATATAACCCGTTCCC	A	G	RTSNP_Hash2_21695_36AG	PolyHighResolution	MMSRT034A_scaff_1548_1,91415
AX89950351	AX89950351	Affx-88906209	ATACAAACTATTTATGCTATAAAATCATTATACAG[C/T]GTCTAGCGTTACTTTATGTCAGATGCGGAAGTGGA	T	C	RTSNP_Hash2_1997173_36CT	PolyHighResolution	MMSRT077H_scaff_1844_1,37369
AX89928290	AX89928290	Affx-88906211	CTACATTGAAGTAAACCAAGGTTTGGTAAATACAA[C/T]GGCATCTAACCAGTTATCAAATAATGTTACCTTGG	T	C	RTSNP_Hash2_1966160_36CT	PolyHighResolution	MMSRT096D_scaff_1509_1,173614
AX89929948	AX89929948	Affx-88906212	GAAACTCTCAATTGCACCGACTAAACCAAATAAAA[G/T]ACCTGGTCATAAAAACGTTGACGATACATGTATTA	T	G	RTSNP_Hash2_19528_36GT	PolyHighResolution	MMSRT124E_scaff_2275_1,8271
AX89927386	AX89927386	Affx-88906213	CCTCATTGGTTACTGCTTCAATTACATTCAGCATA[A/C]ATAACACTGATAGGTCAGTATGACATTTCAGTGGA	A	C	RTSNP_Hash2_19318_36AC	PolyHighResolution	MMSRT010E_scaff_1933_1,63547|MMSRT066E_scaff_1698_1,82
AX89940737	AX89940737	Affx-88906214	TGTAACATCTCAGTAGTTGGCAATGTTAGAAAGCC[A/G]GATGAGTTCCCTCAAGCAGAGCTGGGCCCAGGTTC	A	G	RTSNP_Hash2_1926085_36AG	PolyHighResolution	MMSRT105F_scaff_1138_3,179916
AX89931740	AX89931740	Affx-88906216	GCACGTAAAAACATGATGGAGTGGAACCAACCAAG[C/T]CTCTGCTTTTCAACAGCTGAGTGAAATCCTGGCCT	T	C	RTSNP_Hash2_1914411_36CT	PolyHighResolution	MMSRT027H_scaff_1933_1,17017
AX89968111	AX89968111	Affx-88906217	TCAGTCTGCACTAATTGCAGCTGTCTCTCATATCC[C/T]TGCTTCTGAAGTTCAAGTTTGCTTTTCAAGTCCTC	T	C	RTSNP_Hash2_1888708_36CT	PolyHighResolution	MMSRT026G_scaff_1763_1,2787
AX89937278	AX89937278	Affx-88906219	TATTCATAGACCGTATCCTGCTTAGGGTAGTGAAA[C/T]ACATCTTTGTGATCGCTGAATCTGATTTGCTTTTT	T	C	RTSNP_Hash2_18503_36CT	PolyHighResolution	MMSRT060A_scaff_1926_1,51312
AX89968194	AX89968194	Affx-88906220	TCATCCTGATTTCTTCGAATGGAGCATAAAATTGT[A/C]ATTCGTGGACAGTTCTTATCAGAATTCCTATAAAT	A	C	RTSNP_Hash2_1850195_36AC	PolyHighResolution	MMSRT030E_scaff_2212_1,54870
AX89946971	AX89946971	Affx-88906221	ACCAGCTGCATCCGTTGTATCTTGGCTGCCTGCTG[A/C]TTCAGCTGCATCTTAACATAATGACATTAATGTTA	A	C	RTSNP_Hash2_1812242_36AC	Other	MMSRT119A_scaff_1885_1,122936
AX89975078	AX89975078	Affx-88906224	TTCACCAGTCTCTCTTCACACTTCTCCAAACTGTG[C/T]TTTTACCTTTCTGCTGATGTACCTTGCTGATTGTT	T	C	RTSNP_Hash2_1775657_36CT	PolyHighResolution	MMSRT020B_scaff_1813_1,77
AX89939041	AX89939041	Affx-88906227	TGAAGAGGCCACCTAAGGCCGGGACTATAAATAAA[G/T]GGTGTTAAAGGAGTCAAAGTTTTGATGAGACAAAC	T	G	RTSNP_Hash2_1668520_36GT	PolyHighResolution	MMSRT137G_scaff_1659_1,2447
AX89952763	AX89952763	Affx-88906228	CAACATTTGATTTGAAGATCTTTGCTGGAATGGTG[G/T]TCATTTTCAACCGTTTGTATGCCTCAAACCGGTGA	T	G	RTSNP_Hash2_1666865_36GT	PolyHighResolution	MMSRT026H_scaff_1431_1,50248
AX89962399	AX89962399	Affx-88906229	GCTTGATATACAGAACTCCACCACCAGATGGCAGT[A/G]CTACTCTATAGTATCTTCATAAACCCTTCTCTGCC	A	G	RTSNP_Hash2_1623948_36AG	PolyHighResolution	MMSRT123A_scaff_2180_3,23690
AX89944994	AX89944994	Affx-88906230	AAGAAGTTAGATGATAGGAGAGCAGTGGGTACTGT[A/G]TGCTTGATGACTAAGTTCCCATACAGCCATACCCC	A	G	RTSNP_Hash2_1623222_36AG	NoMinoHom	MMSRT107G_scaff_1763_1,7549
AX89957061	AX89957061	Affx-88906240	CTAACGTGTCATATCGAACAATAAAGCTTTTGAAT[A/G]TTGTAAGAAGAAAAGCTGGTTTGAATAGCATACGA	A	G	RTSNP_Hash2_1391581_36AG	PolyHighResolution	MMSRT083D_scaff_1689_1,65995
AX89951448	AX89951448	Affx-88906242	ATGCCGAACCCCAGTCCCAGTGTGTTTGACACATA[C/T]ATTCTCCCTTGAATAGTCATGCCAGTGACAGATAT	T	C	RTSNP_Hash2_1316612_36CT	Other	MMSRT087E_scaff_1861_1,54597
AX89974603	AX89974603	Affx-88906243	TTAATGGACCTCCCATTATAGGGATAAAGCTAGTT[A/C]TTCATGCTTGAGACACACAAGTAGTCCCTGATAAA	A	C	RTSNP_Hash2_13020_36AC	PolyHighResolution	MMSRT024D_scaff_1741_1,52926
AX89951635	AX89951635	Affx-88906244	ATGGTATTTGACCCCGTGAATCTATGTCCTGGAAA[C/T]GCATTCATTTATATTGCGACAGTAAACCAGAACCT	T	C	RTSNP_Hash2_1301220_36CT	PolyHighResolution	MMSRT060C_scaff_1613_1,31147
AX89920563	AX89920563	Affx-88906245	AGACGTTAGCAAAGACGAATCTGAAGTTAGTGTTA[G/T]CTTAAGTTTTGCAAATGAGAACAAGATAAAAACAT	T	G	RTSNP_Hash2_12765_36GT	PolyHighResolution	MMSRT095F_scaff_2728_1,14578
AX89959476	AX89959476	Affx-88906248	GAAGGAAATTGAAGTAACTCTCCGTCACATAGCTC[C/T]GTAGAGGTGTCGTTTTTTAATTAGTGCAATAAAAT	T	C	RTSNP_Hash2_1232965_36CT	NoMinoHom	MMSRT027G_scaff_1738_3,19035
AX89951520	AX89951520	Affx-88906249	ATGGAAGAAACACACACAGGACACAATACACAAAT[A/G]CATGATTTCTCACCTATGTCTGAATAAGGTAACAA	A	G	RTSNP_Hash2_1229956_36AG	PolyHighResolution	MMSRT120H_scaff_1796_1,234
AX89936784	AX89936784	Affx-88906250	TAGCTTCAATTAATAAATTCAGGAATGAGCTATAA[G/T]CCAGCAAACCAAGACACTCACCAAGAGAAGCCCTC	T	G	RTSNP_Hash2_120755_36GT	PolyHighResolution	MMSRT045D_scaff_1600_1,4551
AX89941552	AX89941552	Affx-88906252	TTACAACTCTGATCATTTTGTCCTGTCTACATTCA[C/T]GTCTGATATTTACACCAAAGATGGTTTCGAAACTG	T	C	RTSNP_Hash2_11463_36CT	PolyHighResolution	MMSRT079G_scaff_1709_1,17781
AX89923454	AX89923454	Affx-88906253	ATGGCTACATGGTTTCCTGTGATAGCATTCATAAT[A/C]TGTAGGCTATAGGCTAGCCTTCAACATCGTCATAG	A	C	RTSNP_Hash2_1134352_36AC	PolyHighResolution	MMSRT081G_scaff_1533_1,142363
AX89937824	AX89937824	Affx-88906254	TCATATTATCCAATAGTTCTCAACTCTACAGCTAA[A/G]CACTTAATTACTCACCTGCAAACATTCTAACTCAA	A	G	RTSNP_Hash2_1126718_36AG	PolyHighResolution	MMSRT059H_scaff_1499_1,20453
AX89965737	AX89965737	Affx-88906256	GTTTGGTGGTAATTCAGGCATTTTATTTGATGTAT[A/G]TATAGCAATACTTTGAAAAGCAGCTATGCTAATTG	A	G	RTSNP_Hash2_1112561_36AG	PolyHighResolution	MMSRT098B_scaff_1653_1,105229
AX89929245	AX89929245	Affx-88906260	CTGGCAACGAATCAACAAATGCAAAGACTAGCAAC[A/G]AGAGAAGATATTATTTTTAGTGTTCTTTAGTTATA	A	G	RTSNP_Hash2_1040313_36AG	PolyHighResolution	MMSRT115B_scaff_1372_1,56144
AX89975497	AX89975497	Affx-88906261	TTCTGGTGTGTGGAGCTGAACAGCGTGACCGGGAA[C/T]ATCTTTTTATTTACCGGATCAATATACACTAGGGC	T	C	RTSNP_Hash2_1039263_36CT	PolyHighResolution	MMSRT066H_scaff_1686_1,60225
AX89939867	AX89939867	Affx-88906265	TGCAGGTTTTCAGACATATGTAATGGCAAC[A/G]AAATGAAGAGTATATTAAACACAATGCATTATGTA	A	G	RTSNP_no71bps_NM_Hash_734_31AG	PolyHighResolution	0
AX89973997	AX89973997	Affx-88906266	TGTCTGCACGGAGTAGCCAGGAAACA[A/G]TGTTTCTTTAGAGCGTTAGGTATTGTTAGACTTTC	A	G	RTSNP_no71bps_NM_Hash_6551_27AG	PolyHighResolution	0
AX89972620	AX89972620	Affx-88906267	TGCAGTGGTGGTTTGATGGCTTATAAAAG[G/T]GTTGATATTGCTGATTAAATCAAAATTAAATGTAT	T	G	RTSNP_no71bps_NM_Hash_5865_30GT	PolyHighResolution	0
AX89948001	AX89948001	Affx-88906270	ACTTTAG[C/T]GTCTGTTCTACAATATTTCTGAGACCACTTTGTTC	T	C	RTSNP_no71bps_NM_Hash_4909_8CT	PolyHighResolution	0
AX89971409	AX89971409	Affx-88906271	TGCAG[C/T]TTCTATAATACTAACCAGAGACTAAGGAGCCACAG	T	C	RTSNP_no71bps_NM_Hash_4453_6CT	PolyHighResolution	0
AX89939901	AX89939901	Affx-88906273	TGCAGTCATCACAAAGTGGATGTATTTACAG[C/T]TCCCTCTGACCCACTCACCAATCAGAGAGGGGAAC	T	C	RTSNP_no71bps_NM_Hash_33480_32CT	PolyHighResolution	0
AX89971381	AX89971381	Affx-88906274	TGCAGCTGTTGTGTGAAGGTGTGTATGCTTGT[G/T]CCTGTTATCTTTGTACAGTATTGGGTAATGTCTGT	T	G	RTSNP_no71bps_NM_Hash_30492_33GT	PolyHighResolution	0
AX89971693	AX89971693	Affx-88906275	TGCAGGCCACGCTGTCCCG[G/T]TTAGAGCACGACATGAACGGTCTGAAGCTGCGGGT	T	G	RTSNP_no71bps_NM_Hash_30385_20GT	PolyHighResolution	0
AX89939545	AX89939545	Affx-88906280	TGCAGAAAAAGTTATTTCCCATGAATGAGACCA[A/G]GAATATTATAAAGATCACCAACCCAACCTGGCTTT	A	G	RTSNP_no71bps_NM_Hash_28807_34AG	PolyHighResolution	0
AX89972349	AX89972349	Affx-88906281	TGCAGTATCTGTTATTGTAGGTCT[C/T]TATGAAGACATTCCTTTAACTTCTCACAGTAACGT	T	C	RTSNP_no71bps_NM_Hash_26927_25CT	PolyHighResolution	0
AX89963783	AX89963783	Affx-88906282	GGTGCTTGTCACCTTGGCCGTGTGGTTGATGCTA[C/T]TAGTCAGAGATTGTGTATTTCTCCCTTCCCCCATT	T	C	RTSNP_no71bps_NM_Hash_2685_35CT	PolyHighResolution	0
AX89971047	AX89971047	Affx-88906284	TGCAGCAGTTTATTTACATACA[C/T]GAGCCTTATTAATATATTGCTTAATTTACTACTAC	T	C	RTSNP_no71bps_NM_Hash_25653_23CT	PolyHighResolution	0
AX89972464	AX89972464	Affx-88906285	TGCAGT[C/T]ATCTTTGGACTTTCCTTAGCACGGATATTATGCAA	T	C	RTSNP_no71bps_NM_Hash_25618_7CT	PolyHighResolution	0
AX89952959	AX89952959	Affx-88906288	CAATATATCTGTCA[C/T]TTTACACTAAAAATACTACAGCTATCTGTGGAGTC	T	C	RTSNP_no71bps_NM_Hash_24144_15CT	PolyHighResolution	0
AX89952495	AX89952495	Affx-88906289	ATTTTGTTTA[A/C]TTCTGATTGCAAAATCTCTTCTGTTGCAGGTCTTG	A	C	RTSNP_no71bps_NM_Hash_23882_11AC	PolyHighResolution	0
AX89945318	AX89945318	Affx-88906291	AAGGTGGTGTTACTGAATGACAAAGTGG[C/T]CTTTGGTGGGATCTTTACTCCTATTTAAATATTAC	T	C	RTSNP_no71bps_NM_Hash_2280_29CT	PolyHighResolution	0
AX89947740	AX89947740	Affx-88906293	A[C/T]GATCTGGATTGCTGATAGCCTATGTGCAGCAGCAC	T	C	RTSNP_no71bps_NM_Hash_20701_1CT	PolyHighResolution	0
AX89970734	AX89970734	Affx-88906294	TGCAGAGTGGGTCTACGTGTCAG[A/G]AACTTCTTCAGCTTGATTCTGGTCTTCTTGTTGTC	A	G	RTSNP_no71bps_NM_Hash_18384_24AG	PolyHighResolution	0
AX89971727	AX89971727	Affx-88906296	TGCAGGCGAGCATGACTGTGATCTGTGGTTCTT[C/T]GTGATTGTAATCTACCCTGAAAGTAATTCTCCAAT	T	C	RTSNP_no71bps_NM_Hash_15000_34CT	PolyHighResolution	0
AX89959649	AX89959649	Affx-88906299	GAATTGTTTCATTAAATTA[A/G]CATTACTTCTTCACAATTAGGTTGGATATTAAACT	A	G	RTSNP_no71bps_NM_Hash_10081_20AG	PolyHighResolution	0
AX89935332	AX89935332	Affx-88906300	GTTAAAATCACGAAATAGATACAAACAGAAGGTAA[G/T]AATGAGTAAGAGTTGAGGGTGGTGACAGAATCTGC	T	G	RTSNP_NM_71bps_Hash2_9283_36GT	PolyHighResolution	0
AX89930432	AX89930432	Affx-88906302	GACACACATAAGCCTGCATCTGTTTCCAATAGATA[A/G]GCCTGTAAATTGTGGGTACATAAATATATACCTTC	A	G	RTSNP_NM_71bps_Hash2_7850_36AG	PolyHighResolution	0
AX89969509	AX89969509	Affx-88906304	TCTTGTCATTAGTAGATCTGGGTGAGGTTTTCTTT[G/T]GTATGGGTGGAAGTCTATCCTATTAAATACAATAA	T	G	RTSNP_NM_71bps_Hash2_713_36GT	PolyHighResolution	0
AX89955376	AX89955376	Affx-88906305	CCAGTTTAGCACTAGCAGTTGTTGTTTTTTTATCA[A/G]TTAGTTTGCCAGATCTACTGTCAAGGTGAGGTGAA	A	G	RTSNP_NM_71bps_Hash2_6906_36AG	PolyHighResolution	0
AX89974768	AX89974768	Affx-88906306	TTAGACTGGTGTCTGCTGCTCTGCTCTTTGTACTC[A/C]TTTTAATTGTCTTTGTAATGGAAATCAGTAATAAT	A	C	RTSNP_NM_71bps_Hash2_6797_36AC	NoMinoHom	0
AX89927263	AX89927263	Affx-88906308	CCGTTGAGTGGATGAGACAGCGTTCTATCTAAAAG[G/T]CATTGTGTAGCAGGGTAGAGCCGCTGTTCAGAATC	T	G	RTSNP_NM_71bps_Hash2_5017_36GT	PolyHighResolution	0
AX89933743	AX89933743	Affx-88906312	GGGTCTGCGTGACCACCACATGAAGTCATAACACT[G/T]AAAGAATAGAACGGATGGGTAAAATGATGGAGAGA	T	G	RTSNP_NM_71bps_Hash2_2601_36GT	PolyHighResolution	0
AX89932544	AX89932544	Affx-88906313	GCTAGCTACCTCAACAATAATCAATATAACAATAG[C/T]AAAGTCAAATAAAAAGTAAAAGAGTTAGTATGCCT	T	C	RTSNP_NM_71bps_Hash2_2409_36CT	PolyHighResolution	0
AX89951426	AX89951426	Affx-88906318	ATGCATGGAAGACGTGAAAGGTCATGATGCACAGT[A/G]AGCAAAACCTGTTACTTCTCATTCCTTATGCCTCA	A	G	RTSNP_Hash2_966053_36AG	PolyHighResolution	MMSRT020B_scaff_1827_1,11785
AX89919732	AX89919732	Affx-88906321	ACCTTCTTTCAACATTTGGGCAATGTTTCAACAAC[C/T]GTGATATATATGGCGCTAAAGGATAGGGCCCTGGT	T	C	RTSNP_Hash2_912253_36CT	Other	MMSRT042H_scaff_1338_1,286
AX89955787	AX89955787	Affx-88906324	CCCGCCTCACCACGCACAATGGGCGGAGCTTATGG[G/T]TTCTGAGGTCTGTTTACTTCCAATTAAACCAACAT	T	G	RTSNP_Hash2_884315_36GT	PolyHighResolution	MMSRT089F_scaff_1928_1,52069
AX89935365	AX89935365	Affx-88906325	GTTACAAAGCAATGGAATAATGGCTAGAAATAATT[A/G]CACGGCACTCAAAATAACTGCAAACAGACAAACAG	A	G	RTSNP_Hash2_87447_36AG	PolyHighResolution	MMSRT026D_scaff_1979_1,40109
AX89951620	AX89951620	Affx-88906327	ATGGGTGAGTGATCTGAGAGATACTATTAGAAAGA[A/C]ACTTTATTGTCGATTTTCTTTTCCAATCAAATACG	A	C	RTSNP_Hash2_8533_36AC	PolyHighResolution	MMSRT036C_scaff_1865_1,104074
AX89963082	AX89963082	Affx-88906329	GGCGGGTGGAAAGCGATGGTGGTTGCCTGAAGCCC[C/T]TGTATAACTTTGCCAAGCTTTTCCTTGAGTCAGTA	T	C	RTSNP_Hash2_803495_36CT	Other	MMSRT005A_scaff_1466_1,2889
AX89942039	AX89942039	Affx-88906331	TTCATGAAATAAATGTAATCGGTCAGAAAGAAAAA[G/T]TCTTTGTCTATTGGGTTAAGACTTTTGTCTATTGG	T	G	RTSNP_Hash2_774561_36GT	PolyHighResolution	MMSRT134E_scaff_1991_1,40159
AX89966419	AX89966419	Affx-88906332	TACAGACAGTATCTATAGATGTGTATCTGTAATTA[C/T]TGTATATCAGGACCACCTCCAATATGAAAGGGTTA	T	C	RTSNP_Hash2_765738_36CT	PolyHighResolution	MMSRT093B_scaff_1325_1,25852
AX89966851	AX89966851	Affx-88906333	TAGATCTGATAGTGAATGTCTGTTCTCATGCTCAG[C/T]ATGTAGTTGATTCATGAAAAGAGAGTTGTACCTTC	T	C	RTSNP_Hash2_765676_36CT	PolyHighResolution	MMSRT109E_scaff_2234_1,12195
AX89933113	AX89933113	Affx-88906335	GGAGTATCACTAGTAGACCAAACTAGAATAGTAAA[G/T]ATTTGACTGTTAAATTAACTTAAAGCCTCCCACAG	T	G	RTSNP_Hash2_757076_36GT	PolyHighResolution	MMSRT118E_scaff_1339_2,34511
AX89923836	AX89923836	Affx-88906338	ATTCAAATCTCAAGGGTAGAGAAGCAATGCCCAGA[A/G]ATTCAAGATAACTCTGCATAGAATTGTTTGAACAG	A	G	RTSNP_Hash2_716606_36AG	PolyHighResolution	MMSRT144E_scaff_3393_1,1575
AX89954793	AX89954793	Affx-88906339	CATGTGCCAACACATTATATTAGATTATATCACTA[C/T]TCTGCCTGACCATGACAAAGAGACTGTTATAATGA	T	C	RTSNP_Hash2_682380_36CT	PolyHighResolution	MMSRT003F_scaff_1514_2,985
AX89966546	AX89966546	Affx-88906340	TACCCAATGTTCCGACAAATTTGTTTTGATTGAGG[A/G]ATTCTGGCTGATTCATTGTAGCAAGCGAGACTTGA	A	G	RTSNP_Hash2_671880_36AG	PolyHighResolution	MMSRT095E_scaff_2209_1,15570
AX89931331	AX89931331	Affx-88906341	GATCCAACAATGTCAATTCCTACTAGTCACCTCAA[C/T]ATGTCAACAGCCTGTCTCACCAGTCAACCCTGCAG	T	C	RTSNP_Hash2_65371_36CT	PolyHighResolution	MMSRT102A_scaff_1622_1,18560
AX89930424	AX89930424	Affx-88906342	GACAATGGGAACTCTTTTCTGATTAGATGCCTAAA[C/T]GAATTAGATTTCATTTCCTGAGCAAAATTACCAAT	T	C	RTSNP_Hash2_64796_36CT	PolyHighResolution	MMSRT084C_scaff_1387_1,2753
AX89960321	AX89960321	Affx-88906343	GAGGACAGAGATGGCCTGAACACTTATCACACAAT[G/T]ATGCACTAACCTAAACTATATAAACAAAAAGCACA	T	G	RTSNP_Hash2_640467_36GT	PolyHighResolution	MMSRT027G_scaff_1746_3,27713
AX89917300	AX89917300	Affx-88906344	AACAGAACTTTATACCTCGCCGAATGACTGGAAAT[C/T]TAGTTACCTGACTAATAAAGCAGAATAAATGTGAA	T	C	RTSNP_Hash2_62920_36CT	PolyHighResolution	MMSRT018F_scaff_1629_1,10225
AX89929031	AX89929031	Affx-88906345	CTGATTCTTCTAAACATGACGAAAACACGAAAATC[A/C]TTCGAATTGTCCCGTTCCTTGCAGGTATAGCCCGC	A	C	RTSNP_Hash2_60696_36AC	PolyHighResolution	MMSRT008C_scaff_1998_1,66822
AX89928112	AX89928112	Affx-88906347	CGTGCATCCCTCGTACAAAGCATCAGCCTATGAAA[A/C]GTATGTTTTAAGTGTACATACGCTTGTGTTAGTTT	A	C	RTSNP_Hash2_59491_36AC	PolyHighResolution	MMSRT142C_scaff_1953_1,8377
AX89941638	AX89941638	Affx-88906350	TTAGAATGATTCCCGAGCCGCTGTAGCAGTTAAAC[A/G]CATTCCTGGTTTTGTGGAGGCCATTATGTGGCTTC	A	G	RTSNP_Hash2_57402_36AG	PolyHighResolution	MMSRT041A_scaff_1799_1,47843
AX89942899	AX89942899	Affx-88906351	TTTAAGCAAAAGGGAAGCCACTTCTATAAGGCAAA[C/T]ATACAGATACATAATTACATCTATTGCCACAAACT	T	C	RTSNP_Hash2_56762_36CT	PolyHighResolution	MMSRT027H_scaff_1857_2,19001
AX89938045	AX89938045	Affx-88906353	TCCAGTTTCCAGTGGAATTAGCTTAGACAGCATAA[A/C]GTCTGTAACCAACAGAAAAAAGGATTGTTTGGTCT	A	C	RTSNP_Hash2_54031_36AC	PolyHighResolution	MMSRT046B_scaff_1680_1,45957
AX89967538	AX89967538	Affx-88906355	TATTCTATCTCAATGCAATTTGTCTGTTGACAATT[A/C]GTTTCTTCTCTATGACAATGGGATACATGTAATGT	A	C	RTSNP_Hash2_54000_36AC	PolyHighResolution	MMSRT083E_scaff_2064_1,13078
AX89961441	AX89961441	Affx-88906356	GCAGGTTTGAGAGTCAGGACAACATTAAGAAAAAT[A/C]ATTTCAATTTGTGACATTCTATTAATCCCTATTGG	A	C	RTSNP_Hash2_53120_36AC	PolyHighResolution	MMSRT109C_scaff_1881_1,55480|MMSRT122A_scaff_1546_1,8402
AX89946853	AX89946853	Affx-88906357	ACATTCGGTTTTCATACAATATTTTTGAAATCTTT[C/T]AGTTGAATCTTAAGGATCCCTGTCTAAGTTAACAC	T	C	RTSNP_Hash2_529076_36CT	PolyHighResolution	MMSRT032D_scaff_1739_1,115066
AX89924417	AX89924417	Affx-88906358	CAAATATCTGAAACCACTGGTGGCACAACTATAAC[A/C]CTTCTTTCATGTATGCCAATAGGGATCCAACATGA	A	C	RTSNP_Hash2_528580_36AC	PolyHighResolution	MMSRT021C_scaff_1404_1,134106
AX89964520	AX89964520	Affx-88906359	GTCATTGGCTCACATCTTCAAATCTAAATGAGGAC[G/T]GTTAATCTTATTTACCCTACTTGTCCAGTAGCTAA	T	G	RTSNP_Hash2_527363_36GT	PolyHighResolution	MMSRT064D_scaff_1644_1,9620
AX89959587	AX89959587	Affx-88906362	GAATGACCCTGAGAAGACACACATGAAACGCTTTT[C/T]ATTTCTTAAACATCCTTTAGATTTGAAGTGATGCG	T	C	RTSNP_Hash2_51193_36CT	PolyHighResolution	MMSRT035C_scaff_2174_1,16788
AX89967350	AX89967350	Affx-88906364	TATCTGCTCCTCGCTGAAGACCTCATGGTTAAAGT[C/T]TGTTTTCTTCATACCGTCCTTGGTACTAAACGATG	T	C	RTSNP_Hash2_503292_36CT	PolyHighResolution	MMSRT008H_scaff_1844_2,4445
AX89940215	AX89940215	Affx-88906367	TGCTGGAACCTGTCCAACTAGAGCTAAATATCAGA[G/T]ATTTATTTTGACCCACGCTATTGCTCAAGTTGCAG	T	G	RTSNP_Hash2_484435_36GT	PolyHighResolution	MMSRT091A_scaff_1811_1,24509
AX89926793	AX89926793	Affx-88906368	CCATGCCTTTAGCAAATTAGTGGTTTTCTTCAAAA[G/T]ACCCCCTTTCTGGGGTATGTTGTAATTGGGGAGGT	T	G	RTSNP_Hash2_483079_36GT	PolyHighResolution	MMSRT033F_scaff_1760_4,293
AX89930676	AX89930676	Affx-88906370	GACTGAAGGGAAGATCAAAGTAGCATATAAAGCCA[A/C]GAGAAGACGCTAGTCTGAGAGCTTTGGACAGAGCT	A	C	RTSNP_Hash2_47509_36AC	PolyHighResolution	MMSRT127H_scaff_1449_1,37764|MMSRT142E_scaff_1696_1,58931
AX89963204	AX89963204	Affx-88906371	GGGAAATGGTCAGATGGGCAAAAACATGTATCCAT[A/G]TTATTCATCTTGGTCCTGCAGGTTAGCTCCCAGGA	A	G	RTSNP_Hash2_4723_36AG	PolyHighResolution	MMSRT137A_scaff_1485_1,88855
AX89921092	AX89921092	Affx-88906372	AGCCTGATTCTCATAAGACAGACGTTGTTAAACTG[C/T]GCTTACCATCCGATCACCTCCACCAGTAGGATACA	T	C	RTSNP_Hash2_47077_36CT	PolyHighResolution	MMSRT110B_scaff_3663_1,110356
AX89954850	AX89954850	Affx-88906373	CATTATTGATACGATGATGAAAACACATACACCCC[C/T]TTTACTATGTGTTATATGTGCAGTATGTTGCAGCC	T	C	RTSNP_Hash2_46367_36CT	PolyHighResolution	MMSRT109A_scaff_2308_1,41533
AX89927372	AX89927372	Affx-88906376	CCTCAGGGGAACCAAACAGCGTAAAATGTGTTCTA[A/G]AAGTCAGACCTGCAGAAACCCTTTAATATCAGCCC	A	G	RTSNP_Hash2_45027_36AG	PolyHighResolution	MMSRT007C_scaff_1525_1,7920
AX89928987	AX89928987	Affx-88906378	CTGAGCATTTACCCTATTTGTCCTGTTGTACTCAA[A/G]GGTCTGACTGGTCTGGTGCTGCAGAAATGAAACAC	A	G	RTSNP_Hash2_43904_36AG	PolyHighResolution	MMSRT006G_scaff_1286_1,29287
AX89976350	AX89976350	Affx-88906381	TTTATGCTTCATGCAAGCGACCTGGGGAGATAGAC[A/C]CTTGATATGCGCGGAATCAATCGTTTCCTGATTAA	A	C	RTSNP_Hash2_412424_36AC	PolyHighResolution	MMSRT018D_scaff_1582_1,19773
AX89919067	AX89919067	Affx-88906383	ACAGACATGAATTCAGTTTAGAATAGGGCTTGAAA[G/T]GTTTACTTGGTCTGAAAGGGAGGAAGCTGCAGTTT	T	G	RTSNP_Hash2_39306_36GT	PolyHighResolution	MMSRT105E_scaff_1263_1,50468
AX89940742	AX89940742	Affx-88906385	TGTAAGCAAAGGGAGATAAGACTGGCACAGTAATA[A/G]ATGGGAACAGATATAGAGCAACTGCCCAGTGGATT	A	G	RTSNP_Hash2_381983_36AG	PolyHighResolution	MMSRT097G_scaff_1557_8,22147
AX89949678	AX89949678	Affx-88906386	AGTAAGCGAGTGGAAATCGATATCTAAAATATCAT[C/T]GATTGCTACAAAGACAGTCAAATATAATTTACTAA	T	C	RTSNP_Hash2_381980_36CT	PolyHighResolution	MMSRT102F_scaff_1635_1,30065
AX89929888	AX89929888	Affx-88906387	GAAAAATAATTTTTGGGGTGGATACCAATATACAG[C/T]ACCTGTGATCCTCCCAGGCCCATGTTTTTCAGGGG	T	C	RTSNP_Hash2_37376_36CT	PolyHighResolution	MMSRT058A_scaff_1818_1,24675
AX89952452	AX89952452	Affx-88906388	ATTTGTTATGTTTGCTAGTTACAGATATGCATGGG[C/T]TATACATTGCCTCGTTTCCCTATTATCTGACAGCT	T	C	RTSNP_Hash2_367553_36CT	PolyHighResolution	MMSRT097A_scaff_1643_1,3163
AX89973447	AX89973447	Affx-88906391	TGGGACCATAAGGTAATTATCCTTTTCTTTGACCA[A/G]ATTTTTATTTTGCACCATTCCAAATTCATTGGTGA	A	G	RTSNP_Hash2_356_36AG	PolyHighResolution	MMSRT020A_scaff_1753_1,109419|MMSRT077F_scaff_1532_3,47255
AX89933206	AX89933206	Affx-88906392	GGCAAACTACTAAGTATGATAATTCATAAAGAAAT[G/T]AAAGGTATATTTCTATGACAGAGGGTAGTTTCTAT	T	G	RTSNP_Hash2_35348_36GT	PolyHighResolution	MMSRT072G_scaff_1445_1,25694
AX89945595	AX89945595	Affx-88906394	AATAGTAAGGCAACAGATCACCACATCTCAAATTA[C/T]TCTCTCATAGTTCAATTGGCTGGACATTTAAAGTT	T	C	RTSNP_Hash2_309992_36CT	PolyHighResolution	MMSRT038H_scaff_1785_1,1027
AX89964126	AX89964126	Affx-88906395	GTACCTCCAGGATATTGTAGTGCTCTGGTGTGGGG[A/G]TGTCGTTGGTCATCTCTGATAAGGTCTGCTCGCAG	A	G	RTSNP_Hash2_30693_36AG	PolyHighResolution	MMSRT064E_scaff_1590_2,454
AX89935993	AX89935993	Affx-88906398	TAACCACTCTGGAATTGTAGTCCGGATCACATGAC[A/G]GGGACCATTATACTGGCCACAAAAGAGCAACAACG	A	G	RTSNP_Hash2_29446_36AG	PolyHighResolution	MMSRT092B_scaff_1976_1,142094
AX89922322	AX89922322	Affx-88906399	ATAACTACCTCAGTCGTTGGACAGAAAGAAAATCG[G/T]ATCTTACTTCAGTGCACATGAAAATGTATAGTCTA	T	G	RTSNP_Hash2_29404_36GT	PolyHighResolution	MMSRT122H_scaff_1548_1,3151
AX89942898	AX89942898	Affx-88906402	TTTAACTTTTGTGGAGAAGTAGGTTTTACTTTGCA[A/G]TAATTTGGGCCATTGAGAACTGCTGCAGACACCAG	A	G	RTSNP_Hash2_27930_36AG	PolyHighResolution	MMSRT096B_scaff_1483_5,26845
AX89924638	AX89924638	Affx-88906403	CAAGTGAGTTTACGCATTAACATGGATTCAACTAT[A/G]GCGAAACTTCTTGTTGGACTTTCAGTCAACATCCA	A	G	RTSNP_Hash2_27738_36AG	PolyHighResolution	MMSRT131B_scaff_2237_1,853
AX89956119	AX89956119	Affx-88906405	CCTATTTTTACTGAGCTAGATTCATCATTGGATGT[C/T]GTTATTAAGACCTCAGATGACGGCGTCAGTGATTG	T	C	RTSNP_Hash2_27450_36CT	PolyHighResolution	MMSRT048B_scaff_1450_1,22940
AX89919439	AX89919439	Affx-88906408	ACCAATGACAGACTCAAAAGGATGTCACGCTATAC[A/C]GTCGCAGTGCAAAGTTCTCATCCATCAACTGTGCC	A	C	RTSNP_Hash2_255708_36AC	PolyHighResolution	MMSRT084D_scaff_1576_2,81067
AX89930328	AX89930328	Affx-88906409	GAATGATCCTTTTGGTTCAATGGAGTAATCTTCAG[A/C]TATATATTTGTTTTCTAGCGTAGGCCAATAAAATC	A	C	RTSNP_Hash2_24861_36AC	PolyHighResolution	MMSRT030H_scaff_1642_15,28258
AX89945274	AX89945274	Affx-88906410	AAGGGAAGGAAAAGAGGTGAGGAAGCAACTGCAGA[A/C]TATTGAAATACCTCTCGTGCAACAACCTTACAACA	A	C	RTSNP_Hash2_24790_36AC	PolyHighResolution	MMSRT010F_scaff_1966_1,113541
AX89955738	AX89955738	Affx-88906411	CCCCTAAATCCCCCTACAGTAGGTATAACCAATAT[G/T]ATAGTAGTGTCCCTGATAGGATCCTATAGCACCCT	T	G	RTSNP_Hash2_23712_36GT	PolyHighResolution	MMSRT094F_scaff_1874_1,30220
AX89945870	AX89945870	Affx-88906413	AATGGAATATTGTACATTTAAACCAACTTCTTCTG[A/C]TTTGAGTTCATACTGATAAACGTTGCACCCCCGAG	A	C	RTSNP_Hash2_23257_36AC	PolyHighResolution	MMSRT076B_scaff_1938_1,73828
AX89932899	AX89932899	Affx-88906415	GGAAGGAGAGTCAATTCATGAGATAAACCTTTAGA[A/C]TCGTTCTCCAAAATGTAGATGTTTTAATTGTCAAA	A	C	RTSNP_Hash2_21268_36AC	MonoHighResolution	MMSRT068B_scaff_1752_1,63213
AX89950193	AX89950193	Affx-88906416	ATAAAAAAATATTCTGTGACTTTATGAACTATTTA[C/T]GATAAGATGCTTTTACTTTCTAATGCACGGATCAA	T	C	RTSNP_Hash2_20883_36CT	PolyHighResolution	MMSRT009E_scaff_1601_2,115153
AX89921865	AX89921865	Affx-88906418	AGTATGTGATTTGCTGGTTATTCCATTATCTACAG[A/G]AATGTTGGGCTAGGCCACCTCTCATTACGAACACA	A	G	RTSNP_Hash2_20442_36AG	PolyHighResolution	MMSRT104F_scaff_1507_1,28580
AX89974194	AX89974194	Affx-88906419	TGTGTGTATCTGCGTGTGTACTGTGTAGGTTTGTA[G/T]GTATGTTTAGATTAAAGATTAGAGCGTTTAAAACT	T	G	RTSNP_Hash2_2025263_36GT	PolyHighResolution	MMSRT059F_scaff_2224_2,9475
AX89916781	AX89916781	Affx-88906421	AAACCGCTACACATGACCACATCATAAACAAAAAT[G/T]TAACTGTTGGAACACAATGAACCCACAGGGTGTCC	T	G	RTSNP_Hash2_1986730_36GT	PolyHighResolution	MMSRT026D_scaff_1979_2,14111
AX89950803	AX89950803	Affx-88906427	ATCACACAATGTCATTAATGTGTCAATCATACATA[A/C]TAATGAACATGGTAGATAGATGGAGGAGTTCCAGT	A	C	RTSNP_Hash2_1944762_36AC	CallRateBelowThreshold	MMSRT088B_scaff_1817_1,45883
AX89956503	AX89956503	Affx-88906428	CCTTTATGATCACCTATCATACAGAGGTAACAGAT[A/C]ATTTGCTGATCGGTACGGCAGTACATTTCCAGCAG	A	C	RTSNP_Hash2_1879684_36AC	PolyHighResolution	MMSRT039F_scaff_1688_1,12835
AX89973454	AX89973454	Affx-88906430	TGGGACTCCTTTTCCTTTTAATCTAACCAAAAAAT[A/G]AAATGTTATTTGGGATTGGTTGTTTATGTTAATGC	A	G	RTSNP_Hash2_1824213_36AG	PolyHighResolution	MMSRT040H_scaff_1778_1,85074
AX89960622	AX89960622	Affx-88906431	GATACATAATGCTTCATACATGTAGCAACATCTCT[A/G]TACCTGATGTTACTACACGTATGCAGCAAACCTCC	A	G	RTSNP_Hash2_1819865_36AG	PolyHighResolution	MMSRT086D_scaff_2343_1,14987
AX89937117	AX89937117	Affx-88906432	TATGAAAGATTCATTATCTATCAAATCAATCACCC[A/G]CTATTAATGTTAATGTCTTCAAGTGTTAGCAAAGT	A	G	RTSNP_Hash2_18081_36AG	NoMinoHom	MMSRT125F_scaff_1864_1,35646
AX89925645	AX89925645	Affx-88906436	CAGGCAAAACGGTGTGTAACATTCAGAGAGAAATA[A/C]AACAAACATGCCTCTCGCACATCTGGAATAAGGAA	A	C	RTSNP_Hash2_1730096_36AC	Other	MMSRT054F_scaff_1915_1,29978
AX89964749	AX89964749	Affx-88906437	GTCTTCAGAAATGACTCCACAGTTCAGGGAATAAT[A/G]ATGAGATTATTTCCATTCTACTGCAGATAGTTAAC	A	G	RTSNP_Hash2_1723800_36AG	PolyHighResolution	MMSRT045D_scaff_1569_1,43686
AX89931101	AX89931101	Affx-88906438	GAGGTCATGTTCTCAGAGCGGAAGAACTTCAAACT[A/G]CAAGAGGTGGGTTGGGTTCTCAACCAGGGCTCAGC	A	G	RTSNP_Hash2_1719669_36AG	PolyHighResolution	MMSRT044B_scaff_1756_1,9140
AX89976858	AX89976858	Affx-88906441	TTTTATTCTGCAGTCTTTTCTACTTCACTGCATTA[G/T]CTCAGATTTAGGGAAATGCACACAAAACACCTTAC	T	G	RTSNP_Hash2_17026_36GT	PolyHighResolution	MMSRT038D_scaff_2093_1,71958
AX89967155	AX89967155	Affx-88906442	TATAAAGACAGTTATAGAGAGTTATCAAAACTCAG[A/C]AAATGCATAATAGTTGATATCCTAATCAACATTTA	A	C	RTSNP_Hash2_1702536_36AC	PolyHighResolution	MMSRT140D_scaff_2317_2,26412
AX89944000	AX89944000	Affx-88906443	AAACTTAATCCAAAGAATTTCTGTCTTCCAAGAGG[C/T]TGTATAGACATGAAGGTAGTTTAGATATGAAGGTA	T	C	RTSNP_Hash2_1700414_36CT	PolyHighResolution	MMSRT071C_scaff_2565_1,39854
AX89959726	AX89959726	Affx-88906445	GACACTCGTATTAACGTCAACAGTCGTAAGAACAC[A/C]ATGTGGCGTTGATTCCACTGACCCAAATAATACTT	A	C	RTSNP_Hash2_16829_36AC	PolyHighResolution	MMSRT054E_scaff_1746_6,90288
AX89934155	AX89934155	Affx-88906448	GTAAATCCGGTTAAAACATAGCTCTGCAGAGAATC[C/T]GATAGATTATTAGAAGCAGCCACCTCTTGGAGAAG	T	C	RTSNP_Hash2_15210_36CT	PolyHighResolution	MMSRT038E_scaff_5414_2,22655
AX89949536	AX89949536	Affx-88906451	AGGTAATAATACAGTTACTTAACGGTCCATTATGT[A/C]ATTCAGAAATACCTAGAAGGCTGGCACAACATGTG	A	C	RTSNP_Hash2_1468059_36AC	PolyHighResolution	MMSRT044F_scaff_1742_1,60225
AX89923285	AX89923285	Affx-88906454	ATGCACCCTCATCCCATGTACCTGTAGAAAGTATA[A/C]ACTGCCCTTGAAAATGTTTCCCATTTGTGTGTAGC	A	C	RTSNP_Hash2_1459788_36AC	PolyHighResolution	MMSRT047D_scaff_1670_2,79815
AX89937366	AX89937366	Affx-88906456	TATTTGCCCACTTTTTTCTCAGCATTACAATTTTA[G/T]ATTTGACAGTATAGGACCAATGATTTATATCTGGA	T	G	RTSNP_Hash2_1423472_36GT	PolyHighResolution	MMSRT134G_scaff_1832_1,430
AX89942848	AX89942848	Affx-88906463	TTGTTCGGGCCAGAAATGATTGTATCCACACATAA[C/T]CCAGCTATTTCTATTTCCATTCATTATCATTACAT	T	C	RTSNP_Hash2_1337446_36CT	PolyHighResolution	MMSRT031G_scaff_2274_2,80980
AX89922412	AX89922412	Affx-88906466	ATACACAATGTTTTAGTTGCTACATTTTCAATGAC[A/G]ATTAAAGGGGCAAGCGGAAATAGTTACAGCCGTCC	A	G	RTSNP_Hash2_1288491_36AG	PolyHighResolution	MMSRT086A_scaff_1954_4,16127
AX89977023	AX89977023	Affx-88906467	TTTTTTAAAACCACATTCTAATCAACAACCAGCAC[A/C]TACTGAATCCTCCACTTCTACAAATCACTTTTTTA	A	C	RTSNP_Hash2_1280029_36AC	PolyHighResolution	MMSRT090E_scaff_2133_3,137
AX89943924	AX89943924	Affx-88906469	AAACCGGGCATGCATAAATGTTCTTGGCGAATGAA[G/T]GTGATTCTGATATCGGTTTAGTCATTTTAGGTCCC	T	G	RTSNP_Hash2_1237367_36GT	PolyHighResolution	MMSRT025F_scaff_1876_1,110415
AX89934307	AX89934307	Affx-88906470	GTACTCAGTACCTGTATAATGAATGGCAATGTGAA[A/G]TCTTTCGAATAATTCAGTTTTGTTTGTTCACTGTA	A	G	RTSNP_Hash2_1237267_36AG	PolyHighResolution	MMSRT038F_scaff_2125_2,41306
AX89925311	AX89925311	Affx-88906472	CAGAATCAGGATTAGAAAACTACCTAGTAAATTAC[C/T]TAGTGCTGATCTGTCATTACATTTACATGACCAGA	T	C	RTSNP_Hash2_12312_36CT	PolyHighResolution	MMSRT118D_scaff_1382_1,31022
AX89950525	AX89950525	Affx-88906474	ATAGGAGATAATGTGTGCTTACTAATATTATTCAC[A/C]ATCTGCACAATCTCATGAATACAAAAGTAAAAAAG	A	C	RTSNP_Hash2_1198848_36AC	PolyHighResolution	MMSRT072H_scaff_1763_1,55906
AX89969064	AX89969064	Affx-88906475	TCTCAGAGTGTTCCTCCGTTGGCCAACAGGTTCAA[A/C]TGTGATTACTATTGATCATGGGAATGTGAAAGGGA	A	C	RTSNP_Hash2_1125788_36AC	PolyHighResolution	MMSRT095G_scaff_3635_1,96707
AX89919114	AX89919114	Affx-88906477	ACAGATTTGTTGAAACATATGGTAGAGAAGTTCCT[A/T]TAGAAACCACGGTAATAACCAATCATTCCCAAGAA	A	T	RTSNP_Hash2_1049678_36AT	PolyHighResolution	MMSRT114B_scaff_1680_1,14568
AX89962359	AX89962359	Affx-88906479	GCTGTTTTTGAGTCACTGTATTTAAAGAACTGTA[A/C]AGTTATTTTTTAGGAGAGAATAGTCTGCTTGCAGG	A	C	RTSNP_no71bps_NM_Hash_8230_35AC	PolyHighResolution	0
AX89972802	AX89972802	Affx-88906480	TGCAGTTTAGCAGGTATTTAGTCTATTAGA[C/T]GTCTATTAGCTGTCCTTCAGAGGATATCAGTTGTC	T	C	RTSNP_no71bps_NM_Hash_7939_31CT	PolyHighResolution	0
AX89970741	AX89970741	Affx-88906483	TGCAGAGTTCTCTCTTAGAGAGAGTTTAT[G/T]AGATTATTTGGAATTTTGTAATAGTGTGTAGTTTT	T	G	RTSNP_no71bps_NM_Hash_30927_30GT	PolyHighResolution	0
AX89972476	AX89972476	Affx-88906485	TGCAGTCTGCTCA[C/T]TTGGAGTTATACATCGCTATTGGTGAAACAACAGG	T	C	RTSNP_no71bps_NM_Hash_30352_14CT	PolyHighResolution	0
AX89958502	AX89958502	Affx-88906486	CTGTCTGCGTGG[A/C]TGTCTGAGGATGCCAGTAACACTACGGTAAGCCAC	A	C	RTSNP_no71bps_NM_Hash_30109_13AC	PolyHighResolution	0
AX89971053	AX89971053	Affx-88906487	TGCAGCATACGGCTTAC[A/G]TTCTATTGGTCTGACTTGTCCTTCAGAGGCAGAGC	A	G	RTSNP_no71bps_NM_Hash_28798_18AG	PolyHighResolution	0
AX89952825	AX89952825	Affx-88906489	CAACTGTTT[G/T]GTTATTGTAACAGCGTGAATTAAGATAAAATGCTG	T	G	RTSNP_no71bps_NM_Hash_26847_10GT	PolyHighResolution	0
AX89970562	AX89970562	Affx-88906491	TGCAGAGACAT[G/T]AATTTATACTGACAGTCTTACCCTGGCTGAATATT	T	G	RTSNP_no71bps_NM_Hash_24019_12GT	PolyHighResolution	0
AX89952895	AX89952895	Affx-88906493	CAAGGGC[A/G]ATTTTAAACTAAGTCCATCTGGCCATAGACAATCA	A	G	RTSNP_no71bps_NM_Hash_22885_8AG	PolyHighResolution	0
AX89954097	AX89954097	Affx-88906498	CAGGGAGTAGAGAGTCAT[A/G]TATTTTTCTAATCAATTTGGGTTGAAATTCAAACT	A	G	RTSNP_no71bps_NM_Hash_1692_19AG	PolyHighResolution	0
AX89939742	AX89939742	Affx-88906501	TGCAGCTGTTGAATCTAATAAATATAAAACATGA[A/C]TGACCATACCCTTGCGATGAAATTGACATCTAGCT	A	C	RTSNP_no71bps_NM_Hash_15330_35AC	PolyHighResolution	0
AX89970512	AX89970512	Affx-88906503	TGCAGACTCCTTTATGGCCAGGTGTTCAGA[G/T]AGTTAATTTACTCAGCACATTATCAACTGGTGTTT	T	G	RTSNP_no71bps_NM_Hash_14372_31GT	PolyHighResolution	0
AX89948668	AX89948668	Affx-88906504	AGCAAGCTGTTCTATAGTGGACAATGATTTCC[A/G]TCAGTCCTTATGACAGCATAAATACTTCAATTATT	A	G	RTSNP_no71bps_NM_Hash_13627_33AG	PolyHighResolution	0
AX89917427	AX89917427	Affx-88906505	TTT[C/T]TTTTAACGTAATTGTATTCTTCATCATGTCGTTCA	T	C	RTSNP_no71bps_NM_Hash_13519_4CT	OffTargetVariant	0
AX89963704	AX89963704	Affx-88906507	GGTCGTAGTGTTGGTTTGCTTCCAAGAGT[A/G]CTTATGGAGCAAATGTCTGAATGAACAGATGTTAC	A	G	RTSNP_no71bps_NM_Hash_11539_30AG	PolyHighResolution	0
AX89951785	AX89951785	Affx-88906508	ATGTGGGCCTGTTGTACTT[A/G]GCGTTCAACTTTCACTATGGTCAACTGTCTATGTC	A	G	RTSNP_no71bps_NM_Hash_10992_20AG	PolyHighResolution	0
AX89933450	AX89933450	Affx-88906509	GGCTGTATCTTTTGAGACCACTGCTAAAAATG[C/T]CAAACCAGGAGTACCAGATAAAGAAGAAGCAAGGA	T	C	RTSNP_no71bps_NM_Hash_10091_33CT	PolyHighResolution	0
AX89972170	AX89972170	Affx-88906510	TGCAGGTTTGCT[C/T]TCGATTTATTCGTTATGAATTGATGTTTAAACTTT	T	C	RTSNP_no71bps_NM_Hash_10071_13CT	PolyHighResolution	0
AX89964872	AX89964872	Affx-88906511	GTGAGTGAGTGAGAGAAAGGTGTTTGC[A/G]TCATATCTTGTATTGTACCTCTTAGTCCATTCCTC	A	G	RTSNP_no71bps_Hash_6354_28AG	PolyHighResolution	MMSRT021A_scaff_1687_1,19272
AX89934832	AX89934832	Affx-88906514	GTCTTGGTGTCTATGCCCTAGTCAGACCCTACAAT[G/T]GATGACACATGTATATTAGCAACCTGGGAAATCAC	T	G	RTSNP_NM_71bps_Hash2_7058_36GT	PolyHighResolution	0
AX89937444	AX89937444	Affx-88906516	TCAACACTAAGTTATGAAGTTAGTACACATTAGGA[G/T]ATGGGGTGTATGCATGTAATGTACTGAGTATGTAC	T	G	RTSNP_NM_71bps_Hash2_6729_36GT	PolyHighResolution	0
AX89917297	AX89917297	Affx-88906520	AACAGAACATTCAGATAAAATAACTGCTAGGAGAC[C/T]GGGAGGACATTCACAGATAAACTATGAACATACTC	T	C	RTSNP_NM_71bps_Hash2_5158_36CT	PolyHighResolution	0
AX89964206	AX89964206	Affx-88906525	GTAGCTGACTGAACAATCTGACTGTGGAACTGTCT[G/T]TATGAAAAGCGTGCGTTTATATTGTGGGTTTGAGT	T	G	RTSNP_NM_71bps_Hash2_12733_36GT	PolyHighResolution	0
AX89937849	AX89937849	Affx-88906529	TCATCCATATATGCAGGAAAGAAGAGCATGTCAAT[G/T]TCATGTAGGGATAACACATTAGTGGTCTTTTACTG	T	G	RTSNP_NM_71bps_Hash2_11520_36GT	PolyHighResolution	0
AX89917874	AX89917874	Affx-88906530	AAGCCCCTGTTGATAAGTCTGAGCACAAATGAGAC[A/G]GAGCCACAGTGCTGTATAGCCCCTGCGAAGAGTTT	A	G	RTSNP_NM_71bps_Hash2_11330_36AG	PolyHighResolution	0
AX89975992	AX89975992	Affx-88906535	TTGTAATGGCCTTTCTAGCTGCAGTGGTTTTGGGT[A/G]TTGTCCTGTTCAAATTCAGAGGTATTTAACACTAA	A	G	RTSNP_Hash2_952460_36AG	PolyHighResolution	MMSRT075A_scaff_1633_3,249|MMSRT084D_scaff_1580_2,68966
AX89973181	AX89973181	Affx-88906538	TGGAACAAGTCGCAGAATGGCTTTCCTTTGGCTTT[A/G]CATTGATTATAGATCTGAAACATTCCCCTATCTCC	A	G	RTSNP_Hash2_925860_36AG	PolyHighResolution	MMSRT049B_scaff_1584_2,1073
AX89946278	AX89946278	Affx-88906539	ACAATTGCAGTGAAACAAATGGGAATTAAAAAATC[A/G]GATTCATAAACTTTTAACGATGCTCCTTCATTTCC	A	G	RTSNP_Hash2_91239_36AG	PolyHighResolution	MMSRT028G_scaff_1507_1,69276
AX89956811	AX89956811	Affx-88906540	CGGGTGTACAACTTCTCTTAGTAGAAAAACACATC[A/C]AAATACCCCATATGTTGAATTAAATAACACACACA	A	C	RTSNP_Hash2_896659_36AC	PolyHighResolution	MMSRT049E_scaff_1645_1,344
AX89956042	AX89956042	Affx-88906544	CCTAAATCAGCACTCCAGAAGCTTTTTGAAAGTGA[A/C]ATGGTCTGAAAGTGGAGAAAAGTATCATCAAATAA	A	C	RTSNP_Hash2_779226_36AC	NoMinoHom	MMSRT135E_scaff_1683_1,67461
AX89934656	AX89934656	Affx-88906548	GTCCCATTACATCCCAATGAAATAGTCATAATCAC[A/G]CTTGTTTAATTGAAATGATCACGGCCTTCAATGAA	A	G	RTSNP_Hash2_7565_36AG	PolyHighResolution	MMSRT106A_scaff_1942_1,123426
AX89945788	AX89945788	Affx-88906549	AATGACAGTTCTCATTTTGATCATCTCCATTAATA[A/C]TCTTTTAACTCCATCAGCAGGCCAGGAGAAATCTA	A	C	RTSNP_Hash2_739654_36AC	PolyHighResolution	MMSRT073D_scaff_1733_1,11098
AX89928090	AX89928090	Affx-88906550	CGTCGATTTCACAGGAATGTTGCCGTACAGTAGAC[C/T]GTATTTTACTCTGGTTTGTCAGTATGGGGTGGTTT	T	C	RTSNP_Hash2_6979_36CT	PolyHighResolution	MMSRT039H_scaff_1776_1,17975
AX89957263	AX89957263	Affx-88906552	CTAGTAAATGTGTCCCCATGAGGCCATGCAAAATA[A/C]GTTTTTATCTTGAATGTTTCTTTGTAATAGCCGAA	A	C	RTSNP_Hash2_65307_36AC	PolyHighResolution	MMSRT103H_scaff_1867_1,101526
AX89933677	AX89933677	Affx-88906556	GGGGGCTCTGGGACTGCTTTTGTACAAGCCTAAAC[A/G]TCTAGCAGCAATCTTGGCTGTATTTATGTATCAAC	A	G	RTSNP_Hash2_63269_36AG	PolyHighResolution	MMSRT113E_scaff_2397_1,7401
AX89969742	AX89969742	Affx-88906557	TGACAAAAGTAATGTTGTATCATGCCCCTGCAGTA[G/T]TGATAACTTGTCATGTGGTTTCAGGCGAACTCAAG	T	G	RTSNP_Hash2_62742_36GT	PolyHighResolution	MMSRT088C_scaff_2843_1,101644
AX89967149	AX89967149	Affx-88906558	TAGTTTTTTTCTGAGTATCTTAGACAAAAATAAGT[C/T]TTCAGGTTCTGCAAAAGTCTTCCTTAGTCTCTTGC	T	C	RTSNP_Hash2_62439_36CT	PolyHighResolution	MMSRT090E_scaff_2137_1,132980
AX89938473	AX89938473	Affx-88906560	TCTACGTGAAAGAGGGCGATATGTAAAGTAATCAA[C/T]ACATCTCCTCAGATCCTGCAGGTCAGTCTGCCATT	T	C	RTSNP_Hash2_6210_36CT	PolyHighResolution	MMSRT135H_scaff_1384_1,59577
AX89943494	AX89943494	Affx-88906561	TTTTGTAACCAATGAATGATCCTCACCAACACAAT[A/G]ATACTACATGACTTACGCCTTGCAAACTCTTTTCT	A	G	RTSNP_Hash2_61757_36AG	PolyHighResolution	MMSRT073D_scaff_1725_1,40593
AX89957300	AX89957300	Affx-88906563	CTATAGCCGAAGATTCTGTTCTGAAATAATCAAAT[A/C]ATATTTTATTCACTTACGCTAACTTTGATGCAAGC	A	C	RTSNP_Hash2_59677_36AC	PolyHighResolution	MMSRT043G_scaff_1771_1,133480
AX89926352	AX89926352	Affx-88906564	CATTCTTCCATATAACAGTAGAACTATGACTGCAC[A/C]AAAACAGACAAAGAATTATTTGACATAATAAGCCT	A	C	RTSNP_Hash2_59477_36AC	PolyHighResolution	MMSRT133H_scaff_1582_1,29661
AX89944548	AX89944548	Affx-88906566	AACAGCCTCCATGTCTCTCTCTTCACTCCCTAATT[A/C]AATTAACTGACTTCAAATGAGCCCCAAAAAGACGT	A	C	RTSNP_Hash2_58248_36AC	PolyHighResolution	MMSRT034D_scaff_1864_1,27325
AX89969235	AX89969235	Affx-88906568	TCTGAAATTTTAAAATTAATAAAAGTGCATGAACA[G/T]TTCACTACTGTAATCTTATGTTGTTGTGTAACTAA	T	G	RTSNP_Hash2_571537_36GT	PolyHighResolution	MMSRT061A_scaff_1771_1,46250
AX89950851	AX89950851	Affx-88906569	ATCAGCTAGCTGCAGCATGACAGACAGCGTAAGTT[A/C]ATTGTTTTTGGTGATGATGGCATTACAAAAGAAAG	A	C	RTSNP_Hash2_55979_36AC	PolyHighResolution	MMSRT042D_scaff_1733_1,104763
AX89923848	AX89923848	Affx-88906571	ATTCACTTTACACTCATCCTTGTATTATTACACTC[A/C]TACTAACACACATTTATTTTTGCTATCATATACTC	A	C	RTSNP_Hash2_557436_36AC	PolyHighResolution	MMSRT142E_scaff_1692_1,138844
AX89925282	AX89925282	Affx-88906572	CAGAACATATTTTTTCCATCTCAGAAACATTGCCA[C/T]GCTCTAACGTTCGCTCTCCCAGCCAGATGCAGAGA	T	C	RTSNP_Hash2_5540_36CT	PolyHighResolution	MMSRT069G_scaff_1751_7,108201|MMSRT069G_scaff_1793_1,31728|MMSRT113A_scaff_2098_1,37754
AX89920984	AX89920984	Affx-88906576	AGCAGTAACTAAACTATTTAATATCATGACAGAAT[C/T]TGCCGAACAGTGATAATATCCATCAAACATTATTT	T	C	RTSNP_Hash2_529948_36CT	PolyHighResolution	MMSRT092B_scaff_1975_1,4681
AX89946177	AX89946177	Affx-88906577	ACAACACTGAGAATGCAGTTTATTTGGGTTTGAAT[A/C]ATTTCAGTGATCAATATCTTATAGATAATCGTATA	A	C	RTSNP_Hash2_529143_36AC	PolyHighResolution	MMSRT131D_scaff_3097_1,26240
AX89942937	AX89942937	Affx-88906580	TTTACCATATTCACTTATGCAGTAGCAACAATCAG[C/T]TTAAGTCCTTTTTCACAATTACATCCACGACCAGA	T	C	RTSNP_Hash2_518265_36CT	PolyHighResolution	MMSRT051A_scaff_1791_1,1017
AX89923106	AX89923106	Affx-88906582	ATCTTGCTAAAGAGATCAGTCAGCACCTTGGTAAC[C/T]GTGTTGTCATCAGCTTTAAGTAGCTCAGCCTGCTG	T	C	RTSNP_Hash2_514148_36CT	PolyHighResolution	MMSRT082G_scaff_1828_1,133794
AX89959311	AX89959311	Affx-88906585	GAACAGCTGATCAGGTCAAGAGCGTATCTTCAATT[A/C]TCTCATGTGAATCTACCCATGAAACAATATGACTA	A	C	RTSNP_Hash2_50129_36AC	PolyHighResolution	MMSRT043D_scaff_1694_1,48970
AX89956808	AX89956808	Affx-88906590	CGGGTACCCTCCTTCGGGTTCTCTGTTCAAGAACA[C/T]GATTGGCCAGGGCGTTTGAACACAGAACTACTGAA	T	C	RTSNP_Hash2_47816_36CT	PolyHighResolution	MMSRT139B_scaff_1420_6,10186
AX89961248	AX89961248	Affx-88906592	GCAGAAAATGCAGAGTCGGGGGACCTGAAGCATTT[C/T]TTTGACCAGTACTACTCTCACATCTACTATGTGTT	T	C	RTSNP_Hash2_477019_36CT	CallRateBelowThreshold	MMSRT081H_scaff_1845_1,13991
AX89938617	AX89938617	Affx-88906593	TCTCTCATGTAGCGTGCCACTATGTTCACCAGATC[A/G]CCCAACATCAGGGGAATTTGAATATTCAAGATGGC	A	G	RTSNP_Hash2_474903_36AG	PolyHighResolution	MMSRT053G_scaff_2123_1,87684
AX89976162	AX89976162	Affx-88906594	TTGTTTAGTCTAATTGAACTGACCTGGCCTAGATT[G/T]TAAAAGCAATGGATTTCGATCTTTCAAAATTAAAT	T	G	RTSNP_Hash2_47052_36GT	PolyHighResolution	MMSRT135G_scaff_1303_1,90093
AX89953893	AX89953893	Affx-88906595	CAGCATTTTGTTTCCCATGTCGGAAGTTCTGTGTT[A/G]GGTTTAATGCTAGCGCAGATGAGGCCTTCACCCAA	A	G	RTSNP_Hash2_465340_36AG	PolyHighResolution	MMSRT059E_scaff_1929_1,26269
AX89918403	AX89918403	Affx-88906597	AATCTTCTTGACATCACATGAGATAGATGTTCAGA[G/T]ACTGTACTGAGCTGTACACTGAGAGAGAGAGAGAG	T	G	RTSNP_Hash2_435001_36GT	PolyHighResolution	MMSRT128B_scaff_1826_2,4538
AX89944810	AX89944810	Affx-88906598	AACTAATATAAACAAATGTTGGCGGTTAGGTGATG[C/T]TGATAAGCAAATGTACTCTAGACATTTACATACCT	T	C	RTSNP_Hash2_42693_36CT	PolyHighResolution	MMSRT103A_scaff_1595_1,45261
AX89959605	AX89959605	Affx-88906599	GAATGGTCCCTGCACAGAGACTGCAGGGACTAATG[A/C]GTCTTGGGTAACATTACTCTTGTCACAGTCTGAAG	A	C	RTSNP_Hash2_42625_36AC	PolyHighResolution	MMSRT029B_scaff_1847_3,19320
AX89975768	AX89975768	Affx-88906602	TTGCATTCGGTGGACTCTGATCCAATTCAGATCGG[A/C]GTAGCCTAATATTATGATTTTTCTTTTACTTGTTC	A	C	RTSNP_Hash2_42355_36AC	PolyHighResolution	MMSRT060B_scaff_1586_1,93980
AX89957799	AX89957799	Affx-88906603	CTCTCTGTCGTTAAGCTCTGTAGTGTTCAGTGTAT[A/G]TGATAGTGGTTATTAGAAATTGACATGTCTGTCAG	A	G	RTSNP_Hash2_42278_36AG	PolyHighResolution	MMSRT062D_scaff_2287_1,104989
AX89956381	AX89956381	Affx-88906606	CCTGTACACAAGTCATGACATTACATGCCAACATC[A/G]ATCTTATGGTTCAGTGCCATGGAATTTCAATAATG	A	G	RTSNP_Hash2_40733_36AG	PolyHighResolution	MMSRT069A_scaff_1514_3,27288
AX89944469	AX89944469	Affx-88906607	AACAAGTGACATTTTAAACATTTTCATTTGACCTT[G/T]TAACTTTCTTGGAGATAAAGGTCCTTTGTCCCAGT	T	G	RTSNP_Hash2_37648_36GT	PolyHighResolution	MMSRT094D_scaff_1919_1,88599
AX89919637	AX89919637	Affx-88906609	ACCTAAAGAGGTGCATACTAAACTATCATATATCA[A/G]ACTGCAGCTGAACATATGCGCAAATCTAGTACGAG	A	G	RTSNP_Hash2_35264_36AG	PolyHighResolution	MMSRT021A_scaff_1633_1,12551
AX89917291	AX89917291	Affx-88906610	AACAGAAAATAGGATATGGTTGGTGTGCCAATCAT[C/T]GACAGCTTTGGTTTTATTCAGCGTTCGGGGACGTT	T	C	RTSNP_Hash2_34336_36CT	PolyHighResolution	MMSRT026F_scaff_1808_2,77107
AX89929208	AX89929208	Affx-88906611	CTGCTTGTGTGACCAAATTCTTGATAGTTTGCACA[C/T]CATCTTTATAAATTAACCCTATATTTTCAACTTTT	T	C	RTSNP_Hash2_331352_36CT	PolyHighResolution	MMSRT126B_scaff_1554_1,97817
AX89959408	AX89959408	Affx-88906613	GAAGAAAATATTTAGGCAGCTAAGTAGCTACAGAT[G/T]ATATTTTTCCAGGAAGCTTCTGCAGGGCTATTTTA	T	G	RTSNP_Hash2_31489_36GT	PolyHighResolution	MMSRT083H_scaff_1635_1,58488
AX89930833	AX89930833	Affx-88906614	GAGACTGGGAATAATAAGAGCTAGGATAAAACAAT[G/T]GGGAAAACAGGAGACACCTGCAGGTGGGTGGAGAC	T	G	RTSNP_Hash2_31100_36GT	PolyHighResolution	MMSRT123G_scaff_1452_1,128532
AX89931089	AX89931089	Affx-88906616	GAGGGTTCTATATCTATAGAAGCCCAGCTTATGAC[C/T]ACATCCTGTTCAGCTCACAGTACTTCCTGGTAGGA	T	C	RTSNP_Hash2_30879_36CT	NoMinoHom	MMSRT026F_scaff_1806_1,37683
AX89919445	AX89919445	Affx-88906618	ACCACAACACAATACTGAAGGGCAGCTTTTAAATG[A/C]ATCTTAATCAATGTAATCTTTTAATAAAGGTATTC	A	C	RTSNP_Hash2_30356_36AC	PolyHighResolution	MMSRT051A_scaff_1668_5,20941
AX89929399	AX89929399	Affx-88906620	CTGTCCTATTTCTCCATCCTCTGCAATTATAAAGC[A/C]ATTGACATGCCCGCGCATCAAACATACGGCGGTAG	A	C	RTSNP_Hash2_28357_36AC	CallRateBelowThreshold	MMSRT055B_scaff_1883_1,48163
AX89940936	AX89940936	Affx-88906621	TGTCGGACAGTTTCAAGAACAGCATGGATCAGCAT[G/T]GAACAGCAGGATCCAGAAATCATAGAACTGCACAC	T	G	RTSNP_Hash2_28333_36GT	PolyHighResolution	MMSRT088E_scaff_2356_1,8592
AX89926757	AX89926757	Affx-88906623	CCATATAACAAAGGATTATATGCTTCTGGTTCAAC[C/T]GCAAGTTACCCAAGTTGATGATCACTTGTGATTTA	T	C	RTSNP_Hash2_27167_36CT	PolyHighResolution	MMSRT018A_scaff_1645_1,92239
AX89964061	AX89964061	Affx-88906625	GTAATAACTGTTAAGCGTTACCGAAACGCCTTCAA[G/T]GTATCATTTCCTGAACCTAAAGTTAATGGAGGACA	T	G	RTSNP_Hash2_27063_36GT	PolyHighResolution	MMSRT142F_scaff_3035_1,142863
AX89968955	AX89968955	Affx-88906627	TCTAATAGGGAATGAAAATGTATATTTACAGTATA[C/T]GATCTGTTATTTGTAGGGTCAGTATGATAAAACTG	T	C	RTSNP_Hash2_25672_36CT	PolyHighResolution	MMSRT045D_scaff_1561_1,125985
AX89965322	AX89965322	Affx-88906628	GTTAAAAGCTGTTGTGCTATTTGTGCTATTAGTTA[C/T]TGCATTGTGTAAAGTGTGTTCATTACCTCTGTTTC	T	C	RTSNP_Hash2_25520_36CT	PolyHighResolution	MMSRT063F_scaff_1398_1,34931
AX89973469	AX89973469	Affx-88906630	TGGGCAACAGGGGAGTTTCCCAACATTACTAGGAA[C/T]GTTCTTTATCTTGCTGCATGCACTTTTGTTAAGAG	T	C	RTSNP_Hash2_249750_36CT	PolyHighResolution	MMSRT041F_scaff_2156_1,96512
AX89948861	AX89948861	Affx-88906631	AGCCCACTGCAGTAAAGGGTTAATGAATGTTATAA[A/G]ATGGAATATCTCATCATTCATTACTTTCTATTTCT	A	G	RTSNP_Hash2_24824_36AG	PolyHighResolution	MMSRT133A_scaff_1878_1,125306
AX89956579	AX89956579	Affx-88906632	CGACTGGATAGATGCTTGCTCATACCTCAAATCTC[C/T]GTTTAACACTTGAATGGACCCCTTTTCAAGCTAAT	T	C	RTSNP_Hash2_24745_36CT	PolyHighResolution	MMSRT103G_scaff_2571_1,180270
AX89917930	AX89917930	Affx-88906633	AAGGAACTCAGGGAGTCATTGCGTGAAAAGCAATA[A/G]GGTGTACCCTCTATTGGTGTGTAATTCTGTGGCGA	A	G	RTSNP_Hash2_24689_36AG	PolyHighResolution	MMSRT088D_scaff_2026_1,90134
AX89921715	AX89921715	Affx-88906634	AGGTGTTCCACGAAATGGTATTAAGAGGTCTCAGA[C/T]ATAACTTGCATTCACCCATGAGCTTGACCCTCAGG	T	C	RTSNP_Hash2_23787_36CT	PolyHighResolution	MMSRT088H_scaff_1514_1,143418
AX89918279	AX89918279	Affx-88906635	AATATATATTCAGTCAACAAAGTTTAGAGTACAAC[A/C]ACATGAACCACAAACATTATCCAACAAACGTATGA	A	C	RTSNP_Hash2_23107_36AC	PolyHighResolution	MMSRT040G_scaff_1631_1,31154
AX89961501	AX89961501	Affx-88906636	GC[A/G]TTTACCACCACCTTCCTCCCATAGACAGGACACAG	A	G	RTSNP_no71bps_NM_Hash_16735_3AG	PolyHighResolution	0
AX89960611	AX89960611	Affx-88906638	GATAAGGATGCAACAGATTTATTTTAGTTTTAGAT[C/T]ATGCTTTCAGACTGATTTCGGCTCTTAAAAAGATA	T	C	RTSNP_Hash2_21040_36CT	PolyHighResolution	MMSRT088E_scaff_2329_1,204341
AX89953931	AX89953931	Affx-88906641	CAGCCGTGGTCAGGGATGAGGTCTGGTGACCATTA[A/C]TGTACCCACTAAGTCCTCTCCACTTATCTCCACTC	A	C	RTSNP_Hash2_1998773_36AC	PolyHighResolution	MMSRT037H_scaff_1895_1,64785
AX89967148	AX89967148	Affx-88906643	TAGTTTTTCCCCAGACTGCTCTGCAGCCACCACTC[A/G]CTACTTTAATCTAATTAGCTTTCAGGACACTCCTG	A	G	RTSNP_Hash2_19408_36AG	PolyHighResolution	MMSRT037G_scaff_1801_1,96626
AX89941341	AX89941341	Affx-88906644	TGTTTAAATGATCAGTTTACCTATCCTTATTCAGC[A/C]AAAATAACATGTGTTTCAGTGTCAATCGTAGAGAT	A	C	RTSNP_Hash2_1923759_36AC	PolyHighResolution	MMSRT047A_scaff_1971_1,2148
AX89923319	AX89923319	Affx-88906648	ATGCATGGTAAATACTTTTCTGGCACAAATCATAG[A/G]TATCATGAGAAATAGGTGCCATATGTCTTTTTCTA	A	G	RTSNP_Hash2_1853551_36AG	PolyHighResolution	MMSRT107A_scaff_3053_1,100063
AX89920347	AX89920347	Affx-88906649	AGAAAAATGCCTGCAGTTTCTCTGCCTGGAAAGTA[A/C]TAAATGACATGTAATGACATGTAGCTAGAACCTAT	A	C	RTSNP_Hash2_18535_36AC	PolyHighResolution	MMSRT020G_scaff_2490_1,10769
AX89931556	AX89931556	Affx-88906650	GATTTGCTTCCAAGTGATTGACTGTCAAAAATATG[G/T]CAAGAAAAGTTAGCTGTCCTACTTTGCTCAGTTGG	T	G	RTSNP_Hash2_18453_36GT	PolyHighResolution	MMSRT037B_scaff_1527_1,96553
AX89954554	AX89954554	Affx-88906653	CATCAGAAACCTCCATAATAGGCTTAGTGAATACA[C/T]CTATTGCGTTCATTGAGAAATTATTGCAGGTTTCA	T	C	RTSNP_Hash2_18339_36CT	PolyHighResolution	MMSRT050F_scaff_1773_1,51289
AX89943944	AX89943944	Affx-88906655	AAACGAGGAAGTGTGGAGACCATACACTAGAGATT[A/C]ATGTTTATTAACAATATATGTTTACGTTCCTGATT	A	C	RTSNP_Hash2_1822157_36AC	PolyHighResolution	MMSRT010B_scaff_1441_1,33032
AX89957535	AX89957535	Affx-88906658	CTCATGGGTGTGTGCGTGCATGCATACTAGCCATT[A/C]TTTTAGTTGACATAGGATACAGTTTGTGTTAAAAT	A	C	RTSNP_Hash2_1815080_36AC	PolyHighResolution	MMSRT085A_scaff_1544_2,180468
AX89925464	AX89925464	Affx-88906659	CAGCAACCTTTAAAACTGCTTGTTAGATGCAATAA[A/C]CATAGCAACAATGATAAATACTTTGATTAATCTGG	A	C	RTSNP_Hash2_1813039_36AC	PolyHighResolution	MMSRT056F_scaff_1781_1,2846
AX89936706	AX89936706	Affx-88906663	TAGATCCATAGTATGCCTACAGGTAAAGAAAAGTA[A/C]AACTGTTCAAATGAAATAAGCTTGACAGATGGATG	A	C	RTSNP_Hash2_1750156_36AC	PolyHighResolution	MMSRT135H_scaff_1413_1,61220
AX89931481	AX89931481	Affx-88906664	GATGTTTTGAATAGATTCTGTGATTCACATTTGAT[G/T]CCATCCCACAACTGATGCCACAGTACTTTTAAAAG	T	G	RTSNP_Hash2_1741820_36GT	PolyHighResolution	MMSRT045B_scaff_1408_1,86839
AX89965502	AX89965502	Affx-88906667	GTTCTGTCTGGCATATGCTCACTGCACAGGGCAAT[C/T]TATCCTAGCTCTGGGAAGACCTTGATTCAATCTTG	T	C	RTSNP_Hash2_1714291_36CT	PolyHighResolution	MMSRT101E_scaff_3046_1,85330
AX89925980	AX89925980	Affx-88906668	CATACACACAAAGTCTCTTCATTCTTATCTTCAAA[G/T]AAATTGTATTGACCTCTTGGCCTCCTGGAGAAAGA	T	G	RTSNP_Hash2_1698422_36GT	PolyHighResolution	MMSRT017H_scaff_1646_1,48637
AX89930919	AX89930919	Affx-88906669	GAGCACCAAACAAATGTGAATCGCCAAGTCTTAAC[G/T]TTTGAAACGATTTTCTGACCGGTGCATGCTGCATT	T	G	RTSNP_Hash2_168027_36GT	PolyHighResolution	MMSRT086A_scaff_1971_1,23682
AX89976665	AX89976665	Affx-88906673	TTTGCTGAACAAACACCAAGACAGGGAAGGGAAAT[A/G]TATGCATTTTGGAACTCCTTTCTGATGAGACACGT	A	G	RTSNP_Hash2_163512_36AG	PolyHighResolution	MMSRT024C_scaff_1818_1,168298
AX89916795	AX89916795	Affx-88906675	AAACGTCTTGTGTACTTCTTATCTGAAATGTAAGC[A/G]AACAATTTGCTCATACTCTGTGATCTGTTCAGTTT	A	G	RTSNP_Hash2_1615147_36AG	PolyHighResolution	MMSRT066F_scaff_1622_1,280
AX89922596	AX89922596	Affx-88906676	ATAGTATTTGAACCCAGGTACTCATTGCTACGAAC[G/T]CCCACAAACGCTTCGATCTCCAAGACTCATAAAGG	T	G	RTSNP_Hash2_16073_36GT	PolyHighResolution	MMSRT078H_scaff_1459_1,112575
AX89957029	AX89957029	Affx-88906678	CTAAAGCTGCCATGGTGAAAGTAGTGGTGTCTTAG[C/T]CATGTTGTTTAGTTGAGCCCTACACTTCACCCTGC	T	C	RTSNP_Hash2_1554079_36CT	PolyHighResolution	MMSRT107E_scaff_2136_1,100952
AX89946046	AX89946046	Affx-88906681	AATTGCGGGCCATTAACTTAGAACAAGCTGACTAC[C/T]ATGGACTGTAACCCATGCCTGTCAACAATACACGT	T	C	RTSNP_Hash2_1541754_36CT	PolyHighResolution	MMSRT075F_scaff_1660_1,28642
AX89940823	AX89940823	Affx-88906682	TGTAGTAACTCCCTACTGCTTGGTTCAAGCAGCAA[C/T]GCTGCAGTAGGAAACAAATTGCCTGAGAAAGATTG	T	C	RTSNP_Hash2_1537346_36CT	CallRateBelowThreshold	MMSRT089D_scaff_1729_1,56093
AX89951566	AX89951566	Affx-88906686	ATGGCAAATGTAGATTACCCTATAGTCCCTGTTCA[C/T]ATTTGTCCTAGGAATGCCCATCCTATTGTTGTATT	T	C	RTSNP_Hash2_1477743_36CT	OffTargetVariant	MMSRT062F_scaff_1683_1,20144
AX89932583	AX89932583	Affx-88906687	GCTCACTATTTATGGTGAGAGTGAGCCATGAAAAT[A/G]ACGTTATGTCAGTCCCTGGAATGAAGCTAATAGTT	A	G	RTSNP_Hash2_1476065_36AG	PolyHighResolution	MMSRT022D_scaff_1226_1,31684
AX89916566	AX89916566	Affx-88906689	AAAACTATTGTAAATTAAGCTTGAGTAAGTGTTTC[A/C]ATATTGTGTCAAATTAAAGTTAGGCCACTCTAAAA	A	C	RTSNP_Hash2_14209_36AC	PolyHighResolution	MMSRT027D_scaff_1816_3,37433
AX89966258	AX89966258	Affx-88906692	TAATGACACATGCCTTTAAACAATTTAACCCCAAT[G/T]ATTATGGCGTTTGATGGTGCTTGACACACATATGG	T	G	RTSNP_Hash2_14048_36GT	PolyHighResolution	MMSRT038G_scaff_1758_1,10598
AX89929550	AX89929550	Affx-88906693	CTTAGGACTTCCTACATACAGGGTTTCAGCAAATG[C/T]TCTTCTCATCTGAGTGAATGCTGAACAGTTCAGTT	T	C	RTSNP_Hash2_1391900_36CT	PolyHighResolution	MMSRT008H_scaff_1834_3,30601
AX89937823	AX89937823	Affx-88906694	TCATATTATAACCTTGCGAAACCCAACAAAAACTG[C/T]CAAATAAGGCGGCTGTGATTTCTTGGGGGGAGAAA	T	C	RTSNP_Hash2_1387397_36CT	PolyHighResolution	MMSRT024H_scaff_1550_2,1241
AX89976801	AX89976801	Affx-88906697	TTTTAAGCCTGTTTTAGACTATAATTACCAGCCAG[C/T]ATCTAACTTTTAAGTAATGACATCCAGTTAGTTGT	T	C	RTSNP_Hash2_1355023_36CT	PolyHighResolution	MMSRT097G_scaff_1590_1,40184
AX89974913	AX89974913	Affx-88906698	TTATCTACTAGTCTGAAAAAAACATAACTTTTCAT[A/C]ATTTGATTAATTCTAAATGTTAGTGGCTTAAACCT	A	C	RTSNP_Hash2_1353122_36AC	PolyHighResolution	MMSRT119H_scaff_1526_1,86011
AX89976434	AX89976434	Affx-88906700	TTTCATTATCATGCTTTGCCACCCAAGGGATCTGG[C/T]TGTCATTTTAACCAAAGGTCCATTGCCTAACGATG	T	C	RTSNP_Hash2_1340935_36CT	PolyHighResolution	MMSRT091B_scaff_1236_1,44776
AX89955976	AX89955976	Affx-88906705	CCGGCCAAGAAATGTAAGCATCTGACACACTACTG[A/C]CACATTAGCTCTAATAATCCACAAATTAGGGTAGA	A	C	RTSNP_Hash2_12538_36AC	PolyHighResolution	MMSRT024B_scaff_1493_2,128240
AX89975713	AX89975713	Affx-88906706	TTGATGGCCGAGAAATAACATGATGATAGCTAGCG[G/T]TAGCTGACATTCGTGGTGAAATGCCTTGTACCTAA	T	G	RTSNP_Hash2_1225754_36GT	PolyHighResolution	MMSRT112B_scaff_1713_1,43013
AX89929932	AX89929932	Affx-88906707	GAAACAGCTGGATTCAGGCATCAGACATTAAGTCA[A/G]TGATTGCATCCCAAACGGCACCCTATTCCCTATTT	A	G	RTSNP_Hash2_12100_36AG	PolyHighResolution	MMSRT054F_scaff_1903_1,1775|MMSRT074F_scaff_2283_1,27786
AX89917400	AX89917400	Affx-88906710	AACATTTAGGCCTAATTCAATTCCATCCATCATTA[A/C]TGAAACAATAAGGCTATTTTTAATCACCAATTCCA	A	C	RTSNP_Hash2_1186162_36AC	PolyHighResolution	MMSRT013B_scaff_1293_1,7810
AX89935611	AX89935611	Affx-88906711	GTTGGTGTCTGGAGCACATACGGTACAGCTCATAT[A/G]GACTGTTCACCTTTGTCTGTCACCTTGGTAACCGC	A	G	RTSNP_Hash2_1180740_36AG	PolyHighResolution	MMSRT047H_scaff_1557_1,2044
AX89934834	AX89934834	Affx-88906713	GTCTTTAGGTTTCATTGTTTGAGTCAAGCGTAGAA[G/T]AATTGAGTTTGAGGAGATCATTTGAAACAGCCTTG	T	G	RTSNP_Hash2_1171453_36GT	PolyHighResolution	MMSRT096G_scaff_1250_1,173113
AX89967319	AX89967319	Affx-88906714	TATCCAGTGGAAGCAGAGATGGTAACATACCTGTA[C/T]GTTCCCATTATAGAACATATGGACAAAGTACATCT	T	C	RTSNP_Hash2_1168548_36CT	PolyHighResolution	MMSRT004E_scaff_1163_1,2009
AX89933910	AX89933910	Affx-88906717	GGTCGAAACAGGCCATGTAGTCTTCATAAAACAGT[C/T]AAAGCACTTAAATACAATCTCCCTGTTATCACATT	T	C	RTSNP_Hash2_11375_36CT	PolyHighResolution	MMSRT032A_scaff_1713_1,86477
AX89956885	AX89956885	Affx-88906718	CGTCCATCCATGTGTGTGTAGAGAGAGAAGGTATT[A/C]ATTTTCTGCACTAGAGCGAAGTGAAAAAGCGTTGA	A	C	RTSNP_Hash2_111283_36AC	PolyHighResolution	MMSRT078C_scaff_1558_1,46825
AX89965918	AX89965918	Affx-88906719	TAAAGTAGAGAGGGAGAGAATGGAGGCCGAAGATT[A/C]TTCTAAGAAATCTAACACAACCTCCTGATGGACTG	A	C	RTSNP_Hash2_11005_36AC	PolyHighResolution	MMSRT023B_scaff_1562_1,22705
AX89923580	AX89923580	Affx-88906724	ATGTCCATACGGACATGACATTTTATTTACAAATT[G/T]AAATGCAGGATTTTACAATCATTTTGAAAAGTGTC	T	G	RTSNP_Hash2_104045_36GT	PolyHighResolution	MMSRT125B_scaff_1952_1,274
AX89924838	AX89924838	Affx-88906725	CACACAATAAGCCCTTTGAGATTTGATGCAAGCAA[C/T]AGCCTAACGTTAACGCATGGCTAGAGGGATTGTTG	T	C	RTSNP_Hash2_1028453_36CT	PolyHighResolution	MMSRT016A_scaff_2076_4,88916
AX89970439	AX89970439	Affx-88906728	TGCAGACAGCTTATGCAAAATAAAA[A/G]GAGACTGTTTATGTAATGTTTCTAAATGAGAAAAA	A	G	RTSNP_no71bps_NM_Hash_8602_26AG	PolyHighResolution	0
AX89974742	AX89974742	Affx-88906730	TT[A/C]TTTTATTCGATGAGATTGCCGCTGGCAGATGTGTG	A	C	RTSNP_no71bps_NM_Hash_7340_3AC	PolyHighResolution	0
AX89958794	AX89958794	Affx-88906733	CTTCTAGAC[A/G]AGCACTCTGTCAACTTAAGTGATTGTAGATGCTAT	A	G	RTSNP_no71bps_NM_Hash_6382_10AG	PolyHighResolution	0
AX89941395	AX89941395	Affx-88906734	TGTTTTGCTCGTTTGTCATTACAATTTTGACGA[C/T]GTGAATAAGAACTAAGCTACTCAATTGTGGTTCCT	T	C	RTSNP_no71bps_NM_Hash_6309_34CT	PolyHighResolution	0
AX89972597	AX89972597	Affx-88906736	TGCAGTGGATTCAGATCAGAGAT[A/G]TGTTTGATCTAGAAAGCTCCCAAACTTTCTTATCC	A	G	RTSNP_no71bps_NM_Hash_5597_24AG	PolyHighResolution	0
AX89971116	AX89971116	Affx-88906739	TGCAGCCAGCTGGGGAAGGGGACAAGGAGCTTTG[A/G]CTTCTCTCTGGAACTCATGTAGAACAAAGTGCTTT	A	G	RTSNP_no71bps_NM_Hash_4946_35AG	PolyHighResolution	0
AX89972572	AX89972572	Affx-88906740	TGCAGTGCCTTGAGATATAGCAGACAAA[A/C]CAGTCTGTTTTCTGGACATCCATTCATCCATCCCT	A	C	RTSNP_no71bps_NM_Hash_4700_29AC	PolyHighResolution	0
AX89932964	AX89932964	Affx-88906744	GGACATGATAACAATGTCTTGGCCATCATAAC[A/G]ACATCTTGGATTGTTGATTATTGTCAAAATTGATC	A	G	RTSNP_no71bps_NM_Hash_30047_33AG	PolyHighResolution	0
AX89944574	AX89944574	Affx-88906745	A[A/C]AGTCCTTGGCATAGCATTTAGAAAACAACTTTATT	A	C	RTSNP_no71bps_NM_Hash_29327_1AC	PolyHighResolution	0
AX89972575	AX89972575	Affx-88906746	TGCAGTGCTCACTGATC[C/T]GTATCTTAAGGCTTCTAAACGTTTTCCCTATGTGA	T	C	RTSNP_no71bps_NM_Hash_27760_18CT	PolyHighResolution	0
AX89971608	AX89971608	Affx-88906747	TGCAGGATATGCAGGATATGCCCTC[C/T]TTATTTAGTTCTCACACTTGTCAATTCCTTTTAAA	T	C	RTSNP_no71bps_NM_Hash_27240_26CT	PolyHighResolution	0
AX89955570	AX89955570	Affx-88906748	CCCACATAACACATACAGAGAAAAT[A/G]TTTTGCAGTTGTTTACACGTTGTGTTGTTGTTTTT	A	G	RTSNP_no71bps_NM_Hash_26214_26AG	PolyHighResolution	0
AX89939668	AX89939668	Affx-88906750	TGCAGCAATTACGTGGAGTTCGACACACTACA[C/T]AAAAAAACTATTTGACTAGACGGTCAAACAGTTGC	T	C	RTSNP_no71bps_NM_Hash_2616_33CT	PolyHighResolution	0
AX89945377	AX89945377	Affx-88906752	A[A/G]TCAGTCATTATTCTAATATCCTGAAAATGTAGAGG	A	G	RTSNP_no71bps_NM_Hash_24309_1AG	PolyHighResolution	0
AX89972688	AX89972688	Affx-88906753	TGCAGTGTTCCTCACCCGG[C/T]TTACTGTAAAAAGCTAAACAAAAGATTGATTACTG	T	C	RTSNP_no71bps_NM_Hash_23981_20CT	MonoHighResolution	0
AX89964723	AX89964723	Affx-88906754	GTCTGG[C/T]TGCCTATACTCAGAGCTATATGATCATGAACACAT	T	C	RTSNP_no71bps_NM_Hash_2338_7CT	Other	0
AX89964000	AX89964000	Affx-88906759	GTAAAGGAAAGA[A/G]ATATTTCTGTGGCCGTACGCCTGAAAGCTCAAGCT	A	G	RTSNP_no71bps_NM_Hash_18188_13AG	PolyHighResolution	0
AX89966426	AX89966426	Affx-88906760	TACAGCACTATGCCTTCA[C/T]AGTTCTGTTATCTTATCTGATAGCAGGATGGGCTG	T	C	RTSNP_no71bps_NM_Hash_17839_19CT	PolyHighResolution	0
AX89971526	AX89971526	Affx-88906766	TGCAGGACTTAGGATGCCG[C/T]ACTGTACCCAGACATAGAATGCTTGTACTATTGAG	T	C	RTSNP_no71bps_NM_Hash_1347_20CT	PolyHighResolution	0
AX89974210	AX89974210	Affx-88906768	TGTGTGTGTGTGTGTTGA[A/G]TTTCACATTGTAGCCTTGAACCGAGGCGGAGAAAA	A	G	RTSNP_no71bps_NM_Hash_1252_19AG	PolyHighResolution	0
AX89921680	AX89921680	Affx-88906777	AGGTCTCACAACTAACAACAAACAATTTTAAACAA[C/T]CTGTGCTTATTAAGACAAAAAATAAAAGCATTTCA	T	C	RTSNP_NM_71bps_Hash2_7264_36CT	PolyHighResolution	0
AX89944135	AX89944135	Affx-88906778	AAAGGGAGATGAGGTAGGACTTAGTTCGAATTTTT[A/C]CTTTGTTTGTCAGGTTTTAGAGTGTTATGTGCTTA	A	C	RTSNP_NM_71bps_Hash2_5529_36AC	PolyHighResolution	0
AX89930468	AX89930468	Affx-88906783	GACAGCTGCCACTTTTAGCAGAAGTAAAAATGAAG[C/T]TCACCTTGTGAAGGCCGCACGGTAAAGTATAGGAT	T	C	RTSNP_NM_71bps_Hash2_10836_36CT	PolyHighResolution	0
AX89959637	AX89959637	Affx-88906786	GAATTCGATATAATAATTTTAGCTGAAAAGTCTTG[A/C]ATCTTGCGTTGTTTCATATATCAACTCATACACCC	A	C	RTSNP_Hash2_950290_36AC	Other	MMSRT035F_scaff_1971_1,821
AX89941410	AX89941410	Affx-88906787	TTAAAAAAATCTGTTTCATATAAAGGTTGACTGAA[C/T]TGCAGTTAGTACAAAAGGAATTTAATCTTTATCTC	T	C	RTSNP_Hash2_943804_36CT	PolyHighResolution	MMSRT046A_scaff_1245_1,11069
AX89965491	AX89965491	Affx-88906788	GTTCTCGTGCCTCAGTCCTCTCTTTATCACACATA[A/G]TGTTTTATGATGGAATATAATCACTTTGATTCAGA	A	G	RTSNP_Hash2_931269_36AG	PolyHighResolution	MMSRT031F_scaff_1640_1,136967
AX89939267	AX89939267	Affx-88906790	TGAGATTCATTTGGCTAACAAAGCAGTTATAGAAC[G/T]TCCAGACGAATGTGCTTTCATTTGGATATACAGTA	T	G	RTSNP_Hash2_9082_36GT	PolyHighResolution	MMSRT007B_scaff_1211_1,11771
AX89927598	AX89927598	Affx-88906792	CCTGTGTAAGTTCTGTCGAGCTATAGGGAGAGACA[G/T]TAAGATTTATTATGCACTTTTATATAGAGAAAGAG	T	G	RTSNP_Hash2_8748_36GT	PolyHighResolution	MMSRT014G_scaff_1662_1,84414
AX89932588	AX89932588	Affx-88906794	GCTCAGTCTGCAACCAAGAACAAATATGATATTGA[C/G]GTATTGACCATTGCCAGTCGAATAGATTAGCAGGC	C	G	RTSNP_Hash2_856261_36CG	NoMinoHom	MMSRT009G_scaff_1493_1,55988
AX89928435	AX89928435	Affx-88906795	CTATGATTAGTGGCTTATAAGGTCTGCACAAAATC[A/C]CTAAAAAGCTTCAATATCTGTAGTAGCCTAGTATC	A	C	RTSNP_Hash2_847273_36AC	PolyHighResolution	MMSRT005A_scaff_1468_1,124232
AX89958035	AX89958035	Affx-88906796	CTGATTAACGGGAACTCTCAAGGGATTTTTATTTG[C/T]ATGTTGAAACCAATGTCTTACGTAACAAAATGGCT	T	C	RTSNP_Hash2_800804_36CT	PolyHighResolution	MMSRT124E_scaff_2259_1,2605
AX89933343	AX89933343	Affx-88906801	GGCCCATGTAGCCATGACGCCCTAAGAAAAACAGA[G/T]AATTTCTACAGACTGTCAATCTTGTTCATTCCCCT	T	G	RTSNP_Hash2_76912_36GT	NoMinoHom	MMSRT045B_scaff_1401_1,14005
AX89966753	AX89966753	Affx-88906802	TAGAAAGAGTTGGCAGGATGGCTTGGAGATGATGA[C/T]GTTATCTGGAAAGGACAAAATCAAGTTGTGTTGTC	T	C	RTSNP_Hash2_75841_36CT	PolyHighResolution	MMSRT035H_scaff_2095_1,13201
AX89938347	AX89938347	Affx-88906803	TCGATTCTGTACTAAAAGCTAATGCTAAAAGTAAC[A/G]TTCTAGCCATGTGCAAGGCTACTACTGGAGCTAAA	A	G	RTSNP_Hash2_754238_36AG	PolyHighResolution	MMSRT034G_scaff_1607_1,26279
AX89968276	AX89968276	Affx-88906804	TCATTCTTGTTCAATTGCCACTGGTGCCACTTATA[A/G]AGTGTGTATTTATCATAGCTGAAATTAGATTTTCA	A	G	RTSNP_Hash2_713265_36AG	PolyHighResolution	MMSRT128A_scaff_1908_1,30880
AX89941206	AX89941206	Affx-88906805	TGTTAATTCTAATCGTCCTTAATTCCTTTGTTCCA[C/T]CTAGCTGGTTGTGCATATTTTGTTACGGTCATTTT	T	C	RTSNP_Hash2_706369_36CT	PolyHighResolution	MMSRT003G_scaff_1344_1,10622
AX89921274	AX89921274	Affx-88906806	AGGAACAGACAAACTTGCACGAGAGTGTTTGAATT[A/G]CCCTGCAGGTGAGATCCAAGTGACTTGTGAGAGGG	A	G	RTSNP_Hash2_7033_36AG	PolyHighResolution	MMSRT075H_scaff_1671_1,202014
AX89918049	AX89918049	Affx-88906808	AAGGTTACATACGATAGAGCTCTTTCCCTAACAAA[C/T]GCTCTCCTACAGAAAAGCTGCATATTACTCTTATA	T	C	RTSNP_Hash2_695911_36CT	PolyHighResolution	MMSRT081B_scaff_1810_2,333
AX89925265	AX89925265	Affx-88906811	CAGAAAGAGAGCTGTAAAATAGAGACTTTCACAAG[A/C]TGTTTAACGGACACTATGACTGTACTGTACGGATA	A	C	RTSNP_Hash2_67762_36AC	PolyHighResolution	MMSRT048A_scaff_1498_1,20972
AX89973668	AX89973668	Affx-88906814	TGGTTCAGTTGAAGCGCAGCGCCCCCATCCCGAGT[A/C]TGTCTGTGCCAATACAAGAATAGCCCTGTTGTTTG	A	C	RTSNP_Hash2_66320_36AC	PolyHighResolution	MMSRT007B_scaff_1255_1,3187
AX89951029	AX89951029	Affx-88906815	ATCGACTGACTCGCCATGATGAAAAGCTTTGAAAC[G/T]TCTGACACAATCACTCTATTCCTGAGGGATGGGGT	T	G	RTSNP_Hash2_66302_36GT	PolyHighResolution	MMSRT137C_scaff_1740_1,64175
AX89939417	AX89939417	Affx-88906816	TGATGTAAATTTGTCATGAATCAGAACCTGTCAAA[A/G]TCCATTGTAATAAAGACTAGGCTGTCAATAAAGCA	A	G	RTSNP_Hash2_66207_36AG	PolyHighResolution	MMSRT034G_scaff_1570_3,14270
AX89939986	AX89939986	Affx-88906817	TGCATATGTACATACATAGTGAGTGCCTTGTGCAA[A/C]TGTATACAGATTATGTTCATCGTGTTTAAAAATGA	A	C	RTSNP_Hash2_65797_36AC	Other	MMSRT013C_scaff_1747_1,90104
AX89942232	AX89942232	Affx-88906818	TTCTCACTCGGGTCCAAATGATGCTTCAGAATAAG[G/T]CATTTTCAGTGGAAGGTCCACATTTCAGTACAGTT	T	G	RTSNP_Hash2_653270_36GT	PolyHighResolution	MMSRT096C_scaff_1741_1,68495
AX89956344	AX89956344	Affx-88906821	CCTGCTGCACAGAATAATATCTGTGTCTCTAATTA[C/T]TTCAACTCCTTACAATAAAAGACTGCATGCCTTCC	T	C	RTSNP_Hash2_64232_36CT	PolyHighResolution	MMSRT087C_scaff_2138_1,119466
AX89937363	AX89937363	Affx-88906826	TATTTGACAGTGATTAGATTAAAAACCGCATAAAC[A/C]GGAATGTTAAGAACTCGGGCTTGGCTTGAGGGAGA	A	C	RTSNP_Hash2_62499_36AC	PolyHighResolution	MMSRT029H_scaff_2020_1,116896
AX89956215	AX89956215	Affx-88906829	CCTCTACGCCTGGGGGGCACACACTTTCTAGTAGG[C/T]TTGCATTGAAAGATAAAGGTATAGAGGGATAGGAA	T	C	RTSNP_Hash2_619052_36CT	PolyHighResolution	MMSRT058E_scaff_1373_1,124640
AX89950498	AX89950498	Affx-88906830	ATAGCATGCTCTTTACTGTGTGAGAAAACAGTGAT[G/T]ATATAACATAGAAGTATGTCCCAGACCTGCTCTTT	T	G	RTSNP_Hash2_618804_36GT	PolyHighResolution	MMSRT050E_scaff_2164_1,42055
AX89953600	AX89953600	Affx-88906832	CACTGTGCCATTTTTTGTCTCATAGTCATGAACAC[C/T]GTAGTACATGCTTCTGTATTTGCAGCAACGATCAT	T	C	RTSNP_Hash2_609766_36CT	PolyHighResolution	MMSRT039B_scaff_1747_1,85385
AX89948854	AX89948854	Affx-88906835	AGCCATTTCAGGCCATTGAAGTGATCTACAATACG[C/T]ACTGTAAGTCTTGTTTCCAGAACACTAGTTCTATT	T	C	RTSNP_Hash2_59440_36CT	PolyHighResolution	MMSRT021E_scaff_1531_1,122867
AX89967462	AX89967462	Affx-88906836	TATGTGTGTTTGGTTTATGGTGCTGAGCATTAAAT[A/C]TGTTGTGAGCATGATTAGAATTTTTGTTTGTTTGT	A	C	RTSNP_Hash2_59223_36AC	PolyHighResolution	MMSRT100A_scaff_2245_1,19422
AX89968771	AX89968771	Affx-88906839	TCCTTGCATCTTTCCAAGCTAAGAGTGTATTATGT[A/G]TTGTAAAATTGTCAGGTAAGGACTGGATCTTTTCA	A	G	RTSNP_Hash2_58406_36AG	PolyHighResolution	MMSRT115B_scaff_1360_1,55378
AX89958185	AX89958185	Affx-88906841	CTGCCATGTTTTTATGTTAGGATTTGTATTTAGTA[A/G]TGGATGCTCCTTTTACTGTGTTAGCAGAAGTGTAC	A	G	RTSNP_Hash2_56704_36AG	PolyHighResolution	MMSRT125A_scaff_1761_1,10453
AX89966640	AX89966640	Affx-88906843	TACTATATGCATATTTTTCATACATCTCTCTATAT[A/C]ATTTTATATGACACCATTACTAATTCAGCACTTCT	A	C	RTSNP_Hash2_558424_36AC	CallRateBelowThreshold	MMSRT135A_scaff_1646_1,58323
AX89926969	AX89926969	Affx-88906844	CCCCAAACTCTCCTACAAGACATAACAGAGAGACA[G/T]TTAATGACAGGAGATGTCTGACAGAGGTTACAAAC	T	G	RTSNP_Hash2_551733_36GT	NoMinoHom	MMSRT075F_scaff_1653_1,83717
AX89966407	AX89966407	Affx-88906846	TACACTGCCTCATCCATGTTACATAAAACGCTAAT[C/T]ACTTTGTCAACTTGGCTGCAATACAAGTTAGCATA	T	C	RTSNP_Hash2_545476_36CT	PolyHighResolution	MMSRT137H_scaff_1553_1,15625
AX89928960	AX89928960	Affx-88906848	CTGACGTGGCTGTACACCAAAGACAATATGGACTA[C/T]ACAGAAGGAAGTTACATTTGTATTTACATATCTCC	T	C	RTSNP_Hash2_54469_36CT	PolyHighResolution	MMSRT052C_scaff_1920_1,108209
AX89975130	AX89975130	Affx-88906851	TTCAGCCTCCCCATCTCTCCTTCCACGCTAAGAAT[A/C]ATTTGTACTTGCTTTGAAGCTATGTAGCTGTGTTA	A	C	RTSNP_Hash2_532381_36AC	PolyHighResolution	MMSRT109G_scaff_1706_14,2604
AX89949021	AX89949021	Affx-88906854	AGCTGAATATATATCGTACTGTATGTAATAAAATA[C/T]GTCTTTGTATGTGCTAATATATCTTGATCATTTTA	T	C	RTSNP_Hash2_52054_36CT	NoMinoHom	MMSRT085B_scaff_1780_1,38804
AX89973721	AX89973721	Affx-88906855	TGTAAATTGAACAATTCAAGTCGTTCCACATCTTG[A/G]CTAGTCCGTTATCGCTGATCTGTCAGAAATAACTA	A	G	RTSNP_Hash2_51590_36AG	PolyHighResolution	MMSRT058C_scaff_1704_1,114338
AX89936165	AX89936165	Affx-88906858	TAATCGAGCTAAAATGCTTACATGTCCAGTTGATA[C/T]CTAAGTGGTCAAGTTACTGTAGTTTGAAATAGTCA	T	C	RTSNP_Hash2_50241_36CT	PolyHighResolution	MMSRT046E_scaff_1530_2,27764
AX89936713	AX89936713	Affx-88906859	TAGATTCTAAAAGCCAGAAGCATGCTGATTTGAAG[A/C]GCAAAGACCATCTGCAGACAAGCCTGGAGTGAAAT	A	C	RTSNP_Hash2_49716_36AC	PolyHighResolution	MMSRT125C_scaff_1898_1,69326
AX89945384	AX89945384	Affx-88906861	AAGTCCTAAATGACAAAAATACTGTTCTACCTGTC[A/G]GTTGAACTGGACCAGTTAATGAAACTAGGCTGGCC	A	G	RTSNP_Hash2_48033_36AG	PolyHighResolution	MMSRT036F_scaff_1796_1,76854
AX89927582	AX89927582	Affx-88906862	CCTGTCATGACTCACAAGAATTAACAATGAGAAAT[G/T]ATCATATAATATACTGTTACATTTCTAGAACATTC	T	G	RTSNP_Hash2_478114_36GT	PolyHighResolution	MMSRT075H_scaff_1686_1,125208
AX89930993	AX89930993	Affx-88906863	GAGCTTTGCAGATCCTAGTAGTAGAGAGCAACAGA[A/G]AAGGCAGTTTGTCAGCTCTCTGGTAATGGCAGTTA	A	G	RTSNP_Hash2_469031_36AG	PolyHighResolution	MMSRT072B_scaff_1621_1,164466
AX89925284	AX89925284	Affx-88906864	CAGAACCAGACTGTTTCCGTAGTGAAGCTAAAGGT[A/G]AGGAGGACAAGCTTGCAGCGGAGGCCTGACCCATG	A	G	RTSNP_Hash2_46681_36AG	PolyHighResolution	MMSRT024D_scaff_1734_1,5728
AX89948588	AX89948588	Affx-88906865	AGATGGAATATTATTAGTGTAAAGAAAAGATGGAG[A/C]GTATTCATTGGAGTTTGGCAGGTATATCTTCATAT	A	C	RTSNP_Hash2_46320_36AC	PolyHighResolution	MMSRT043D_scaff_1689_1,58727
AX89968870	AX89968870	Affx-88906866	TCGGTCTCATTTAGCCTTGCTGAATATATTTATGT[A/G]TTTACTGTTTTGCAAGCAGCCACATAGTTCTGTGT	A	G	RTSNP_Hash2_460813_36AG	PolyHighResolution	MMSRT045F_scaff_1841_1,142158
AX89951719	AX89951719	Affx-88906867	ATGTCATCGCATCCTCCAGAATAGGCTTGGGGCTA[C/T]AAAAGAGGGACCATGCGCTTTATTTCATACAGTAG	T	C	RTSNP_Hash2_45728_36CT	PolyHighResolution	MMSRT013A_scaff_1696_1,158586
AX89934604	AX89934604	Affx-88906868	GTCATAGTCCTTTCGAACATGCTTTGAAGAGAGCA[A/G]AAAATAGCTGAATGTTCATGTTAGCGTGCTTTTCA	A	G	RTSNP_Hash2_45553_36AG	PolyHighResolution	MMSRT129E_scaff_2080_1,23628
AX89917572	AX89917572	Affx-88906870	AACTAGACATTATGTGGCATATTCATGACAAACTG[A/G]ATGTTATTGCCAAATAGTGTGTGTGTGTGTGCGCT	A	G	RTSNP_Hash2_45213_36AG	PolyHighResolution	MMSRT051E_scaff_1824_2,16588
AX89974467	AX89974467	Affx-88906871	TTAAAAACAGAACAAAGCCAAACCTGGTAGAAAGT[A/G]TACTTCTTAATGGTACCGTGGTATTCTTCAGCGCC	A	G	RTSNP_Hash2_447861_36AG	PolyHighResolution	MMSRT100D_scaff_2193_1,4588
AX89921568	AX89921568	Affx-88906874	AGGGCTATTGTCCAGTATCTGACAGAGAAAAACAT[A/G]TCCTCTATGCATTCAAATGGTCTTAGTTAGAATGC	A	G	RTSNP_Hash2_42910_36AG	PolyHighResolution	MMSRT055B_scaff_1864_3,13474
AX89969259	AX89969259	Affx-88906875	TCTGACTGACGGGCAGACTACAGGATGGGGTCAAT[A/G]GTTTAGTCTAAGAAGTGATGTTCAGAAGCTATGAC	A	G	RTSNP_Hash2_42844_36AG	PolyHighResolution	MMSRT106A_scaff_1950_1,38286
AX89952503	AX89952503	Affx-88906882	ATTTTTCCATCTTAGGACATTTAGATTATTTGTAT[A/C]AGTGTTCAAGTTTGACAATATTTAAAATGTTTTTG	A	C	RTSNP_Hash2_40239_36AC	PolyHighResolution	MMSRT003B_scaff_1399_1,2312
AX89921209	AX89921209	Affx-88906883	AGCTGATTAGAGTAATGAGATTGATTGCACTCAGA[C/T]GCTATATAATTGTTCATAACATGGCATTTGATAAT	T	C	RTSNP_Hash2_3890_36CT	PolyHighResolution	MMSRT016G_scaff_2358_1,11358
AX89933831	AX89933831	Affx-88906887	GGTAGATGTTCTGCTGAGATAAGTCAATTGGAAAT[G/T]ACTGTAGAATGGTGGAAGTCACCTATATAACTGGG	T	G	RTSNP_Hash2_3621_36GT	PolyHighResolution	MMSRT108C_scaff_1365_1,8039
AX89945891	AX89945891	Affx-88906890	AATGGTCAGGTTGGTACGTGAGTTTGAAGTGACAT[G/T]TATTGCTTCTCTGCCTCTGGTATATTACCCAGACA	T	G	RTSNP_Hash2_3556_36GT	PolyHighResolution	MMSRT021D_scaff_1716_2,14677|MMSRT035A_scaff_1831_1,8888
AX89956291	AX89956291	Affx-88906891	CCTGATTGCTTATCTAACCTTTGTTAGTAACATTT[A/C]TTTTATAAATGCTGGTAGAAAGTGTTAATATGCTA	A	C	RTSNP_Hash2_35240_36AC	Other	MMSRT049C_scaff_1315_1,61698
AX89957098	AX89957098	Affx-88906894	CTAATCTTTTAACGTTTCTTACTTCCTGCAGATAA[C/T]GACTTCTTTTACTTATAGGTCCTGATCATATAGAC	T	C	RTSNP_Hash2_33499_36CT	PolyHighResolution	MMSRT019C_scaff_1690_2,25855
AX89962264	AX89962264	Affx-88906895	GCTGCAGTTCCTCTCTGTCTTTTGAAGAAGGAAAT[A/C]ATTTTCCAAATAACACAGTTTGATTTGAAGTAACA	A	C	RTSNP_Hash2_32661_36AC	PolyHighResolution	MMSRT022D_scaff_1234_1,97802
AX89935441	AX89935441	Affx-88906897	GTTATTGACATTCAAAAGACAAGGCCTAAACAAAC[A/C]ATACTTGTTTCGACCCCATAGAAAAATAGACCATT	A	C	RTSNP_Hash2_31129_36AC	PolyHighResolution	MMSRT071F_scaff_1630_3,64279
AX89918359	AX89918359	Affx-88906900	AATCCACTGAGGTACGGCAAATCTAGCTAGTAAAC[C/T]TTTGCTCTAATACAGGCAGTAGTGGAGTATATCAG	T	C	RTSNP_Hash2_301948_36CT	PolyHighResolution	MMSRT094G_scaff_1759_1,97857
AX89929661	AX89929661	Affx-88906903	CTTCTTGATTAATACTGCAGGAGGATACATTATGA[A/C]GCTGAGAATCAACAGAAAATATAGATTACTGTCAT	A	C	RTSNP_Hash2_26615_36AC	PolyHighResolution	MMSRT103H_scaff_1867_1,132803
AX89918249	AX89918249	Affx-88906905	AATAGATGCTTTTCTTACTTCCTCTTCTATACAGT[C/T]CTGCCCAGGAGCAGATATATATAAATGGTATTTGC	T	C	RTSNP_Hash2_2555_36CT	PolyHighResolution	MMSRT038B_scaff_2014_1,1945|MMSRT060G_scaff_1554_1,86956
AX89952541	AX89952541	Affx-88906906	CAAAACCGGCCAGTTTATACTTTTAGAGCTCTATA[A/C]AGTTCCGTTGATTTGGAAGGGCCTCGTATTAAAAC	A	C	RTSNP_Hash2_24971_36AC	PolyHighResolution	MMSRT037A_scaff_1701_1,59504
AX89938092	AX89938092	Affx-88906909	TCCATTTTCATTCTTAGTTATAGCTAACTAACATT[G/T]AACCTGGTTGGTTAGCTTTAGCCACCTGCAGATTC	T	G	RTSNP_Hash2_24465_36GT	Other	MMSRT096G_scaff_1251_1,153566|MMSRT096G_scaff_1251_1,155280
AX89973933	AX89973933	Affx-88906910	TGTCCATTGTGAGCCAGTCCCTGACACTTTTAAGT[A/C]ATGTAACAAATGCCAATCAGTAACATCCAAATAGC	A	C	RTSNP_Hash2_241668_36AC	NoMinoHom	MMSRT117H_scaff_1578_1,16153
AX89960756	AX89960756	Affx-88906912	GATCTGCAGGTTGGACATGGTGAGATTGTAGACTC[C/T]TAAATTGATTGTGCAGTTGGTTTAGGCAATTTTAT	T	C	RTSNP_Hash2_239323_36CT	CallRateBelowThreshold	MMSRT034E_scaff_1840_1,74324
AX89928131	AX89928131	Affx-88906914	CGTGTCAATATTGGAACGACTAAATACGTGAATCT[A/G]TCAGGACGGGTGAACTGAGCACAAATCTAGATCAT	A	G	RTSNP_Hash2_22298_36AG	PolyHighResolution	MMSRT071E_scaff_1712_1,68286
AX89954025	AX89954025	Affx-88906916	CAGGACAGGCATTAAGACACCGAGGTTTGGGTCAG[C/T]TGTTCAGTGAAATGTTATGTCTGGTGACTTGTGCT	T	C	RTSNP_Hash2_21935_36CT	PolyHighResolution	MMSRT135H_scaff_1384_1,32419
AX89965839	AX89965839	Affx-88906917	TAAAACTGGTGGATTCAACATTGAATAATGATTTT[G/T]CCTCACCACTTATATTTGCAAAGGTAGTGCATTTC	T	G	RTSNP_Hash2_21482_36GT	PolyHighResolution	MMSRT140F_scaff_1679_1,106834
AX89950076	AX89950076	Affx-88906920	AGTTAGTATTCATTGGTTTAATGTGATAACTTTAC[A/G]GTTACAATCATAGTCTACTCTTTTGGAATGTGTGT	A	G	RTSNP_Hash2_2035_36AG	PolyHighResolution	MMSRT013A_scaff_1671_1,12899|MMSRT144H_scaff_1533_1,492
AX89945364	AX89945364	Affx-88906921	AAGTATTCAAAGGAAAACACTCATGTAGTGCATTA[G/T]CTTCATGATCTTTGATTTGAAAAAATAGTACCTCT	T	G	RTSNP_Hash2_1964731_36GT	CallRateBelowThreshold	MMSRT139D_scaff_2194_1,25224
AX89927183	AX89927183	Affx-88906922	CCGAGGTATTACTTTAATCACCATAAACAATCTCT[C/T]ATGATCGTCTCCTCATCATCAACATTGTTATCATC	T	C	RTSNP_Hash2_1940468_36CT	PolyHighResolution	MMSRT049C_scaff_1315_1,155733
AX89918771	AX89918771	Affx-88906923	ACAAATTTGATTTGACATACGGACACAATCTGAAC[A/G]CTGTGGGGAGGAGCCTTGTGTAGACTTATCATGAT	A	G	RTSNP_Hash2_19162_36AG	PolyHighResolution	MMSRT021E_scaff_1540_1,39105
AX89919917	AX89919917	Affx-88906926	ACTACATAAATTGTCATTAAAATTAAGTTGTTGAA[C/T]GTAAGTAATGAAATAGGTATTTGTGAACATCACAG	T	C	RTSNP_Hash2_1903361_36CT	PolyHighResolution	MMSRT054H_scaff_1597_1,1984
AX89922097	AX89922097	Affx-88906927	AGTGTGGTGTAGCAAACATGGTGAACTGAACATGA[C/T]GTCACATTACCCTACTGTAAGTGCACTGGAACCAA	T	C	RTSNP_Hash2_18902_36CT	PolyHighResolution	MMSRT055E_scaff_1804_2,98270
AX89932906	AX89932906	Affx-88906928	GGAAGGTTTTTGTTTTAGAAGTATCGATTTAAATG[C/T]ATGTACTTATGAACTATTTGTGATTGTCTGATTGA	T	C	RTSNP_Hash2_1877015_36CT	PolyHighResolution	MMSRT001G_scaff_1193_2,841
AX89968634	AX89968634	Affx-88906929	TCCTATCCTGGGATAGGCTACTGCTGTTGTGAAAT[A/G]TCTATTTACTAATCATGCCTGCCAGTAAAAGTCAA	A	G	RTSNP_Hash2_1852367_36AG	PolyHighResolution	MMSRT001C_scaff_1547_4,1858
AX89949840	AX89949840	Affx-88906930	AGTCCTTACACACAGTGGTAATATTCCCACCTATT[A/C]TCTTTTATTAGGTCAGTCTTCCATTCTACTGTGTG	A	C	RTSNP_Hash2_1839071_36AC	PolyHighResolution	MMSRT019F_scaff_1701_1,60851
AX89950338	AX89950338	Affx-88906932	ATAATTACATATTGATGAGGTTCAAGTGAGGGGGC[C/T]ATACTCATAGCATAGGTAGAAAGCAATACAGCATT	T	C	RTSNP_Hash2_1773104_36CT	PolyHighResolution	MMSRT014G_scaff_1664_3,10899
AX89962706	AX89962706	Affx-88906934	GGAGCAAAATATTGCAAGATGATTGAATGACAGGG[C/T]CAAATATTATTTTCACTTGATTAGCTCTCAGAAAA	T	C	RTSNP_Hash2_1743209_36CT	PolyHighResolution	MMSRT103F_scaff_1802_1,11922
AX89964441	AX89964441	Affx-88906938	GTCACTAGAGGTTTAACTAAATTTAAATGTCAGAA[C/T]CCATTATTCTGTTTGTGCACCGTTCACCATGCATG	T	C	RTSNP_Hash2_166488_36CT	PolyHighResolution	MMSRT036F_scaff_1805_1,25330|MMSRT107F_scaff_1908_1,12455
AX89967263	AX89967263	Affx-88906942	TATATGTGTTTGTATGGAACCGCTGTTTAATTGTA[C/T]GGAATATGGATAAATGTTTTCCAATACATTTCAGT	T	C	RTSNP_Hash2_16470_36CT	PolyHighResolution	MMSRT013A_scaff_1669_1,135336
AX89943389	AX89943389	Affx-88906945	TTTTAAGAAGCGGGTAGTTCACACATCTCATATAG[C/T]CTAGTTCCAGTCGGTGCATGGAGGGACAGATCAGT	T	C	RTSNP_Hash2_16305_36CT	PolyHighResolution	MMSRT070F_scaff_1942_1,101582
AX89925918	AX89925918	Affx-88906946	CAGTTCTTAAATTCAGGCTGGGTATGGTAATAAAG[A/G]CTGACACAGTCCTCTCCATTCACAGCTCCATCATT	A	G	RTSNP_Hash2_1621327_36AG	PolyHighResolution	MMSRT114F_scaff_1447_1,3603
AX89960829	AX89960829	Affx-88906947	GATGCATGGTGCAGTTGGTGAGAAGCAACTGCAGC[A/G]ACTTGAAGCCAACTTCATCAAAAATTCAACAGCAA	A	G	RTSNP_Hash2_16131_36AG	PolyHighResolution	MMSRT070G_scaff_1703_1,57862
AX89967774	AX89967774	Affx-88906948	TCAAGTCTTTGTGTCTTGTGGAGTCTGTACAGTAT[A/G]TAAGTTACCTTCCTTCTAAACCTGGTCACATCTCT	A	G	RTSNP_Hash2_16111_36AG	PolyHighResolution	MMSRT028E_scaff_2594_1,52233
AX89963771	AX89963771	Affx-88906949	GGTGCCAGTCTTCCATTGGTCCACAGTTAACTGGG[C/T]TATAGTGTTGAAATATACAGAGTGAGGATCATATC	T	C	RTSNP_Hash2_1606007_36CT	PolyHighResolution	MMSRT048G_scaff_1686_1,118334
AX89965504	AX89965504	Affx-88906951	GTTCTGTGCTAAAGCTACTCTATGGAAATCCTTGA[A/G]TTTGTTAGCAGCAGTGATGCTACAGAAGGTGAGGC	A	G	RTSNP_Hash2_15384_36AG	PolyHighResolution	MMSRT009A_scaff_1540_1,91870
AX89938265	AX89938265	Affx-88906952	TCCTGCAGCAGAAGTATAGCCATTTAAAATATAGA[A/C]CACAACGTTGAAATGAAATCAGAGTTAAGTTAGCA	A	C	RTSNP_Hash2_15254_36AC	PolyHighResolution	MMSRT123B_scaff_1705_1,1921
AX89964089	AX89964089	Affx-88906955	GTAATTTTGGTGAACTATCTCATTAAGCACTTACA[A/C]ATTTGTTACATAACCATTTTGCAGGATGTAACATA	A	C	RTSNP_Hash2_1484533_36AC	PolyHighResolution	MMSRT055H_scaff_1547_1,32588
AX89952328	AX89952328	Affx-88906957	ATTTAATTTCAGTCCAATTAAGAGAGAGTCTCTAC[G/T]GCTCAATATTGATCTAAATAACTCTACGCTCCCAT	T	G	RTSNP_Hash2_1475048_36GT	PolyHighResolution	MMSRT032C_scaff_1764_1,21503
AX89933405	AX89933405	Affx-88906959	GGCTAGATTCATGTCTTACTGAGCAAAAATAACGG[A/C]GAGAAAGACAAGGGATAGAAAGGATTGAAAACAAA	A	C	RTSNP_Hash2_1423352_36AC	PolyHighResolution	MMSRT014A_scaff_2086_6,44858
AX89944825	AX89944825	Affx-88906960	AACTAGTTTCAGTTCATTGAGATTCTGAAAAAAAG[G/T]TATGCTGCCAAAACAGGTGTTCTTCTTCATGGTTC	T	G	RTSNP_Hash2_1422749_36GT	PolyHighResolution	MMSRT053A_scaff_1720_1,8242
AX89942508	AX89942508	Affx-88906961	TTGATGTTTTATTAGGGACATATTATCTGATTGGA[A/C]GAGGGAGCGTGTACCTGAGGAACTCCAGGTCGTCC	A	C	RTSNP_Hash2_1420130_36AC	PolyHighResolution	MMSRT124F_scaff_2437_1,58616
AX89939498	AX89939498	Affx-88906962	TGCAACGGGACTATCCTCTTTAATGCAGTTACCAA[G/T]GAAACGGCGTACCACAGCGAGCAAAAAAAGGAAGT	T	G	RTSNP_Hash2_1418100_36GT	PolyHighResolution	MMSRT072G_scaff_1449_1,29779
AX89916539	AX89916539	Affx-88906963	AAAACATGATTTCAGTGACTATTGCACAATGAGTC[A/G]CCATGTCTTTCCACTGTTCTTTTAGTCATTTTAAA	A	G	RTSNP_Hash2_1404046_36AG	PolyHighResolution	MMSRT066D_scaff_1634_1,9845
AX89951381	AX89951381	Affx-88906964	ATGATTTGCTTAAAGCTTACATGGGATATTGAGTT[A/G]GATTAGATTGACATAGTACAGCAAAACAACCTAAA	A	G	RTSNP_Hash2_1403580_36AG	PolyHighResolution	MMSRT039F_scaff_1685_5,1009
AX89919881	AX89919881	Affx-88906966	ACGTTGTTGTTTACTTTACTGCTAGATAATTATAT[A/G]CTCCCGTCACAACACTGGTCTCCTGTCAAATTAGC	A	G	RTSNP_Hash2_1379687_36AG	PolyHighResolution	MMSRT108E_scaff_1423_1,77017
AX89923778	AX89923778	Affx-88906967	ATTAGGCTCACAGGTTTAAGTTGTGTTTATAACCA[C/T]CAGAATGAAATTTCCAAGATCTACTGGAGTGTAAC	T	C	RTSNP_Hash2_1375068_36CT	PolyHighResolution	MMSRT013D_scaff_1293_1,84703
AX89966001	AX89966001	Affx-88906969	TAACAGCTCAATAACACAGGCCTGTAATCTACCCC[C/T]GTTTCAAACACAGGTCTGATTTACGAGCCAGCACG	T	C	RTSNP_Hash2_1357173_36CT	PolyHighResolution	MMSRT080C_scaff_2102_1,26198
AX89928806	AX89928806	Affx-88906972	CTCTCTTTTCTTGTTGTCCATATATATTCCACTCA[C/T]TTCCATATTTCTGGTTTGGGTCCTGCTTCATTGTA	T	C	RTSNP_Hash2_1341192_36CT	PolyHighResolution	MMSRT041G_scaff_1447_1,12350
AX89974543	AX89974543	Affx-88906973	TTAACGTTTACGTTTCATTTTTCACACATTACTTT[G/T]CTTACGATCCTAGCAATTTGCGTATGAATTTTTTT	T	G	RTSNP_Hash2_1320792_36GT	PolyHighResolution	MMSRT099F_scaff_1407_1,861
AX89940751	AX89940751	Affx-88906976	TGTAATGGTGTAAGATCGTTTGATTATTTGTTTAA[A/G]CGTTTGAATAGCATGCGTGGACCTCCAGGATTTGT	A	G	RTSNP_Hash2_12823_36AG	PolyHighResolution	MMSRT100C_scaff_2422_1,2522
AX89918537	AX89918537	Affx-88906978	AATGTATCGGAAAACAATTGCTTTATAGGTGAAAG[G/T]GCATTTATGCTAATCTCTTTTACATGTGACACATC	T	G	RTSNP_Hash2_12582_36GT	PolyHighResolution	MMSRT128D_scaff_1463_1,7756
AX89950561	AX89950561	Affx-88906979	ATAGTCTAACGAGCGTCCTGCATGGATGACTCCAC[A/G]TTCAGAATGAACCGATACATATTAAGAGACAGACA	A	G	RTSNP_Hash2_1222941_36AG	CallRateBelowThreshold	MMSRT125D_scaff_1687_1,53257
AX89974386	AX89974386	Affx-88906980	TGTTTATCCTTACATCCTTATCTAATTACATAGAT[A/C]ATTACATGTGATCCACATTTCTAACATAAATATGT	A	C	RTSNP_Hash2_1216972_36AC	CallRateBelowThreshold	MMSRT019E_scaff_2444_1,160645
AX89967707	AX89967707	Affx-88906985	TCAAATATAACTGGCAGCCTTATTGAGCAATCATA[A/G]CACTTCTTTTTATTACAATGCAATTGATTGGCTGG	A	G	RTSNP_Hash2_1161114_36AG	PolyHighResolution	MMSRT057G_scaff_1755_1,57018
AX89926697	AX89926697	Affx-88906987	CCAGGCAGGGAGAGAATGTGGTAAAGAAGATTATA[C/T]AGTCCTTGTTGTTATTGGTCAGGTGTAATATGGGG	T	C	RTSNP_Hash2_1119706_36CT	PolyHighResolution	MMSRT106A_scaff_1936_1,69017
AX89936663	AX89936663	Affx-88906989	TAGACCGACATTTTATGTGGTATATAATCCGAATA[G/T]CTCCCCTCTTCACTTTCTCCATTTATAGTAATTAA	T	G	RTSNP_Hash2_1098063_36GT	PolyHighResolution	MMSRT137B_scaff_1863_1,3436
AX89957588	AX89957588	Affx-88906990	CTCCATCAATCTACAAGTCGTATGCCTTTTGATAG[C/T]ATTGTTGGTACGTAACACATTCTTTAACTACTTAC	T	C	RTSNP_Hash2_1094744_36CT	PolyHighResolution	MMSRT143D_scaff_2918_1,2736
AX89948043	AX89948043	Affx-88906991	AGAAAAATGCGAGTCCAATTCAAGACCATGATTGT[A/C]ATTTTGTCAAATTGCTATCATAATAATAGTTCAAA	A	C	RTSNP_Hash2_1088660_36AC	PolyHighResolution	MMSRT013G_scaff_2106_1,70919
AX89929770	AX89929770	Affx-88906992	CTTTACATTTCTGGAGACTCAATGGTCTTGCAATC[A/G]AAAAGTTGATGTTCTGTTTTATTCCCAAAAGCAAA	A	G	RTSNP_Hash2_108029_36AG	PolyHighResolution	MMSRT001B_scaff_1718_1,23161|MMSRT073H_scaff_1569_1,102435
AX89920137	AX89920137	Affx-88906994	ACTGGAAATTCTACTGAAATGTCCCTTTATTCCAA[A/G]CTTGATTGGTGAGTTAATTGGTTGCACTCCATTTG	A	G	RTSNP_Hash2_1039073_36AG	PolyHighResolution	MMSRT032D_scaff_1736_3,2337
AX89958226	AX89958226	Affx-88906995	CTGCTGCAGATGTATGCCATTGGAAGATTTGTGGT[C/T]TATTGGTGGAGTATCTACGGTAACCACCAGTAAAT	T	C	RTSNP_Hash2_10276_36CT	PolyHighResolution	MMSRT009E_scaff_1609_1,160659
AX89957625	AX89957625	Affx-88906996	CTCCCTCCCTCTCTCCCTCCACTAACTTCCCCAAA[A/C]TTCAGAGCTTCACATCTCATAGAAAGCATGCTGTA	A	C	RTSNP_Hash2_1007592_36AC	PolyHighResolution	MMSRT003F_scaff_1491_2,44488
AX89966672	AX89966672	Affx-88906998	TA[C/T]CTTTACTCTATTACCATCCTTAACATTTGTGGCAT	T	C	RTSNP_no71bps_NM_Hash_9551_3CT	PolyHighResolution	0
AX89964360	AX89964360	Affx-88907000	GTATTGG[C/T]GTTTGTGAATATTTGAGCAGTGATGCTGATGCCAA	T	C	RTSNP_no71bps_NM_Hash_9277_8CT	PolyHighResolution	0
AX89947281	AX89947281	Affx-88907002	ACCTTCA[C/T]GTTTGAGCGTTTATGTAGAAAGGCCATCTCATTTA	T	C	RTSNP_no71bps_NM_Hash_8111_8CT	PolyHighResolution	0
AX89975338	AX89975338	Affx-88907007	TTCCTTATGAC[G/T]TTCTCACTCTCAGCGCAGATAGCATGCATAGACAA	T	G	RTSNP_no71bps_NM_Hash_32855_12GT	PolyHighResolution	0
AX89972431	AX89972431	Affx-88907008	TGCAGTCCCCCTCACCCCG[A/C]TGCTTTCAAGTGCTGGACATGGTGCATTATGCATG	A	C	RTSNP_no71bps_NM_Hash_32231_20AC	PolyHighResolution	0
AX89928973	AX89928973	Affx-88907011	CTGACTTTCCATAGATTGGCCTCTAGAACAC[C/T]GAGAGGTGTTGGTGAACCGGAAATACAGGCCATAA	T	C	RTSNP_no71bps_NM_Hash_30080_32CT	PolyHighResolution	0
AX89959113	AX89959113	Affx-88907012	CTTTTTGGGT[A/C]ATTTTTATAATCCGCCGTCTTTGATGCTACCTAGG	A	C	RTSNP_no71bps_NM_Hash_28342_11AC	PolyHighResolution	0
AX89937328	AX89937328	Affx-88907016	TATTGTTTTGTTTTGCTAAGTTGCACTATAAAT[G/T]ATGTGGATCTCAACATACGCTTGGTCTGTCTCTAC	T	G	RTSNP_no71bps_NM_Hash_22150_34GT	PolyHighResolution	0
AX89972368	AX89972368	Affx-88907018	TGCAGTATTGCTGTGGTGGCGATGATTTTTCTT[C/T]TGTGCCTCATAGTTCATTTAATGAATTCCCTTTGG	T	C	RTSNP_no71bps_NM_Hash_19559_34CT	PolyHighResolution	0
AX89964194	AX89964194	Affx-88907020	GTAGC[A/G]ATGTAATGCTAATGGGTGTCGTACTGTCACGAGTA	A	G	RTSNP_no71bps_NM_Hash_18287_6AG	PolyHighResolution	0
AX89949349	AX89949349	Affx-88907023	AGGCTACGATACTGT[A/G]TGTTAGAGAGTAGATGCCTAGATGCTGGACCGGCG	A	G	RTSNP_no71bps_NM_Hash_1697_16AG	PolyHighResolution	0
AX89952581	AX89952581	Affx-88907024	CAAACACAC[A/C]GTATATGTGGGACACACGGTATCCTATGGCATTCT	A	C	RTSNP_no71bps_NM_Hash_15996_10AC	PolyHighResolution	0
AX89970632	AX89970632	Affx-88907026	TGCAGAGCAGTACAGAGAGCACAGAGAGAC[A/G]GTCTCTACATGCGGTCTATATAGATTAGATGTGGT	A	G	RTSNP_no71bps_NM_Hash_10885_31AG	PolyHighResolution	0
AX89925837	AX89925837	Affx-88907029	CAGTCTTCCACTTTATACAATAAATGCGTTGAAAT[G/T]ATGATCACTGGAGTCATTGCAAGTCAATTTGTGCC	T	G	RTSNP_NM_71bps_Hash2_6331_36GT	PolyHighResolution	0
AX89960293	AX89960293	Affx-88907030	GAGCTGTACCAGCCTCAGGAAGCCTCAGGGACTTT[A/G]CAGTAATCAGTTTTACGTCATACTATTCTGTTATC	A	G	RTSNP_NM_71bps_Hash2_5982_36AG	PolyHighResolution	0
AX89960132	AX89960132	Affx-88907031	GAGAGAGGATGGGAAGGGAGATGAGGCAAATAGGT[A/C]AATAAATACATGTGAGAAGAGCTGTAATGTCATGG	A	C	RTSNP_NM_71bps_Hash2_5952_36AC	PolyHighResolution	0
AX89961690	AX89961690	Affx-88907033	GCCATCTATAACAGTACAAATATAGATGGAAATAC[A/G]GTATAAATTGTAGTAACAGTAGCTTCTTCAAGCTA	A	G	RTSNP_NM_71bps_Hash2_2976_36AG	PolyHighResolution	0
AX89933305	AX89933305	Affx-88907039	GGCATGTGCTATAGAGGAATAAAATACAAAAGATC[A/C]AAAAATGAAAAATAAAGTTGTTGAAAATATTGAAC	A	C	RTSNP_NM_71bps_Hash2_13311_36AC	PolyHighResolution	0
AX89960670	AX89960670	Affx-88907041	GATATAGGTGATGTGTTTCTCTTATGACAAACTTC[A/C]TAACTTTTGCACTTTTCATTTCCCTGTTCTTTCAC	A	C	RTSNP_NM_71bps_Hash2_12356_36AC	PolyHighResolution	0
AX89944687	AX89944687	Affx-88907044	AACCCAGTATAATAGAGGATGAGTGACTACAACAG[C/T]GTTTGTTCCACTCAATGAAAGGGAAGCAGAGCCAT	T	C	RTSNP_NM_71bps_Hash2_10279_36CT	PolyHighResolution	0
AX89943871	AX89943871	Affx-88907047	AAACAGTGTTCCAAAATCAGCCCCCATTGTCTGTG[C/T]ATTTCCTTGATACTGTTAATGTATGCAGTTTCTAA	T	C	RTSNP_Hash2_953940_36CT	PolyHighResolution	MMSRT070A_scaff_1944_1,54784
AX89960499	AX89960499	Affx-88907048	GAGTATTAGGGTTGCAGTTTGCACAAGGCTTTATG[C/T]AGATTTCAGTGTGTTAAGTCAAGGTTAGAACATTG	T	C	RTSNP_Hash2_951519_36CT	PolyHighResolution	MMSRT095H_scaff_2181_1,42351
AX89925572	AX89925572	Affx-88907049	CAGCTCTGAAAAGTGAAAAGGTTTATGTGAAAAGT[A/G]AAAAGATCTGATTGTGCAAAAAAAATATCAGAATT	A	G	RTSNP_Hash2_949015_36AG	PolyHighResolution	MMSRT092E_scaff_1705_3,43150
AX89949452	AX89949452	Affx-88907050	AGGGGACAAAATCACGGCCAAATGGTGCCCAAAAC[G/T]TTTATTCATGAACTTTTAGTCATTGTTCTCCGATT	T	G	RTSNP_Hash2_947500_36GT	PolyHighResolution	MMSRT090C_scaff_1618_1,110197
AX89922075	AX89922075	Affx-88907052	AGTGTAGCCAATTTCAGGCCAGGATGACATCTAAA[A/G]CACAATTATTGTAGTGATTTTCACCGAAAATGTAG	A	G	RTSNP_Hash2_9448_36AG	PolyHighResolution	MMSRT043H_scaff_1709_1,21453
AX89929077	AX89929077	Affx-88907053	CTGCAGATAGGGGTTATACTAATACTAAATGGTAC[C/T]TCCTTACGGATCAACCTTACAGTATCATCACAATT	T	C	RTSNP_Hash2_9250_36CT	PolyHighResolution	MMSRT015G_scaff_1340_1,14852|MMSRT070E_scaff_1980_1,17322
AX89927542	AX89927542	Affx-88907055	CCTGGAAAAGTGATTTCAACTGCAGACGTATTACA[C/T]TAGGACAGGCAAAACTTTTCAAGACAATTTTCTGA	T	C	RTSNP_Hash2_887217_36CT	PolyHighResolution	MMSRT077D_scaff_1817_1,93736
AX89937614	AX89937614	Affx-88907056	TCACCTCAGGTTCATTGAAAGAGAGCCATTGATAA[C/T]GTTTAATGGTGGAGGAGATGATAACTGAGGACTAT	T	C	RTSNP_Hash2_843657_36CT	PolyHighResolution	MMSRT076D_scaff_2047_2,10080
AX89923465	AX89923465	Affx-88907061	ATGGGAGTGAGGATAATACAAAATTGAGGGAAATT[A/G]ATGATTTTCTGGCCAACACTATAACAGCGCACTCT	A	G	RTSNP_Hash2_731847_36AG	PolyHighResolution	MMSRT074H_scaff_1691_1,6604
AX89952329	AX89952329	Affx-88907063	ATTTAATTTCTAGATCCTGTTTGTGGAAGTCCACG[C/T]GATGTAGATTGTATAAGAATTTAACAAGGTAACCT	T	C	RTSNP_Hash2_71006_36CT	PolyHighResolution	MMSRT129B_scaff_1860_3,113994
AX89919296	AX89919296	Affx-88907066	ACATCACAGCGCCCAGCTATATTGTTCTAGATAAC[A/G]TGCTGATTGTTTCTTGGGAGTAAAAAAAAGGGTTT	A	G	RTSNP_Hash2_66976_36AG	PolyHighResolution	MMSRT073A_scaff_1559_1,19473
AX89925120	AX89925120	Affx-88907068	CACTAAGGCCTGTGCTGTCTCTGTATTAGATAAGC[A/G]ATATGCGACTTTAGTTTTGGGCTGGCTTCATTGCT	A	G	RTSNP_Hash2_66384_36AG	PolyHighResolution	MMSRT038D_scaff_2094_1,149533
AX89975968	AX89975968	Affx-88907070	TTGGTTAAAAGACCATTTAGTGACTGCAGAATTTG[G/T]CTGCTCGTTTAAATGTACCTGAAGACATGCATCTA	T	G	RTSNP_Hash2_64703_36GT	PolyHighResolution	MMSRT024C_scaff_1835_2,100910
AX89940613	AX89940613	Affx-88907072	TGGTCAAGTAGTATCATGGCAGTTCTGTAAGCAAA[C/T]AAGCTTAAAGTCAAGTGTATGACATCCCACTACCT	T	C	RTSNP_Hash2_63763_36CT	PolyHighResolution	MMSRT033E_scaff_1730_1,10985
AX89935504	AX89935504	Affx-88907075	GTTCTACAAATCCATCATGCTTTATATCCTAGATC[C/T]GTAATCATGAACCCCCCTCTCTCTCCACCCATGCA	T	C	RTSNP_Hash2_63382_36CT	PolyHighResolution	MMSRT087G_scaff_1487_1,198777
AX89918037	AX89918037	Affx-88907078	AAGGTCCATGAAACATTGATAGAATAATAAATGAA[A/G]CCATTATAATTTTACACCTGTTGTCTCTGCATGGC	A	G	RTSNP_Hash2_626967_36AG	PolyHighResolution	MMSRT099D_scaff_1556_3,647
AX89927057	AX89927057	Affx-88907081	CCCGGCGCTTTTATTTTGACGTAGGTATAAAAGTC[A/C]TCTCGCCAAGCAGTTTGCAATTAGCCTAATAGTGG	A	C	RTSNP_Hash2_619000_36AC	PolyHighResolution	MMSRT138F_scaff_1203_1,6391
AX89964069	AX89964069	Affx-88907083	GTAATAGTCAAGCAGACAAACGGGTTCAAAAATAT[A/C]ATTTAGATTCTCCTGAGGGCATAGGTCTGTCAGTG	A	C	RTSNP_Hash2_61427_36AC	PolyHighResolution	MMSRT033B_scaff_1496_1,44211
AX89918986	AX89918986	Affx-88907085	ACACCGACTCAATTCTGCCTAAAGCGAACAAATGG[C/T]GACAGTCTCCCTTTCATCTGACAACCCACATATCA	T	C	RTSNP_Hash2_60089_36CT	PolyHighResolution	MMSRT110A_scaff_3037_1,93213
AX89954796	AX89954796	Affx-88907086	CATGTGGACATTTGTTGACTGGTCTTTTCTATGTC[C/T]GACTTGGAATGATAGTGTTCTTTTGAGAGTCTGCA	T	C	RTSNP_Hash2_59719_36CT	PolyHighResolution	MMSRT081B_scaff_1810_3,24044
AX89935858	AX89935858	Affx-88907091	TAAACATTTAGTTTGTATAGGAGTATTATCAGTAA[A/G]TGTTCTATATACACAGGCATGTATGCATGATCCTG	A	G	RTSNP_Hash2_58471_36AG	PolyHighResolution	MMSRT118A_scaff_2102_1,42221
AX89976428	AX89976428	Affx-88907092	TTTCATCTGGAGGAAGTGAGCAGTAGCAGATACAG[C/T]TTATTTTTCTCACCCTGACTCATAACTTCCTGTGG	T	C	RTSNP_Hash2_58382_36CT	PolyHighResolution	MMSRT087G_scaff_1487_1,123476
AX89916666	AX89916666	Affx-88907094	AAAATGGGACACATTCATCATGTAAAATTCCAGTA[A/G]CTATCTATTGATATGTTTAGTCATATATAAGTCAT	A	G	RTSNP_Hash2_57716_36AG	PolyHighResolution	MMSRT053F_scaff_2049_1,113329
AX89928588	AX89928588	Affx-88907096	CTCATCAATCAATATACAGAAGCACTTTAATAAAC[A/C]ATTAATATTCATTACATGTGACTAACTTCAAGCTT	A	C	RTSNP_Hash2_55837_36AC	PolyHighResolution	MMSRT066E_scaff_1643_10,15365
AX89960795	AX89960795	Affx-88907099	GATGAGAGACAGGAGAGAAACACACCAATAAATAT[C/T]GTTTTGTCTACAAAGTGACTGACAGTGATTATTGT	T	C	RTSNP_Hash2_549040_36CT	PolyHighResolution	MMSRT091B_scaff_1224_1,11342
AX89945222	AX89945222	Affx-88907103	AAGGACTGAGTCATCACCAGTGTCCATATAGATTA[G/T]ATTTTATTTAGAAGCAAAGATGTGGTGAACGCACA	T	G	RTSNP_Hash2_541025_36GT	PolyHighResolution	MMSRT052G_scaff_2130_1,95094
AX89938107	AX89938107	Affx-88907106	TCCCAGAGGCACACCATTAATTAAGAAAAGGAATA[A/C]AAATTTACAAAGCTGGTGGTATAAAAACCCACACA	A	C	RTSNP_Hash2_53055_36AC	PolyHighResolution	MMSRT083H_scaff_1630_1,16737
AX89937742	AX89937742	Affx-88907109	TCAGGTTTGATTTTCACTGTGTGGGCCATTACGAG[C/T]ACAGGAAGTAATTCATTCAAACATACTGTAAATGA	T	C	RTSNP_Hash2_51797_36CT	PolyHighResolution	MMSRT009D_scaff_1671_1,1595
AX89966469	AX89966469	Affx-88907110	TACATAGCTTATTTACAATATTTCAATTTATCAAA[C/T]TTTGTTAAGCTAAACATAACAGCAGACATGTCTTA	T	C	RTSNP_Hash2_509270_36CT	PolyHighResolution	MMSRT077A_scaff_1762_1,21990
AX89926138	AX89926138	Affx-88907111	CATCTGGAAAGTATAAACAGTGGAAAATTACAGTA[A/G]GTTTCAGGAGTTACAGAAACAGGTAGTGGAAAACT	A	G	RTSNP_Hash2_49989_36AG	PolyHighResolution	MMSRT073D_scaff_1725_2,26115
AX89948820	AX89948820	Affx-88907112	AGCCAAGTCCCAGGCTTGTATACAGGACCGGATGT[A/C]ATTTTGGAAAAGCTTTATGAAAGAGCTAGGCTATA	A	C	RTSNP_Hash2_49924_36AC	PolyHighResolution	MMSRT032A_scaff_1743_1,2423
AX89933540	AX89933540	Affx-88907113	GGGAGATTACTATGAATCATACATGGGGCGGCTAA[C/T]GTCTTACTAGCGTTTAACCCCTGCAGGTAGAATTT	T	C	RTSNP_Hash2_49837_36CT	PolyHighResolution	MMSRT139H_scaff_1526_1,40406
AX89932415	AX89932415	Affx-88907114	GCGATGACATACAATGTCCAGGGTTCAATGACAGA[C/T]TAAGTGGTAGAGAACATAAAGGGGGTGCACACAAT	T	C	RTSNP_Hash2_49558_36CT	PolyHighResolution	MMSRT074E_scaff_2353_1,84298
AX89932078	AX89932078	Affx-88907117	GCATGTATCAAGTGTGCAGACCCTGTATCTGAACA[G/T]AGAACCAAGATGCAGGAAAATGCGACGACCACCCC	T	G	RTSNP_Hash2_4805_36GT	PolyHighResolution	MMSRT013A_scaff_1696_1,41515|MMSRT041H_scaff_1783_1,1050
AX89931587	AX89931587	Affx-88907119	GCAAAGAAAATGTGCAACAGATTGGTTAGTGAAAT[A/G]CACTTGGCCCTCTGATTGGACTAGCAAACTATCAA	A	G	RTSNP_Hash2_45660_36AG	PolyHighResolution	MMSRT106C_scaff_1946_1,89660
AX89921467	AX89921467	Affx-88907120	AGGCCTCTGCTAGTGAAAGGCCTTCATTATAAGTG[C/T]AAAAGTGTTGGCTTTTCAGTGAAAAGAAATGGAGA	T	C	RTSNP_Hash2_45528_36CT	PolyHighResolution	MMSRT074B_scaff_1763_1,51590
AX89952286	AX89952286	Affx-88907122	ATTGTGGGATTAGGGGCTAATTCGACCCTCTGTTA[C/T]ACCTTGATACTTCACAGAAAACTAGTATACCGACA	T	C	RTSNP_Hash2_45415_36CT	PolyHighResolution	MMSRT104A_scaff_1690_1,12645
AX89948107	AX89948107	Affx-88907125	AGAACCTCTAGCAGACAGAACCTCTAGCAGATAGA[A/C]GCTTTAGCAGATAGAAGCTCTCAAAATACTAGAAA	A	C	RTSNP_Hash2_44212_36AC	NoMinoHom	MMSRT082A_scaff_2001_1,43812
AX89928211	AX89928211	Affx-88907126	CTAACCAAACTTCTTGTTTCGCATGGAGGAAAATG[A/G]CTTTGATTCTGCTGGGCCTGAAATGTCAAACTCGT	A	G	RTSNP_Hash2_43560_36AG	PolyHighResolution	MMSRT020B_scaff_1734_1,16160
AX89927983	AX89927983	Affx-88907128	CGGCATTCTTTCCTGGAATCTTACTTGATATACAA[C/T]CTGCAGACAAGGTATGTATCACCTGTCAAGATGTG	T	C	RTSNP_Hash2_43338_36CT	PolyHighResolution	MMSRT144E_scaff_3279_1,25225
AX89944722	AX89944722	Affx-88907129	AACCTATTAAATCTTACACTACAATTGGCAAGCAA[C/T]GTGTTGTTGTATTAAAGTGTTATGATTATATAAGT	T	C	RTSNP_Hash2_43269_36CT	PolyHighResolution	MMSRT002A_scaff_1532_7,46930
AX89959277	AX89959277	Affx-88907131	GAAATTATGGGGAGCGACTCACCTCATTCCCATAT[A/C]ATTTCCATGTTATCCCAATCCCATTCCCACCTCCA	A	C	RTSNP_Hash2_424078_36AC	PolyHighResolution	MMSRT025H_scaff_1591_3,552
AX89975209	AX89975209	Affx-88907138	TTCCAAGTTGGTTCAATGTAGTCGCCCAGTGGGAT[G/T]TACATATAGTCTTGGATTAAAACCAGTATCCATAT	T	G	RTSNP_Hash2_394005_36GT	PolyHighResolution	MMSRT014D_scaff_2286_1,44315
AX89952675	AX89952675	Affx-88907140	CAAATGACACTAAATCAACAAATTATGAACATGTT[A/C]TTGTCGTAGCATCTCCATCTTTGACCCTGTCTGCC	A	C	RTSNP_Hash2_383838_36AC	PolyHighResolution	MMSRT004E_scaff_1168_1,14431
AX89934663	AX89934663	Affx-88907141	GTCCCCTTTCTGCTTAGACTGGCAAATCAGAGTGA[C/T]GCCATATTCTGGCTGTTGTCAAGCTGGAATTGTGA	T	C	RTSNP_Hash2_38161_36CT	PolyHighResolution	MMSRT053G_scaff_2111_1,17711
AX89968947	AX89968947	Affx-88907142	TCTAAGATAATGTGTGGGTGGCGTGCACTGCAAAC[A/G]GCTAAGCACTTTCCTAGTACTGTTCCTAGTTTGAA	A	G	RTSNP_Hash2_37505_36AG	PolyHighResolution	MMSRT022C_scaff_1556_1,68691
AX89968166	AX89968166	Affx-88907143	TCATATTCACCCAGATAATTCATTGAATGACAATT[A/C]TATTTTTGCCATTGGGAGCAAGCACTCTGGCTGGT	A	C	RTSNP_Hash2_37415_36AC	PolyHighResolution	MMSRT008E_scaff_1949_1,88728
AX89934111	AX89934111	Affx-88907144	GGTTTCTGAATTGGACTAGTTGTCTAATCACACCC[A/C]TAATCTAAACTTGTCAACAAGGCAAGGAAGTTATT	A	C	RTSNP_Hash2_37332_36AC	PolyHighResolution	MMSRT028D_scaff_1841_1,108226
AX89959253	AX89959253	Affx-88907145	GAAATATTAAAATCGTTTCACTTCGAGGTTAGGTT[A/C]ATGTCAGATCATGTGGTTTCCCATCAACAACACAT	A	C	RTSNP_Hash2_37293_36AC	PolyHighResolution	MMSRT052G_scaff_2141_1,99167
AX89962961	AX89962961	Affx-88907146	GGCAGTAGGTGTGCTCAAGCTGTTATAACTGAGCA[G/T]TAATCTGTTTCAACTTTACTTAATAATGCTTGTTT	T	G	RTSNP_Hash2_360032_36GT	NoMinoHom	MMSRT033F_scaff_1752_1,72397
AX89930964	AX89930964	Affx-88907147	GAGCGAAGTGAGGATATTACCTCCTTTTTAAAATC[A/G]ACCCCCTCGGATAGCTCTTTCGGTCACGACGAACG	A	G	RTSNP_Hash2_35283_36AG	PolyHighResolution	MMSRT042B_scaff_1739_1,89270
AX89931779	AX89931779	Affx-88907148	GCAGAACGAGAATATTAAAGTGACGTAACAGTAAG[A/G]GAATGGCATAAAGGCTACGTAAGGATGACATAACA	A	G	RTSNP_Hash2_35015_36AG	NoMinoHom	MMSRT140H_scaff_2077_1,18548
AX89923920	AX89923920	Affx-88907149	ATTCTGACAGCTCTATAGAGTAAACTGGTAGGAAC[A/G]ATCTCCAGTTCAGTTTAGCTTTGTAGTTCTATCTG	A	G	RTSNP_Hash2_34743_36AG	PolyHighResolution	MMSRT116B_scaff_1290_1,1466
AX89932187	AX89932187	Affx-88907150	GCCAGCTCTGACTTTACTCATAAGCGATGGTGACA[A/G]AAAGTGCCAAAGGTCATACAGTTCAACCCACTGAG	A	G	RTSNP_Hash2_34439_36AG	PolyHighResolution	MMSRT091G_scaff_1718_1,82527
AX89933723	AX89933723	Affx-88907151	GGGTCAAAGCAGATTTGGCGGATAAACATACTACA[C/T]ACAGGGCTATTCAAGTAAAGAAGAAAGTTGAACAA	T	C	RTSNP_Hash2_317150_36CT	PolyHighResolution	MMSRT040D_scaff_1667_1,31098
AX89931615	AX89931615	Affx-88907152	GCAACAACGGTTCTTATTACGTGATTTCCGATATA[C/T]ATGTAGGCTACACGTAAAGCAAGGTTTCCAGTTAT	T	C	RTSNP_Hash2_308660_36CT	PolyHighResolution	MMSRT045D_scaff_1576_1,17921
AX89948034	AX89948034	Affx-88907153	ACTTTTTCCATACAAACTTTTGCAATGGGAGTGCA[C/T]TGCTCTCCGCTTGATACGGTGTATGAAAATAATTT	T	C	RTSNP_Hash2_30391_36CT	PolyHighResolution	MMSRT006C_scaff_1210_1,45447
AX89936702	AX89936702	Affx-88907154	TAGATATGTTTTAAAGGCTGAACGATCTTTGTACC[C/T]CCTAGGTCAGCCCTTCTTCTCTTCAAATTCTGCAG	T	C	RTSNP_Hash2_30296_36CT	PolyHighResolution	MMSRT059H_scaff_1524_1,34096
AX89937151	AX89937151	Affx-88907155	TATGATTCTTCTATGACCAGGAAGACTCCAAAGTC[A/G]TACACATTGTATTCAGATCTGTATTTTCTTTTGGT	A	G	RTSNP_Hash2_300290_36AG	PolyHighResolution	MMSRT027A_scaff_1664_1,58536|MMSRT113C_scaff_1579_1,34351
AX89940968	AX89940968	Affx-88907162	TGTCTGTGAAACATTGACCTAAAGCAATTAAGTTC[C/T]CCTTTAAACCTCAACCAAATAAAAGGGACAGCTGC	T	C	RTSNP_Hash2_27689_36CT	PolyHighResolution	MMSRT128B_scaff_1817_1,27394
AX89926078	AX89926078	Affx-88907164	CATCAGCAAAGGCTTTTTAAAGAGAGCGATATTTA[A/G]ATATAGATTACTGAAATGTATTTCGGATGAATGTA	A	G	RTSNP_Hash2_27122_36AG	CallRateBelowThreshold	MMSRT014H_scaff_1588_3,23812
AX89963676	AX89963676	Affx-88907165	GGTCATCTTGCTCAAAATGCCAGATGAGCTGGTCA[A/G]ATGTTAGCCCATAGGGCCTGTCTAATTCATTTTTT	A	G	RTSNP_Hash2_26619_36AG	PolyHighResolution	MMSRT031G_scaff_2277_1,10418
AX89917570	AX89917570	Affx-88907167	AACTAGAATATAGGGTAGTTTAGAAGGGCCTAAAT[G/T]ATGGACTGCAGTACGCAACAAAAAAAGTCAACTAG	T	G	RTSNP_Hash2_25868_36GT	PolyHighResolution	MMSRT017C_scaff_1773_1,49267|MMSRT023B_scaff_1547_1,75846
AX89916512	AX89916512	Affx-88907168	AAAAATTGAAAAAGTAGCTTGGTTAGCATGGAAAC[A/G]CTCCAGCAGTGAAAGTGCTGAAAATGTGCTTATAC	A	G	RTSNP_Hash2_2390_36AG	PolyHighResolution	MMSRT037C_scaff_1879_2,29103|MMSRT099G_scaff_1832_1,87161
AX89974535	AX89974535	Affx-88907169	TTAACCACTACATAATGCTGTGGTGTACAGTAGCT[G/T]GTTCAGGGTATCCTATATCTATCTGGCATGACCTG	T	G	RTSNP_Hash2_237510_36GT	PolyHighResolution	MMSRT079F_scaff_1768_2,53
AX89934355	AX89934355	Affx-88907170	GTAGATTAGAGCTAGATGACGTCACTACTAATGAA[C/T]CTGTCAGTTCCCAAGGAGATGTAGAGCCAAAGCAA	T	C	RTSNP_Hash2_23683_36CT	PolyHighResolution	MMSRT065D_scaff_1950_1,109801|MMSRT105H_scaff_1041_1,138326|MMSRT120A_scaff_1284_1,8920
AX89929291	AX89929291	Affx-88907173	CTGGGTTCCAAGTTCTGGAGGGCACGAAGAGAAAT[G/T]AATTGAAGGAATTGTCTGCAGCTTTGACTGTTAAT	T	G	RTSNP_Hash2_22176_36GT	PolyHighResolution	MMSRT090E_scaff_2169_1,48137
AX89919779	AX89919779	Affx-88907174	ACGCAAGAAAGACACATGTCATAACTTGGACAAAT[G/T]AATAGTTGGTAGGTCATTGAGGCTGCAGCAAACCC	T	G	RTSNP_Hash2_22056_36GT	PolyHighResolution	MMSRT133C_scaff_1809_2,20989
AX89962434	AX89962434	Affx-88907175	GCTTTGGTTCTAGCACTAACTCATCTATTAAAATG[G/T]GTTGTCTGTTCAATACCTTGATAAGTTTAATCAGG	T	G	RTSNP_Hash2_2181_36GT	PolyHighResolution	MMSRT029H_scaff_2042_1,105285
AX89941929	AX89941929	Affx-88907176	TTCACAAATATAGAGAAAAGTTGGCATCATGACAT[C/T]GGCCTTTTTGAAATAGCTAGAGCATATTGGCACCT	T	C	RTSNP_Hash2_217979_36CT	PolyHighResolution	MMSRT059A_scaff_1904_1,65323
AX89965463	AX89965463	Affx-88907180	GTTCCCGTTAAAGCGGACTCGCCTATTTCATATTT[A/C]ATTTCACTCTTTTCAAAAATAGGCGAATTATCATT	A	C	RTSNP_Hash2_1999177_36AC	PolyHighResolution	MMSRT139D_scaff_2136_2,33784
AX89954715	AX89954715	Affx-88907188	CATGCTTCCACATGTCAGGTAGCAGAGGTCGGGGC[A/G]TATGAGGTCGTTTGACTCTCACATCCTAATAGACA	A	G	RTSNP_Hash2_17929_36AG	PolyHighResolution	MMSRT136B_scaff_1969_1,14723
AX89921343	AX89921343	Affx-88907189	AGGAGAATTTTAACTGTGAAATTTGTCTCGAAACT[C/T]CTATATCAATACAAATCTATCGAAAATACGAAAAT	T	C	RTSNP_Hash2_1790352_36CT	PolyHighResolution	MMSRT038H_scaff_1748_3,10323
AX89965016	AX89965016	Affx-88907191	GTGGATATCCTCATGGTGTTTCCTCAGTATGTTTG[G/T]AAATATATCCCAGTGTTTTTTGTGCTACGTTTGAA	T	G	RTSNP_Hash2_1763107_36GT	PolyHighResolution	MMSRT081E_scaff_1453_1,30916
AX89966817	AX89966817	Affx-88907192	TAGAGATCCTATCAAAATCATTTTCTATAATTCTC[G/T]ATGCTTTTACCATTGACTTCCTAATTTAGACAAAA	T	G	RTSNP_Hash2_175050_36GT	PolyHighResolution	MMSRT058D_scaff_1448_1,21045
AX89954543	AX89954543	Affx-88907194	CATCAATAAAGACATGTCAAGTTCAAAGACTTCTT[A/G]ATACTTACCACCTGGAGAAGCTTGAGGGCTTTCAC	A	G	RTSNP_Hash2_17197_36AG	PolyHighResolution	MMSRT068A_scaff_1814_1,71386
AX89939988	AX89939988	Affx-88907198	TGCATATTACTTTCAACTTCCCAATTATATCACCA[C/T]ACACGGAAAATGCAAACATGAATGCATAATGCACA	T	C	RTSNP_Hash2_1665686_36CT	PolyHighResolution	MMSRT110E_scaff_3054_3,809
AX89957896	AX89957896	Affx-88907199	CTCTTTGAAAATATGCTGCAGGCAACAGTGGGGTA[C/T]CTGTAATTAAATCATGTCCAGATTTCTCAAGAGCT	T	C	RTSNP_Hash2_1662354_36CT	PolyHighResolution	MMSRT099H_scaff_1607_1,66190
AX89954913	AX89954913	Affx-88907202	CATTGGAAGTTAATTGAGTTTGTCTTACTCAAATT[A/C]AAATCAAATTCTGGAGATGCCTTCAAGACACCCTA	A	C	RTSNP_Hash2_1605531_36AC	PolyHighResolution	MMSRT121A_scaff_1606_2,29847
AX89967748	AX89967748	Affx-88907203	TCAACTGGACTGCACATCTTAGTAGGGAAAAAAGT[A/C]ATTTGTTTGTTGATATCTTGTAGACAGGAGCAGGT	A	C	RTSNP_Hash2_15975_36AC	CallRateBelowThreshold	MMSRT108E_scaff_1429_1,139771
AX89965464	AX89965464	Affx-88907205	GTTCCCTAGAAATATACAGACATATTCTTCTTTGT[A/G]GTTCATTTCAGATAGTGCCAATGATGCGCTTAAAG	A	G	RTSNP_Hash2_1567998_36AG	PolyHighResolution	MMSRT023G_scaff_1931_1,81605
AX89944376	AX89944376	Affx-88907206	AAATGTGTATGGCACATTGAAGTTGAATATGGGGG[C/T]AATTCTCCTTTAAACAACTGTTAATTCTGCAGCTC	T	C	RTSNP_Hash2_15633_36CT	PolyHighResolution	MMSRT069E_scaff_1447_1,87785
AX89917192	AX89917192	Affx-88907208	AAATTGAAGAAACAGGTGTTTTAATTAATGTATGA[A/G]GAGATTGATTGAATTGTTTGGCAATGCCAGCTAGC	A	G	RTSNP_Hash2_1519799_36AG	PolyHighResolution	MMSRT093A_scaff_1370_1,37438
AX89962642	AX89962642	Affx-88907209	GGACTCACCTGGACTCGAATTTCATGTCATAGTTA[A/C]TATTTCATGCATAAACACTAACAGACTGACCCTGT	A	C	RTSNP_Hash2_1512531_36AC	PolyHighResolution	MMSRT117E_scaff_1442_1,17753
AX89919502	AX89919502	Affx-88907210	ACCAGTGAAGAATCTTCCTCTAGTTACAAGGTATA[A/C]ATCTCAACCACTGTACTTCGACTGGGTTGGAAACT	A	C	RTSNP_Hash2_15066_36AC	PolyHighResolution	MMSRT099G_scaff_1801_1,56784
AX89962505	AX89962505	Affx-88907214	GGAACTGGGGAACGTTTAGTCCGAACAGCTGCTGG[C/T]TGGTCTTTTTGGTTCATAGATTGTTTGGTTGAAGC	T	C	RTSNP_Hash2_1425690_36CT	PolyHighResolution	MMSRT020H_scaff_1743_1,101486
AX89926001	AX89926001	Affx-88907217	CATACTTTATTCAAGGATGGAAAAACAAGTAGATT[C/T]AGTTAAGTAACTCTGCTCGGATTTCCAAAAAGCAA	T	C	RTSNP_Hash2_1381173_36CT	PolyHighResolution	MMSRT031E_scaff_1557_1,32691
AX89943807	AX89943807	Affx-88907219	AAAATTTGAGGCTGTACAATGCTGTGTTTCGATAG[A/C]CTCGTCTATCTTCATTAGGTGACCTCATGACGCCA	A	C	RTSNP_Hash2_1346006_36AC	PolyHighResolution	MMSRT114G_scaff_1338_1,1304
AX89938975	AX89938975	Affx-88907223	TGAAAATAACGGAATTCAGACCAAGGGTGAATCAA[G/T]ATTGCATTTGTTTGGATACATACAAAAATGTTAGA	T	G	RTSNP_Hash2_13012_36GT	PolyHighResolution	MMSRT095B_scaff_2435_2,3237
AX89936321	AX89936321	Affx-88907224	TACACTGACTAAATAAGTGAAAGCATGCACATGTA[A/G]CCTAGGTCTACCGAAGATAAAGGCAGGAGCCTATA	A	G	RTSNP_Hash2_13004_36AG	PolyHighResolution	MMSRT102H_scaff_1653_1,127078
AX89940065	AX89940065	Affx-88907226	TGCCCTTGCAAAGAAACAGTCACTAGAACAGATAG[C/T]AAAAATACATTTTATAAAAGCAAAACCATTTTAAT	T	C	RTSNP_Hash2_12630_36CT	PolyHighResolution	MMSRT073C_scaff_1914_1,49008
AX89934399	AX89934399	Affx-88907227	GTAGTGTTGTTGTGACTAATAAAGATGACATGAAA[A/G]CTGAGACATATATTCTATTGAGGAAGTAATTAACC	A	G	RTSNP_Hash2_1249905_36AG	PolyHighResolution	MMSRT020E_scaff_2055_1,67875
AX89922871	AX89922871	Affx-88907231	ATCATGTAAAAAGAATAGAAAACGAGAATACCATT[A/C]TGTCCTACCAGAGGACAGTTCCTTTCCATTTGGCT	A	C	RTSNP_Hash2_11720_36AC	CallRateBelowThreshold	MMSRT094F_scaff_1863_3,73938
AX89923477	AX89923477	Affx-88907232	ATGGGTCGTGTTCATCAGGCAGAAAAATGACGTAT[A/C]ATGCCCTAATGAACATGACCCTGGCATTACCTAGA	A	C	RTSNP_Hash2_1157676_36AC	PolyHighResolution	MMSRT042E_scaff_1570_1,34247
AX89949016	AX89949016	Affx-88907233	AGCTCTGAGGGCACAGGAGGAAGTTCAAGGTAATA[A/C]TTTTGTTTTTATAACCAAATGGCATCACAGACACT	A	C	RTSNP_Hash2_11456_36AC	PolyHighResolution	MMSRT026F_scaff_1808_1,24168
AX89940896	AX89940896	Affx-88907234	TGTCATTACTCTAAAACGTGGATATTTCATTACAA[A/C]AAATAAAACGCAAACTGCCCCCATTAGCTGACAAG	A	C	RTSNP_Hash2_1138299_36AC	PolyHighResolution	MMSRT088D_scaff_2032_2,18494
AX89967978	AX89967978	Affx-88907235	TCAGAAACAAACATTTATTAAAACAATAAAAACAT[A/C]ATTTCACAAACTAAGACTTTGCATTCTTTCATTGT	A	C	RTSNP_Hash2_11374_36AC	PolyHighResolution	MMSRT100B_scaff_1797_1,62065
AX89928128	AX89928128	Affx-88907236	CGTGTAATGTGTCATTAAAGGTACAACATTATTCA[A/G]TTTGAAAATGTACATCAAAACATTTGAATAAGCTA	A	G	RTSNP_Hash2_11372_36AG	MonoHighResolution	MMSRT140B_scaff_2541_1,75793
AX89943589	AX89943589	Affx-88907237	AAAAAATAAAATGATTACTTAGTGTAAGTATACTG[C/T]ATCATAGCAAGTACAAACATAAATATTGAAAGTAT	T	C	RTSNP_Hash2_1134424_36CT	PolyHighResolution	MMSRT047H_scaff_1576_2,18117
AX89921466	AX89921466	Affx-88907238	AGGCCTCTAAAGTTTGCTCAGCCCAGAAACAGAAC[A/G]GAGAAGATCAGTGGACGACGGTATGCAGGCCTGCT	A	G	RTSNP_Hash2_11094_36AG	PolyHighResolution	MMSRT053A_scaff_1719_1,51399
AX89935179	AX89935179	Affx-88907239	GTGTAGTTGCTTATTTGGTATGTCTAGCATCCATA[A/C]AATGCTGTTAGGGGAATATCAACTGAAGACATCAA	A	C	RTSNP_Hash2_1092278_36AC	PolyHighResolution	MMSRT035C_scaff_2174_1,25269
AX89917621	AX89917621	Affx-88907240	AACTGAAGCAATTTACCAAACACATTGTGTGAATG[G/T]AAAACTAATGTTCTACTCTTATTGTTGCAATCATG	T	G	RTSNP_Hash2_10843_36GT	PolyHighResolution	MMSRT098F_scaff_1564_1,56856
AX89950570	AX89950570	Affx-88907244	ATAGTGGCCCGTTGGTGAGAATGTTGTGTGAATTA[A/C]CGTCACTGTTTCCTATGAAGAGTTGAGTGTGTCGT	A	C	RTSNP_Hash2_1052883_36AC	PolyHighResolution	MMSRT121B_scaff_1397_9,5516
AX89965891	AX89965891	Affx-88907249	TAAACTTCCGACTTC[A/C]ACTGTAGCTATGGGATCTTTCTCTCTGTCATCACC	A	C	RTSNP_no71bps_NM_Hash_9240_16AC	PolyHighResolution	0
AX89954686	AX89954686	Affx-88907253	CATGATTGATGCAA[G/T]GTTTAGATGAAGAGGCATTCCTGATGTATAGTATG	T	G	RTSNP_no71bps_NM_Hash_7763_15GT	PolyHighResolution	0
AX89943583	AX89943583	Affx-88907257	AAAAAAGAGCTATAACCTTAG[G/T]TTTGTAAAAATTCTAAATCTCTGGGAAAAATAGAC	T	G	RTSNP_no71bps_NM_Hash_358_22GT	PolyHighResolution	0
AX89972751	AX89972751	Affx-88907259	TGCAGTTCAGGGGT[G/T]TTTTCACGGTGTTGAGGAGACTGACAATTGTATAA	T	G	RTSNP_no71bps_NM_Hash_34136_15GT	PolyHighResolution	0
AX89961255	AX89961255	Affx-88907261	GCAGAACCCCTCCTGTTTAT[G/T]TTCACCATACAGTTCACTCCTCATGAGTCTAATGT	T	G	RTSNP_no71bps_NM_Hash_33530_21GT	PolyHighResolution	0
AX89950847	AX89950847	Affx-88907263	ATCAGCAGCGTTTGTAGTCTAAAT[C/T]TATTTCACCTGCCTTGCAAACACTTCTGGAAGAGT	T	C	RTSNP_no71bps_NM_Hash_30383_25CT	PolyHighResolution	0
AX89952594	AX89952594	Affx-88907264	CAAACATTAGCGCCTGTATTACGGTAATTTACC[A/G]TTTCAGTGTAGGCTACGCCAAAAAGCGTACATCCT	A	G	RTSNP_no71bps_NM_Hash_29933_34AG	PolyHighResolution	0
AX89950306	AX89950306	Affx-88907265	ATAATAGGTGGAC[C/T]AAGTGTGACCAACATTGAATATTTCTGCAATGACT	T	C	RTSNP_no71bps_NM_Hash_29207_14CT	PolyHighResolution	0
AX89971360	AX89971360	Affx-88907266	TGCAGCTGGGTTAAAGATGAAAAGGCCTGCGCTC[A/G]ACTTTACATCAGGAAGTACAGACTATAGACCTTAT	A	G	RTSNP_no71bps_NM_Hash_28738_35AG	PolyHighResolution	0
AX89956219	AX89956219	Affx-88907270	C[C/T]CTATGTTGTACTCTGATGCTATGAATAGACTGGAC	T	C	RTSNP_no71bps_NM_Hash_25331_2CT	PolyHighResolution	0
AX89970990	AX89970990	Affx-88907271	TGCAGCAGAGGA[C/T]GTTTTGTTTGCTAATTGTTGTGGTTGTTATGCTTC	T	C	RTSNP_no71bps_NM_Hash_24753_13CT	PolyHighResolution	0
AX89954645	AX89954645	Affx-88907272	CATCTT[G/T]ATTAGGATTGGGACAGATCCGTTACCACACAGAGA	T	G	RTSNP_no71bps_NM_Hash_24583_7GT	PolyHighResolution	0
AX89971113	AX89971113	Affx-88907273	TGCAGCCAGATCTGAACCTCTGCACTGA[C/T]TGTGATTTATTATAGGGACAGAAATATGACTTTAG	T	C	RTSNP_no71bps_NM_Hash_24242_29CT	PolyHighResolution	0
AX89955632	AX89955632	Affx-88907275	CCCATCCTATCTAGAGAGAATT[A/C]TATTGCCTCATTCAAATCAGAATGGGTTCCAACTT	A	C	RTSNP_no71bps_NM_Hash_22935_23AC	PolyHighResolution	0
AX89971993	AX89971993	Affx-88907278	TGCAGGTAACACTAAAAAAGT[A/G]TATTCAATTCGAAAATATATAAATAGGCCAATTAT	A	G	RTSNP_no71bps_NM_Hash_21316_22AG	PolyHighResolution	0
AX89961235	AX89961235	Affx-88907279	GCACTTCAAAATAAAGCACC[A/C]GTTTATTGTTTGATCTCGGCTCCGCTCATTAAACC	A	C	RTSNP_no71bps_NM_Hash_21015_21AC	PolyHighResolution	0
AX89972830	AX89972830	Affx-88907281	TGCAGTTTTACTGTAAATATACAG[C/T]ATTGTCATATTCTTCAGTCATCAACAGTCATCACT	T	C	RTSNP_no71bps_NM_Hash_19744_25CT	PolyHighResolution	0
AX89968749	AX89968749	Affx-88907283	TCCTTACTCCACCC[A/C]TTTGGACCAGAACCATAGGAAATGGTCTAGACAAT	A	C	RTSNP_no71bps_NM_Hash_16977_15AC	PolyHighResolution	0
AX89958333	AX89958333	Affx-88907285	CTGGGACATTCACTCTACTA[G/T]GCTTGGGCGATTTTCAATGAATACCATATATACTG	T	G	RTSNP_no71bps_NM_Hash_15822_21GT	PolyHighResolution	0
AX89970297	AX89970297	Affx-88907287	TGCAGAACACACCGTTTGGAGT[A/G]GATTTGTGTTCTAAGAGAGGCTTACAATGTGGCGA	A	G	RTSNP_no71bps_NM_Hash_1549_23AG	PolyHighResolution	0
AX89970042	AX89970042	Affx-88907289	TGATATCCAAAA[A/C]GTCAGCTACTCTTTGCATGATTGAGCAAAGACTAA	A	C	RTSNP_no71bps_NM_Hash_15311_13AC	PolyHighResolution	0
AX89948287	AX89948287	Affx-88907292	AGACGCATGGAGGTTTATCCTTACTAGCTCTT[A/G]AATCTTCTGATGGAATCCATACACTTTTGGTCATC	A	G	RTSNP_no71bps_NM_Hash_14466_33AG	PolyHighResolution	0
AX89976236	AX89976236	Affx-88907294	TTTACAATAAGTCATTTCACATTACCCAAACTT[A/C]CTTTGTTACTTTGAGCATGGTCGGTCCAAACGTAA	A	C	RTSNP_no71bps_NM_Hash_13108_34AC	PolyHighResolution	0
AX89954942	AX89954942	Affx-88907296	CATTTACTTAAGGC[A/G]TTGGAGTGTGTCATATATTATGAGTTAGTTCAGTT	A	G	RTSNP_no71bps_NM_Hash_11706_15AG	PolyHighResolution	0
AX89945951	AX89945951	Affx-88907297	AATTAAAATGTT[A/C]ATCTCTGTAATTCCATCAGATGGAATTGTACTTAC	A	C	RTSNP_no71bps_NM_Hash_11627_13AC	Other	0
AX89917111	AX89917111	Affx-88907299	AAATGATGACCATAGTGTGCCTACAGTAAT[G/T]GCTGTCATTACTGGGCTCTGTTACATCAGACACTT	T	G	RTSNP_no71bps_NM_Hash_10628_31GT	PolyHighResolution	0
AX89971417	AX89971417	Affx-88907300	TGCAGCTTTTTGAACAGACT[A/G]TTCATTGAGAAGGTGGCCTCATTAATGCACAAGTG	A	G	RTSNP_no71bps_NM_Hash_10006_21AG	PolyHighResolution	0
AX89926961	AX89926961	Affx-88907303	CCCATGTCTTATATATGCAACAAATATTTTCATCA[A/C]AACCTTCTTCTCTTCCAGTGCTTTATTAAATTCTA	A	C	RTSNP_NM_71bps_Hash2_8935_36AC	PolyHighResolution	0
AX89935651	AX89935651	Affx-88907305	GTTTAACTGAAACTGTAAACGTCAGTCGAAACAAT[A/G]TCCCGTCACACTTCACTAAGTCATATCATGTAACT	A	G	RTSNP_NM_71bps_Hash2_7582_36AG	PolyHighResolution	0
AX89974477	AX89974477	Affx-88907307	TTAAAAGACTTGATTAGATTCCCTTGATTTAGATA[C/T]TATTTCAATTATGTTTGGACATTGTTCATAGTGTC	T	C	RTSNP_NM_71bps_Hash2_7077_36CT	PolyHighResolution	0
AX89919025	AX89919025	Affx-88907308	ACACTGCACCACGGAATACCTTGTATATAGAGAAG[C/T]ACTATACTACTGTCCCAGTACCTACCTACAGCCCT	T	C	RTSNP_NM_71bps_Hash2_6958_36CT	PolyHighResolution	0
AX89945079	AX89945079	Affx-88907309	AAGATAAGCAGCGTGTTATCCCTTGATCATGACTC[A/C]GTTCCATTAACACAAATCATTGGTCGTATGCCGTC	A	C	RTSNP_NM_71bps_Hash2_4851_36AC	PolyHighResolution	0
AX89967046	AX89967046	Affx-88907311	TAGGTTTTTATGTCAGAACCCAGCAAAATGTTATC[A/C]GATTTTACATCATTACAAAAGCAAATGATTGGGAA	A	C	RTSNP_NM_71bps_Hash2_374_36AC	PolyHighResolution	0
AX89923406	AX89923406	Affx-88907313	ATGGAATTTAGCTAGATTTATAACTCAACATACTA[C/T]ACAACACACAAGTTGTGCAAATAAAACACAAATAA	T	C	RTSNP_NM_71bps_Hash2_3428_36CT	PolyHighResolution	0
AX89943844	AX89943844	Affx-88907315	AAACACAGGTGAGTCCCACACTTTCATTTTATGAT[A/C]ATTTCTTTCATCAGGCCAAGAGGAGGGTCAGTCAT	A	C	RTSNP_NM_71bps_Hash2_3203_36AC	PolyHighResolution	0
AX89953998	AX89953998	Affx-88907324	CAGCTTAAGACAAACTTGAATACTTCAAAACTGTT[C/T]GATGAGGATTGAGCCATAGAGATAAACACTGTATC	T	C	RTSNP_NM_71bps_Hash2_12199_36CT	PolyHighResolution	0
AX89931488	AX89931488	Affx-88907327	GATTAATCGACAATAATAGGGGATGTTCTTAATGA[A/C]TATGCATATTGGAGATGTTTTTGTTGACATGAAGG	A	C	RTSNP_NM_71bps_Hash2_11243_36AC	PolyHighResolution	0
AX89953300	AX89953300	Affx-88907328	CACATGGTTTGTGGGGAACGACAAACAGCTCTGAA[A/G]TATTGTTGAACCAGAGAGCTTTATGAGTCCAGGCC	A	G	RTSNP_NM_71bps_Hash2_11123_36AG	PolyHighResolution	0
AX89966306	AX89966306	Affx-88907337	TAATGTTTACGACCACAAATAACAAGAGCTGTTAT[A/G]AATGTGGATATTGGCTTTTCCACTTCAATATGCTT	A	G	RTSNP_Hash2_983503_36AG	PolyHighResolution	MMSRT137H_scaff_1536_1,1095
AX89917014	AX89917014	Affx-88907340	AAAGTTTTATTTAACTGTATGTTGCCATATGGAAA[C/T]ACTGCGACAACGGTAATACTATTTTATTAATGATA	T	C	RTSNP_Hash2_947149_36CT	PolyHighResolution	MMSRT074F_scaff_2276_1,106415
AX89958920	AX89958920	Affx-88907341	CTTGTCTCTCCCCTGCAGGGTTACAAACATTGCAT[A/G]TATGATATATTCCCCTTGTTATCCATCTTACCTCT	A	G	RTSNP_Hash2_9430_36AG	PolyHighResolution	MMSRT055A_scaff_1824_1,74448
AX89923622	AX89923622	Affx-88907343	ATGTGTACAGTACACGCAGCTGGATTCTGGTAAAA[G/T]AATTGCAAGCACACATTCTCAAAAATACTTGCTCT	T	G	RTSNP_Hash2_917223_36GT	PolyHighResolution	MMSRT132E_scaff_1862_3,1914
AX89929109	AX89929109	Affx-88907345	CTGCAGGGCTTCACAGAGATACATAAGTTGTGACA[A/C]CGCACTGCAGACTGACGTCAGACCTGCAGTTTCAC	A	C	RTSNP_Hash2_891900_36AC	PolyHighResolution	MMSRT055B_scaff_1863_1,23410|MMSRT085E_scaff_1905_1,34401
AX89966761	AX89966761	Affx-88907346	TAGAACAGTTTTTACAGTATCAAACAGTTTTTTTT[G/T]ACCATATCACAAATCTTTTCTCGTTGGATATGCGT	T	G	RTSNP_Hash2_833757_36GT	PolyHighResolution	MMSRT093C_scaff_1528_1,20390
AX89940123	AX89940123	Affx-88907347	TGCGTGTGAGTAATGCCTACTTTGAGCAGTCTAAA[A/C]TTCTACTCCTGTTGGTCTCTACTGAAATCTTCACG	A	C	RTSNP_Hash2_826991_36AC	PolyHighResolution	MMSRT132H_scaff_1742_5,94964
AX89954866	AX89954866	Affx-88907349	CATTCATACAATAACTGTACAGCATTTAAAAAACG[G/T]ATTGGTTACTTTGTCAAAAGCGATTAAAACCTTAG	T	G	RTSNP_Hash2_818495_36GT	PolyHighResolution	MMSRT039B_scaff_1745_1,58931
AX89950793	AX89950793	Affx-88907351	ATCAATACATAAGATCCATGGCTCCTAATTGAACC[A/G]ATTTCATTCGTAAAATTTGCTCATGCAGTGCATTA	A	G	RTSNP_Hash2_790867_36AG	MonoHighResolution	MMSRT135H_scaff_1447_1,5281
AX89970821	AX89970821	Affx-88907353	TGCAGATGGCCTCTTACTACTTTGATAAGAATGAG[A/G]AGTTGTACGAAGTCATGCTGCCGCAAGAGAGATTT	A	G	RTSNP_Hash2_725022_36AG	PolyHighResolution	MMSRT040G_scaff_1612_1,76294|MMSRT128G_scaff_2112_1,156489
AX89955925	AX89955925	Affx-88907354	CCGACACTGAGTATCTGCAGTTACAATAGATTAGA[A/G]TTTTGTTCAGAATTCTTGTGCAATGATAATGAATC	A	G	RTSNP_Hash2_716035_36AG	PolyHighResolution	MMSRT009E_scaff_1598_3,52180
AX89920743	AX89920743	Affx-88907358	AGAGTGGAGAGGGGGATACTAAAGGCATGTAACAA[A/G]TATCATCAATACCAATTCTCATGTTCAAATTTGTA	A	G	RTSNP_Hash2_69584_36AG	PolyHighResolution	MMSRT019F_scaff_1702_1,156820
AX89925387	AX89925387	Affx-88907359	CAGAGAGTTAATCAGAAATCAAAGACAGATGAAAT[G/T]ATTTGTTGGCTAACATGGAAATGGAGCATGACATT	T	G	RTSNP_Hash2_689824_36GT	PolyHighResolution	MMSRT106C_scaff_2018_1,423
AX89926224	AX89926224	Affx-88907363	CATGGAGAGAAAGGGAAAATTGGAAATAATAGCAC[A/G]CTCCCTGCAGTGTCCTATTCCAGCCAAATCAAGCA	A	G	RTSNP_Hash2_66846_36AG	PolyHighResolution	MMSRT097A_scaff_1634_1,61986
AX89938376	AX89938376	Affx-88907364	TCGGACGTAGTCGAAGTATGAGGGAACATAGATGA[A/G]CGTGTGGGACATGACTGAGTCCCTGTACTGGGGCA	A	G	RTSNP_Hash2_667628_36AG	PolyHighResolution	MMSRT047F_scaff_1585_1,80684
AX89922541	AX89922541	Affx-88907365	ATAGATTTTGAGTAGATGACAAAATGACTGAAATA[C/T]TCCAGTAGTAACATGAAATGTAGAAGAACAACTTA	T	C	RTSNP_Hash2_66128_36CT	PolyHighResolution	MMSRT015A_scaff_1413_2,2540
AX89955533	AX89955533	Affx-88907366	CCATTTGAGACACACACAGATATCTTTAAAAGCAC[A/C]TTTTAACTTCCTGCTCGTAATCTAATGGATAGTAT	A	C	RTSNP_Hash2_66023_36AC	PolyHighResolution	MMSRT049F_scaff_1668_1,44634
AX89976197	AX89976197	Affx-88907367	TTTAAATACAAATAGAATATACACCTCTTGTAGAT[A/G]GGAAATTTAATTTGATGCTATTATTTGGAGAGTTT	A	G	RTSNP_Hash2_65829_36AG	PolyHighResolution	MMSRT058B_scaff_1785_1,24283
AX89926573	AX89926573	Affx-88907369	CCACAGCCTTAAAACTGGAAGTTTTCTGAATATAC[A/G]AAAAACTCTGGATTTCAACAGTGCAGGCGCATATT	A	G	RTSNP_Hash2_65430_36AG	PolyHighResolution	MMSRT074B_scaff_1756_1,121509
AX89957113	AX89957113	Affx-88907370	CTACAAAGAATCAAGCTCGTAAGGGTGGTCAGATT[C/T]TGTATGTCTCCGTGAATCTCTGTCAAACTCGGACA	T	C	RTSNP_Hash2_65384_36CT	PolyHighResolution	MMSRT117C_scaff_1649_1,48828
AX89924390	AX89924390	Affx-88907371	CAAAGGGGTTTAAATGTATGGTTGGGTGCAATAAA[C/T]GTTTCTGTAGCCTATGTGAAAGAGAGAGACCGAGA	T	C	RTSNP_Hash2_653433_36CT	PolyHighResolution	MMSRT099C_scaff_1921_1,73786
AX89918757	AX89918757	Affx-88907372	ACAAAGGTAATTTTATGAAGGACATTCAAGAGAAA[A/G]ATCTTGCAGAAGTAGGGAATAGAGAGACTAGGCCA	A	G	RTSNP_Hash2_64941_36AG	PolyHighResolution	MMSRT137G_scaff_1675_1,15319
AX89928440	AX89928440	Affx-88907374	CTATGGAATACATACAAATTACCGTAGCAGATAAA[G/T]GCTATGTGCGTTGTACACATGTGTTTGCAAAGCAT	T	G	RTSNP_Hash2_63825_36GT	PolyHighResolution	MMSRT020A_scaff_1781_1,14716
AX89935787	AX89935787	Affx-88907377	GTTTTTACACAATTTTAGTAGGTTTACTATTTCCA[C/T]GTCTTGGAGATTCTAATTACATGTATACATACAGT	T	C	RTSNP_Hash2_617163_36CT	PolyHighResolution	MMSRT052E_scaff_2322_1,142521|MMSRT136C_scaff_2832_1,10018
AX89937009	AX89937009	Affx-88907378	TATAGCAGTAAGCAGGACTATACAGGAATCAAAAA[A/C]CTTTTTCTAAGAGAAAGGTTGCCAACAGTTCAACT	A	C	RTSNP_Hash2_61424_36AC	PolyHighResolution	MMSRT043G_scaff_1780_1,122961|MMSRT084F_scaff_1270_1,4461
AX89973515	AX89973515	Affx-88907379	TGGGTACTGCAGGCAGGCAGATGCAACACATTGCA[A/C]TGCATTATGTTATGGAAATTAGCTAGGCCAGACAA	A	C	RTSNP_Hash2_61249_36AC	PolyHighResolution	MMSRT029F_scaff_1901_1,30242
AX89960212	AX89960212	Affx-88907380	GAGCAAGTAGTGCGTCTAATGTGGCTTCCTTTCCT[C/T]GTCTCCTTTTGTCAGCACTGATTTGAAGACACTGT	T	C	RTSNP_Hash2_59993_36CT	PolyHighResolution	MMSRT103E_scaff_1439_1,56182
AX89934421	AX89934421	Affx-88907381	GTATAATGCTTTTGAACTCGTTATAAACATGCATC[A/C]GCCTTTATAATGTCTTATTATAAAGTTTTGCAATG	A	C	RTSNP_Hash2_59399_36AC	PolyHighResolution	MMSRT128H_scaff_1581_1,29720
AX89951186	AX89951186	Affx-88907382	ATCTTTCTGCACAGCCATAGTGCAGTAGCCTATAG[C/T]ATTATAAACCCAAAGCTGTTTCAAAGAATTAGCTG	T	C	RTSNP_Hash2_59386_36CT	PolyHighResolution	MMSRT101H_scaff_1538_1,81840
AX89948602	AX89948602	Affx-88907384	AGATGGCTTGAAAGTTTCTGCTTGAATAGAGAGGC[A/G]TGTAAAGGATCTGAGGACTAATATGAATATTGTTG	A	G	RTSNP_Hash2_5854_36AG	PolyHighResolution	MMSRT004A_scaff_1822_1,30445
AX89946771	AX89946771	Affx-88907389	ACATGAAATGCATGCAAGGACTTTTAAGATGGTAT[G/T]TTGGCTCGGAGTTATGAAGGCAAATCAATGACGAG	T	G	RTSNP_Hash2_56790_36GT	PolyHighResolution	MMSRT058E_scaff_1373_1,112800
AX89927630	AX89927630	Affx-88907390	CCTTCACTTCCCAACTTGCCTGCAGTTTAGGAAAT[A/G]CTCTTTAACAGCAGGTTGCCAACGGCAACACATCT	A	G	RTSNP_Hash2_56669_36AG	PolyHighResolution	MMSRT017E_scaff_1950_2,119
AX89931334	AX89931334	Affx-88907392	GATCCAATCTCAAGAACATTGGTGATAATAATGCA[G/T]AGAGGAACCCTTTTGATGTCTCTCCTTGATAAGGA	T	G	RTSNP_Hash2_56534_36GT	PolyHighResolution	MMSRT088F_scaff_1676_1,68116
AX89926109	AX89926109	Affx-88907395	CATCCTCTTCACACCGCATGGAAGTTTGGCCACAT[A/C]ACAAAAAGACTACCTGTGTCCTACGGACAGCCTTG	A	C	RTSNP_Hash2_56454_36AC	PolyHighResolution	MMSRT026G_scaff_1730_1,43428
AX89948785	AX89948785	Affx-88907397	AGCATCTCTCCCACTCCTTACCCTCTCATCACCTA[G/T]ATTCATTCCCAGTTGCTTATCCAATGCCCAGCTCT	T	G	RTSNP_Hash2_56250_36GT	OffTargetVariant	MMSRT123D_scaff_1233_1,6761
AX89975806	AX89975806	Affx-88907398	TTGCTACTTCAGAGATAGGAAACTCTACTGCAAAA[C/T]TGACTACCAACAGTAAGCACATATACCTTTCTATT	T	C	RTSNP_Hash2_561230_36CT	PolyHighResolution	MMSRT103G_scaff_2577_1,45264
AX89952112	AX89952112	Affx-88907400	ATTCTACACATTTTGCCATGGCTAATTATGTGTTC[C/T]TATGCTCAAACAAAATCAATTGGTTTCATTGCTTG	T	C	RTSNP_Hash2_5560_36CT	PolyHighResolution	MMSRT027H_scaff_1866_1,3315|MMSRT027H_scaff_1890_1,2248
AX89931830	AX89931830	Affx-88907401	GCAGATGCATTTGTTAATAAGTTACTTTTCAAATA[A/G]CCTGTCCTGCTGCAACGGTAAATCATTAATGTTAC	A	G	RTSNP_Hash2_55550_36AG	PolyHighResolution	MMSRT067G_scaff_1776_1,59569
AX89929180	AX89929180	Affx-88907402	CTGCTAGGATTTACATCTGAAGTTATGATCAACAC[C/T]TATCTGGAGGCTTAGGCCACGTTCCAGGCTGACTG	T	C	RTSNP_Hash2_55247_36CT	PolyHighResolution	MMSRT016B_scaff_1920_1,58805
AX89922782	AX89922782	Affx-88907404	ATCAATTTAATAATCTCTTCCTTGCATAAAAAGTC[C/T]ATCAAACATTGATATTCTGTACTTTTGCTCTTTTG	T	C	RTSNP_Hash2_54930_36CT	PolyHighResolution	MMSRT111G_scaff_2539_1,90909
AX89968942	AX89968942	Affx-88907406	TCTAACTCATGATATATGGCTAGCTGGACAGTGGC[C/T]TGTGTGGATTCTTTAGAATATGGTGCTTATAAGGA	T	C	RTSNP_Hash2_533544_36CT	PolyHighResolution	MMSRT142H_scaff_1804_1,79221
AX89929695	AX89929695	Affx-88907408	CTTGCAAAGCAAGTTGAATAGTGTTTTGTAACCAT[A/G]CTTACTGGCTCGTGGCTATACTATAGGCTAACGTT	A	G	RTSNP_Hash2_52313_36AG	PolyHighResolution	MMSRT116G_scaff_1443_1,561
AX89945426	AX89945426	Affx-88907412	AAGTGTGTGTGTCTGTGTGTCAGCTCAGCAGATTT[A/C]TGTGCTCTGTGTGGATTGATTAAAGACTGCAGCTA	A	C	RTSNP_Hash2_50739_36AC	PolyHighResolution	MMSRT030D_scaff_1918_1,50767
AX89931962	AX89931962	Affx-88907414	GCAGTATCAACAGTGGTGACTCTTGAAGAGGAAAC[A/G]ATGGAGAATCTATAGATCAATGGTAACTTTTATCG	A	G	RTSNP_Hash2_49942_36AG	PolyHighResolution	MMSRT110C_scaff_6554_1,90177
AX89952142	AX89952142	Affx-88907415	ATTCTGTGGACACCAGTTTCAGATGTACATATCAA[C/T]TTTACACAGTCCTTTGTTTACAGTGCAAATCCTTT	T	C	RTSNP_Hash2_49855_36CT	PolyHighResolution	MMSRT071G_scaff_1166_1,156872|MMSRT071G_scaff_1243_1,1025
AX89946322	AX89946322	Affx-88907417	ACACACACACTCACACAGATGCTGCTGGTTCTCTT[C/T]GCCTTGTGTATTAGAGAGAAGCAATTTCAAGGACA	T	C	RTSNP_Hash2_46780_36CT	PolyHighResolution	MMSRT069B_scaff_1660_1,74380
AX89955774	AX89955774	Affx-88907418	CCCCTTTACTGCTTCTCGTTTGCTTTTACTTTCAT[G/T]TGATTGTTTTACTGTTTAGTGTGTTGCGATTTTAA	T	G	RTSNP_Hash2_46143_36GT	PolyHighResolution	MMSRT097H_scaff_1677_1,91578
AX89940406	AX89940406	Affx-88907419	TGGATTAATAATAAGTATATGGAAACATATGATGC[A/C]AATGGCTGGTAGAAGAGAGGCAGAGATGCTTGGCA	A	C	RTSNP_Hash2_451169_36AC	PolyHighResolution	MMSRT045A_scaff_1687_1,49821
AX89964083	AX89964083	Affx-88907421	GTAATTACCCAATCTCTTTAAATACAATTAACATT[A/C]ATTTAGAGTATCTGCAGTGAATGTTAATTGGTTTA	A	C	RTSNP_Hash2_44721_36AC	CallRateBelowThreshold	MMSRT104C_scaff_1748_4,56737
AX89919981	AX89919981	Affx-88907422	ACTCAATTTCATATCGTGTCACTTTCTACACATTC[A/G]CACCTCCTCCACCCCACTGCAGAGAGACTGCAGAA	A	G	RTSNP_Hash2_44466_36AG	PolyHighResolution	MMSRT108C_scaff_1364_1,14615
AX89941064	AX89941064	Affx-88907427	TGTGCGGGTTTTTCATTCCTCAAAGATTTCATTGG[G/T]TTATTCCCACGCACCTGCAACAAGCCAATTCAGAT	T	G	RTSNP_Hash2_42370_36GT	PolyHighResolution	MMSRT025C_scaff_2102_1,66357
AX89934885	AX89934885	Affx-88907428	GTGACAGTTGTGAAGTTTGAGCACTTTCAATAATG[A/C]CATGTTTTACCATCTGCAGGGGAGATGTTCATTGC	A	C	RTSNP_Hash2_41867_36AC	PolyHighResolution	MMSRT137A_scaff_1490_1,25397
AX89940320	AX89940320	Affx-88907429	TGGACCAAATGTAACAAGAAAAGACTTAATGACAT[C/T]AGGTTCAGATGCACCGGACTCACCGAGGGACATTC	T	C	RTSNP_Hash2_41695_36CT	NoMinoHom	MMSRT040F_scaff_1686_1,219671
AX89942391	AX89942391	Affx-88907430	TTGAAGATGTAAAAGATGAGCCACAGAAAGCAAAT[G/T]ATGTAGAGAATCCCCTGCAGGATCCCAGTGATGGT	T	G	RTSNP_Hash2_40615_36GT	PolyHighResolution	MMSRT030E_scaff_2169_1,112300
AX89946862	AX89946862	Affx-88907431	ACATTGCTGTGTGGATGCTGCCTGTGTACCCTTCT[C/T]GTCTGAGTCATATGCAAGATGATGCTGTAGATGAT	T	C	RTSNP_Hash2_40208_36CT	PolyHighResolution	MMSRT052G_scaff_2120_1,75798
AX89950786	AX89950786	Affx-88907432	ATCAAGGAGGTGCAGGCTTCCACCACTGTGCTCTA[C/T]GTACCCATCCTCTACATAATTGCCTTCACTCTGGG	T	C	RTSNP_Hash2_397687_36CT	PolyHighResolution	MMSRT099F_scaff_1324_1,35805
AX89945647	AX89945647	Affx-88907433	AATATTATTCATTAATTTTTTTCCCTCTGTCGGTT[G/T]GAGTATGCAATTGATGTTTAAAAATACAATTTCTA	T	G	RTSNP_Hash2_39022_36GT	PolyHighResolution	MMSRT027F_scaff_1727_3,24040
AX89951374	AX89951374	Affx-88907434	ATGATTCAATGTTGGTTTGGAATGGTACAAAACCA[A/G]TTATGCTGACATGCTTTCTAAAAGTAGTGGGGATG	A	G	RTSNP_Hash2_38753_36AG	MonoHighResolution	MMSRT128D_scaff_1468_1,76052
AX89936039	AX89936039	Affx-88907435	TAACTTCTTCTTCGCAGCATTTGACGAAGAAGTAG[C/T]TACCTGGAAAACCTACCCTAGTCTACCCGGCTACT	T	C	RTSNP_Hash2_38388_36CT	PolyHighResolution	MMSRT137F_scaff_1416_3,123516
AX89922808	AX89922808	Affx-88907438	ATCACTTTATAAAGGTTGTTATGTTGGATAACGAC[A/C]CAAGTCTCACGTCAAAACAAACGTTGTCGCCATCT	A	C	RTSNP_Hash2_37685_36AC	PolyHighResolution	MMSRT071A_scaff_3011_1,48118
AX89942149	AX89942149	Affx-88907439	TTCCTGCAGATTATGGCAATTCCTTTAGGACCAAG[C/T]ACATTCCTGCAGGAATCATGCAGGACCGAAACCTT	T	C	RTSNP_Hash2_37337_36CT	PolyHighResolution	MMSRT063C_scaff_2007_1,41338
AX89937004	AX89937004	Affx-88907443	TATAGAAAACAGGAGACCACCACATTAGAGAGAAT[G/T]AATTGATCAAACCAAGATAAGTCCTATATAGTGGA	T	G	RTSNP_Hash2_351557_36GT	PolyHighResolution	MMSRT012E_scaff_1243_2,79531
AX89917173	AX89917173	Affx-88907445	AAATGTTTTTTCTAGAACTTTCCCATACAAAAGTC[C/T]GAGTGCTTTCACAGCTGCCACCCAAATGTCTGCAG	T	C	RTSNP_Hash2_34960_36CT	PolyHighResolution	MMSRT107F_scaff_1890_1,39471
AX89946089	AX89946089	Affx-88907446	AATTTGGGCAGGTCTGTAGTTTTAGTTAACCCAAT[G/T]TATGTCAGAGAAACTTATCTGCAGTATATTTGTGC	T	G	RTSNP_Hash2_349066_36GT	PolyHighResolution	MMSRT083H_scaff_1637_1,35296|MMSRT086E_scaff_2404_1,22668
AX89963182	AX89963182	Affx-88907448	GGCTTGTGGTGGATGTTGGCTGTAGAACCACATTT[G/T]GATTTAACATTGCTCAGGTCAATCTTTTTGTGGAC	T	G	RTSNP_Hash2_33946_36GT	PolyHighResolution	MMSRT058E_scaff_1373_1,120986
AX89955477	AX89955477	Affx-88907449	CCATGGTTACTCCTTTCTTTTCCATATCCAGGATT[A/G]GCTTCAATTACTGTTCTTTTTGCGTTCTATGCCAC	A	G	RTSNP_Hash2_339343_36AG	PolyHighResolution	MMSRT115E_scaff_1290_1,29481
AX89947081	AX89947081	Affx-88907452	ACCCCCCTGCAGTCAAAATAAGTAAGGAATACACA[C/T]GTTAGCTGCTAGGTTATGTGGTCAAAACAGCTCAG	T	C	RTSNP_Hash2_33237_36CT	PolyHighResolution	MMSRT104C_scaff_1748_1,11725
AX89937080	AX89937080	Affx-88907453	TATCCTTCAATCACTTCTAGTGCCTTCAAAAACGA[A/C]CTCGTCGAGCGTGGCACATCAGTGAGGCAAACACA	A	C	RTSNP_Hash2_32345_36AC	PolyHighResolution	MMSRT009A_scaff_1554_1,85525
AX89932983	AX89932983	Affx-88907454	GGACTAACATTCATTCACCTGATTTTTATACAGCA[C/T]GAATAGAGCTGTGGGTTTCTGTCTCTCTCCGGGCT	T	C	RTSNP_Hash2_323397_36CT	PolyHighResolution	MMSRT011D_scaff_1812_1,93033
AX89944640	AX89944640	Affx-88907455	AACCAACATGTATGTAATTATATTGTATAGATTAT[C/T]TTATATATAGTATGTGTAGATCCTGCTATTGTATA	T	C	RTSNP_Hash2_31827_36CT	PolyHighResolution	MMSRT039G_scaff_1932_1,125140
AX89967715	AX89967715	Affx-88907457	TCAAATGCCCACCTTTTTTCATCGACTCAGGAAGA[C/T]ATCAACTGAGTTCTCAATTTCTTAATTTCAACGCC	T	C	RTSNP_Hash2_31448_36CT	PolyHighResolution	MMSRT066E_scaff_1677_1,9169
AX89930324	AX89930324	Affx-88907458	GAATGACACTCTATTATTTAAACGTTAGTCACCAC[G/T]TCCATCCCCGGTGCTCATGACGTAAGATTGCATAA	T	G	RTSNP_Hash2_298620_36GT	PolyHighResolution	MMSRT071H_scaff_1261_1,121406
AX89968415	AX89968415	Affx-88907463	TCCAGTCAATTGCTTCCTGCCCAATACTGAGCACT[C/T]TGTCATGTGATTGTTCTATTTACTGTACAGAATCA	T	C	RTSNP_Hash2_25977_36CT	PolyHighResolution	MMSRT043B_scaff_2187_1,102000
AX89922103	AX89922103	Affx-88907465	AGTGTGTGGATACTATTCTCAATGCACAATTAAAT[G/T]ATATGCAAATGATATGAAAGTGCAGGGGGAACAAT	T	G	RTSNP_Hash2_24299_36GT	PolyHighResolution	MMSRT077B_scaff_1317_3,6411
AX89953780	AX89953780	Affx-88907467	CAGAGCACAACATTCTTCGATATTCTCTCATTGGG[C/T]ACAGTAAACATATTATTTCCGGAGTTATTCTTATG	T	C	RTSNP_Hash2_2324_36CT	PolyHighResolution	MMSRT019E_scaff_2443_1,110973
AX89945760	AX89945760	Affx-88907468	AATCTGAACTGAACCGGTATTTCTGGGGGTAGAAA[G/T]TATAGTGTGCCGCAAGTAACACCTGGAAATAGCAC	T	G	RTSNP_Hash2_22516_36GT	PolyHighResolution	MMSRT061H_scaff_1675_1,63345
AX89941272	AX89941272	Affx-88907474	TGTTCTTCCAGGTGAGGCAGAAAGAAGACAGAAAT[G/T]ATCCGCTCAGTGATGTAGGTGAGGTCAAAGTCATA	T	G	RTSNP_Hash2_212673_36GT	PolyHighResolution	MMSRT122D_scaff_1573_1,53868
AX89976255	AX89976255	Affx-88907475	TTTACCTGAAGCAAAATATTAACTTAATGATTTAA[C/T]TATACAATAGTAGCAGAAATGGGTAGATGAGTGTT	T	C	RTSNP_Hash2_2018210_36CT	Other	MMSRT130G_scaff_2288_1,49689
AX89967826	AX89967826	Affx-88907477	TCAATTTCTTTAATGAGTTAGGCAGTAACTTTTTA[C/T]AGTGTAGGGTATCACCTTTATTTTTAATAAAAGCA	T	C	RTSNP_Hash2_1966014_36CT	PolyHighResolution	MMSRT115C_scaff_1410_1,87635
AX89921165	AX89921165	Affx-88907480	AGCTACTGTTTTCATTTAATAAGGCAAAGCAACAT[G/T]AATTTCCATTCCACTTTGATTGTGCTTTATGTTAT	T	G	RTSNP_Hash2_19337_36GT	PolyHighResolution	MMSRT059B_scaff_1959_3,3632
AX89924331	AX89924331	Affx-88907481	CAAACAAAACGTTTTTCGAATTGATTTGAACTGAA[G/T]AAAAAAAGTATTCAAACACGAGAGAGCAACAGGAC	T	G	RTSNP_Hash2_1931895_36GT	PolyHighResolution	MMSRT094B_scaff_1702_1,76716
AX89935683	AX89935683	Affx-88907483	GTTTATGCATTGGATTTGATCTGAACCGCTGAAAC[A/G]CAGGCAGGCATGCCTCCAGTTGGTTCATGTCAGAG	A	G	RTSNP_Hash2_1856337_36AG	PolyHighResolution	MMSRT055E_scaff_1804_7,233
AX89976497	AX89976497	Affx-88907487	TTTCGAAAGTCAACAGCACTGCAGTAATAACAGTA[A/G]AATTGCAGTTCATGTCTATGTAATCTCTGTGAATT	A	G	RTSNP_Hash2_18376_36AG	PolyHighResolution	MMSRT100E_scaff_3577_1,189063
AX89936623	AX89936623	Affx-88907488	TACTTTTGTGTTTACATTTGATCAGAATTCTAAAT[A/G]TAAAAATAGAAAATGAAAATATAAAAATAGCCACT	A	G	RTSNP_Hash2_18282_36AG	Other	MMSRT010C_scaff_1795_1,72355
AX89926099	AX89926099	Affx-88907492	CATCCCAGGGCCATTTCTTGCAAGCCTTTTATAAC[A/G]TTAGATAATTGCTATGTACTTAAGCAATGTTTTAT	A	G	RTSNP_Hash2_1813879_36AG	PolyHighResolution	MMSRT120A_scaff_1265_1,44560
AX89956742	AX89956742	Affx-88907493	CGCTTGTCCCCTTTCTTATCCTGCCAGTCTGTGAG[A/G]ATCTGAGAAAAATAGGTACCAGTCACCAACAAAAT	A	G	RTSNP_Hash2_1805613_36AG	PolyHighResolution	MMSRT012G_scaff_2102_3,80831
AX89923971	AX89923971	Affx-88907495	ATTGATATGAGGTACTTAGGTCTTAAAAACTATTG[A/C]TAAAATCGCAGCACCCGTATCTGCTAATACGGAAC	A	C	RTSNP_Hash2_1755508_36AC	PolyHighResolution	MMSRT051A_scaff_1732_1,5847
AX89924045	AX89924045	Affx-88907501	ATTGTATGTCAGAATACCCTTCAAAGTGAACTGAA[C/T]TTAAATAATACACTTGATTATTAATCCTTTAATTA	T	C	RTSNP_Hash2_1684472_36CT	PolyHighResolution	MMSRT075B_scaff_1641_1,88391
AX89927733	AX89927733	Affx-88907503	CGAAATGTTAGAAGAGACAGACTAAAAACAAGTTA[C/T]CCACCAGGCTGCAGCTATTGGCTGTCAAACACAAA	T	C	RTSNP_Hash2_1651771_36CT	PolyHighResolution	MMSRT111H_scaff_1508_1,83352
AX89950083	AX89950083	Affx-88907504	AGTTATGGATTTGATCTTGCATACGCGTACACTGA[A/G]ACTCGCCTACTAAATGACGTTAACATTTACTTCAA	A	G	RTSNP_Hash2_163704_36AG	PolyHighResolution	MMSRT086H_scaff_1793_1,97965
AX89926267	AX89926267	Affx-88907510	CATGTGGTCTTATGATAAATCGACAAGTCTTAAAC[A/G]CATCCTGCAGTAGAGGGCGTTCGAAACAGTTTCAA	A	G	RTSNP_Hash2_1548281_36AG	PolyHighResolution	MMSRT110A_scaff_3025_1,35979
AX89961186	AX89961186	Affx-88907511	GCACATAAATGCATATTATAGGAACAGTACAGGGA[A/G]AAATGCCAGCTGTAATTTTGAAATTGATGGCAAAT	A	G	RTSNP_Hash2_1505897_36AG	Other	MMSRT130C_scaff_1856_1,23385
AX89930155	AX89930155	Affx-88907513	GAAGATCATATGAAAGCGGAGATAGAGACCTACAT[C/T]AATGTGAGATTTGAAGACATTGTAATGATAAAGAT	T	C	RTSNP_Hash2_1484940_36CT	PolyHighResolution	MMSRT036D_scaff_2075_4,116
AX89929871	AX89929871	Affx-88907515	CTTTTTTTGTGTATTTTCAAGCCGGTACAGCAATT[A/C]ATTCCATGATAAGAAACCATTGCAGGGGCTGGCTT	A	C	RTSNP_Hash2_1438938_36AC	PolyHighResolution	MMSRT089G_scaff_1943_1,49139
AX89948990	AX89948990	Affx-88907516	AGCTATGTAACGATCATAACAATCCTGTCCTGTTG[A/C]GTTCTAATTTACTGACCCAATACTATCTATTAACC	A	C	RTSNP_Hash2_14087_36AC	PolyHighResolution	MMSRT051F_scaff_1658_1,64314
AX89941339	AX89941339	Affx-88907518	TGTTTAAACACTGTCAGAATACCCAAAATTCAGAT[C/T]CGTAGTGACTGGTGGAGGCTAACTCCCCCCAGGAC	T	C	RTSNP_Hash2_13864_36CT	PolyHighResolution	MMSRT081G_scaff_1528_5,35554
AX89923095	AX89923095	Affx-88907519	ATCTTCTATGACACCTTCTTCAACATCGAGAAATA[C/T]CTGGACCACGAGCAGAAAGACCCCTTCTCTGTTGT	T	C	RTSNP_Hash2_1373804_36CT	PolyHighResolution	MMSRT015B_scaff_1259_1,3925
AX89951823	AX89951823	Affx-88907520	ATGTTCAGTGAAATCCTTACCGTCCAGTGAACTCT[A/C]CTCTACCTTAAGCTCTGTTGAGGATTCCATACTTT	A	C	RTSNP_Hash2_1372827_36AC	PolyHighResolution	MMSRT108D_scaff_1246_4,49306
AX89918838	AX89918838	Affx-88907521	ACAAGCTCAAGTACACAGCGCAAATATGAGAAAAC[A/G]ACATTTTATATGATGTATTTCCTATTCAACAAAAC	A	G	RTSNP_Hash2_1346998_36AG	PolyHighResolution	MMSRT118B_scaff_1442_1,51293
AX89937337	AX89937337	Affx-88907528	TATTTAGACAAGCAATCTTTAGGCAATTATATCAA[A/C]CACAAGCAAGACACATACAGGCAGTCAAAATATAG	A	C	RTSNP_Hash2_1157682_36AC	PolyHighResolution	MMSRT042A_scaff_1828_1,8105
AX89944627	AX89944627	Affx-88907529	AACATTTAGTATTATGTTGTTTAAAAATGAACTTA[C/T]TTTCTTTGTGTTCTCGGTCTGACAACACTGCACCT	T	C	RTSNP_Hash2_1154986_36CT	PolyHighResolution	MMSRT081G_scaff_1538_1,71030
AX89964015	AX89964015	Affx-88907530	GTAAATGTTGAATTATAACACTAGAATTGAGGAAA[A/G]TAATATTTCAACACTACAGGAATGCTAATAAAACA	A	G	RTSNP_Hash2_1153_36AG	PolyHighResolution	MMSRT143F_scaff_1667_1,93442
AX89935175	AX89935175	Affx-88907534	GTGTAGAGCTACAAGTGGTTAACTACAAGTATAGA[A/G]CAAGTCCTAGTGCAACAGCAATCTAAAATGAATAT	A	G	RTSNP_Hash2_11111_36AG	PolyHighResolution	MMSRT059H_scaff_1492_2,45865
AX89943438	AX89943438	Affx-88907540	TTTTCATATACAAATATTGCCTAGAATCCATCTAA[A/G]ATGGGATTAAAAATCATCTGTGTTGAGACGGAAAA	A	G	RTSNP_Hash2_1025367_36AG	PolyHighResolution	MMSRT070B_scaff_1927_1,23299
AX89948196	AX89948196	Affx-88907541	AGACAAACAGGCTTTTCCACAAACCAAAATATGGT[A/G]ATTTCCACTTGTTTGTTAAGCAACCACACTGTTAT	A	G	RTSNP_Hash2_1022782_36AG	PolyHighResolution	MMSRT084C_scaff_1404_1,3135
AX89933567	AX89933567	Affx-88907543	GGGATGTTTTATGTAAAGCACTTATCAAAATAGGT[C/T]TTCTCGTCCGACGTTACTCCCTCACTGGTGCCATG	T	C	RTSNP_Hash2_10030_36CT	PolyHighResolution	MMSRT025A_scaff_1751_1,114648|MMSRT127B_scaff_1409_1,73708
AX89967115	AX89967115	Affx-88907544	TAGTGTTTTAAGCC[C/T]GATTCTGAGTTTACGATGTCATCCAGGTTAGTGAG	T	C	RTSNP_no71bps_NM_Hash_9403_15CT	PolyHighResolution	0
AX89961953	AX89961953	Affx-88907546	GCGAGCATCAGCACATATCGTTATCCTGCTC[C/T]TGTTTTTAGGTCTGAGGAAGGGAACATTTTTAAGG	T	C	RTSNP_no71bps_NM_Hash_8802_32CT	PolyHighResolution	0
AX89969043	AX89969043	Affx-88907547	TCTATTTG[C/T]TATGCATTTATCACACGAGTACAGTATACGGATAC	T	C	RTSNP_no71bps_NM_Hash_6023_9CT	PolyHighResolution	0
AX89972517	AX89972517	Affx-88907548	TGCAGTGACAGCCTGTTACCT[A/C]TGCTACGCTTCTCTAGAAGGGCTTCAATGCTGCCA	A	C	RTSNP_no71bps_NM_Hash_5429_22AC	PolyHighResolution	0
AX89949787	AX89949787	Affx-88907550	AGTCAAAACAGT[C/T]TGATTTGGGAGATGATCATTCCTTGGTATACATCC	T	C	RTSNP_no71bps_NM_Hash_5275_13CT	PolyHighResolution	0
AX89957577	AX89957577	Affx-88907553	CTCCA[C/T]TCCATCATTGTCTGTGCACGTTACATGCAGTACCC	T	C	RTSNP_no71bps_NM_Hash_33543_6CT	PolyHighResolution	0
AX89968467	AX89968467	Affx-88907555	TCCATT[C/T]ATTAGTAATGGGTGATTGGTTATAGAGATATTACA	T	C	RTSNP_no71bps_NM_Hash_3261_7CT	PolyHighResolution	0
AX89970956	AX89970956	Affx-88907556	TGCAGCACCTGCCGGAGAGAGAGAACAGCT[G/T]TTTGTTACAATAGTTTCCTTAATGACCTCAGGTGA	T	G	RTSNP_no71bps_NM_Hash_32198_31GT	PolyHighResolution	0
AX89964532	AX89964532	Affx-88907557	GTCCACA[G/T]CATCTTCTCACTGTTAGCTGGGATCTCAATGGGGT	T	G	RTSNP_no71bps_NM_Hash_31366_8GT	PolyHighResolution	0
AX89967310	AX89967310	Affx-88907559	TATCAT[A/C]AATTTGGCCTATTGATGCAATTCTTGTTTGCTTGT	A	C	RTSNP_no71bps_NM_Hash_29562_7AC	PolyHighResolution	0
AX89950392	AX89950392	Affx-88907560	AT[A/C]ATTCCTATTGGTTATGCTAATAGACTTGCAAGTGA	A	C	RTSNP_no71bps_NM_Hash_2846_3AC	PolyHighResolution	0
AX89954640	AX89954640	Affx-88907564	CATCTTCAACAAA[A/G]GTTGATTGTTTCACATTATAACGGTCACGTTGATG	A	G	RTSNP_no71bps_NM_Hash_27225_14AG	PolyHighResolution	0
AX89971044	AX89971044	Affx-88907566	TGCAGCAGTTAG[A/G]CTAGTCTGTTTAATAGATTAACTACGTAGCCAATT	A	G	RTSNP_no71bps_NM_Hash_26967_13AG	PolyHighResolution	0
AX89971251	AX89971251	Affx-88907567	TGCAGCGTTTGAA[G/T]GTTAATCCATGACTTAAAAAACACTAAAGACCAAA	T	G	RTSNP_no71bps_NM_Hash_26359_14GT	PolyHighResolution	0
AX89955479	AX89955479	Affx-88907569	CCATGTACGCCA[A/G]AATTGTGTTAGAAATGTGTGCACGGTTGATAAATG	A	G	RTSNP_no71bps_NM_Hash_25185_13AG	PolyHighResolution	0
AX89972649	AX89972649	Affx-88907570	TGCAGTGTCATACTGTAGGCCGA[C/T]GACACGTGGTTGACTGTGAAAATATGCGTATTAGT	T	C	RTSNP_no71bps_NM_Hash_24870_24CT	PolyHighResolution	0
AX89973649	AX89973649	Affx-88907571	TGGTGTTGCCCCTGTACTGACGACCAGG[A/G]GTTACTGTCATGGCACTGATGTAAGTGTCAGTGTG	A	G	RTSNP_no71bps_NM_Hash_22119_29AG	PolyHighResolution	0
AX89951008	AX89951008	Affx-88907573	ATCCTGAATCGTGACTCTCCACA[A/G]CTTTCTGGTCATCTAATCAAGACTCCCCAGCCTCC	A	G	RTSNP_no71bps_NM_Hash_2034_24AG	PolyHighResolution	0
AX89965729	AX89965729	Affx-88907574	GTTTGGATTGTAGAAG[G/T]GAGTTCAGACCTCAAGGTTTTATAGATGCGGAATT	T	G	RTSNP_no71bps_NM_Hash_19917_17GT	PolyHighResolution	0
AX89971193	AX89971193	Affx-88907578	TGCAGCCTCTGGTAT[A/G]TATATTTTCAATATGACTAAACACACACATTTTCA	A	G	RTSNP_no71bps_NM_Hash_17375_16AG	PolyHighResolution	0
AX89966195	AX89966195	Affx-88907581	TAATAACACAGACAG[A/C]TAGAGGATTAAAAGGTACAGATGGTAAGTAGGAAC	A	C	RTSNP_no71bps_NM_Hash_16172_16AC	PolyHighResolution	0
AX89944615	AX89944615	Affx-88907583	A[A/C]ATGTGTGTCTTCTGGAGGATTGATTTGTTTACCCA	A	C	RTSNP_no71bps_NM_Hash_15265_1AC	PolyHighResolution	0
AX89970934	AX89970934	Affx-88907584	TGCAGCAATTGCATTGAAAT[G/T]ATTTATCTTTATGTCTCCTGTTTTTACAATGCAAT	T	G	RTSNP_no71bps_NM_Hash_15053_21GT	PolyHighResolution	0
AX89973485	AX89973485	Affx-88907588	TGGGCCTGTCGAGGTGGGTTCAGCTGT[A/C]CTATTTTTAGCCCACAGCATCATTTATGGTGTCTT	A	C	RTSNP_no71bps_NM_Hash_12494_28AC	PolyHighResolution	0
AX89972325	AX89972325	Affx-88907589	TGCAGT[A/G]TTTCCTGGAAGCAGTCTCTAACTAAGTCACCGCCA	A	G	RTSNP_no71bps_NM_Hash_12449_7AG	PolyHighResolution	0
AX89958758	AX89958758	Affx-88907590	CTTCCATCTATTCAATCACCTTTCCC[A/C]CGTGATCCACAACTCATCAATATAAAACAGCAGCT	A	C	RTSNP_no71bps_NM_Hash_12398_27AC	PolyHighResolution	0
AX89966954	AX89966954	Affx-88907593	TAGCTTAGCTGCCTTTAATG[A/C]TTTTCTTAACTAATACTTTCAGCAAGTGAACTCCC	A	C	RTSNP_no71bps_NM_Hash_11964_21AC	PolyHighResolution	0
AX89970428	AX89970428	Affx-88907594	TGCAGACAGACAAGCAGTACTATTGGTTATA[A/G]CTGGACTATATCATAAACCTTTTTAAAATCACTCA	A	G	RTSNP_no71bps_NM_Hash_10970_32AG	PolyHighResolution	0
AX89952720	AX89952720	Affx-88907595	CAACAATACATCACCCTTTCTACATT[A/C]ATTTGTATTGTATCTTGATGCAAACATGTCTCCCT	A	C	RTSNP_no71bps_NM_Hash_10636_27AC	PolyHighResolution	0
AX89939836	AX89939836	Affx-88907596	TGCAGGTAGAGCACAAAATAGCATTAAAAC[A/G]AGAACAGTCAACGCTAACAAACTGGCTCTGCTTTC	A	G	RTSNP_no71bps_NM_Hash_100_31AG	PolyHighResolution	0
AX89958328	AX89958328	Affx-88907598	CTGGGAAATCTCAACAAGTTTTGACAAAAGCATTT[A/C]AAATAGCCTAAACTCAGTTTTAGTGTAGACAGAGA	A	C	RTSNP_NM_71bps_Hash2_8221_36AC	PolyHighResolution	0
AX89930137	AX89930137	Affx-88907599	GAAGAATTGAGATATTCTTAAAAACCGCTGGAGAT[A/G]CCATAGAAAGAGGCATGTTTTGGTGTTCAATTGTG	A	G	RTSNP_NM_71bps_Hash2_7186_36AG	PolyHighResolution	0
AX89928554	AX89928554	Affx-88907603	CTCAGACATCCTTTTGCTTCTAATCTGAATGAATG[A/G]ATAAACCCTTGAGGTTACCTTGCTAACCCCCTTTG	A	G	RTSNP_NM_71bps_Hash2_3553_36AG	PolyHighResolution	0
AX89946848	AX89946848	Affx-88907604	ACATTCAATGCCTCTCGAATTGGTTTGGATAAAAT[A/C]ATTTTCTAAAACTTATTGTGTCTGTTTGATGTAAG	A	C	RTSNP_NM_71bps_Hash2_2935_36AC	PolyHighResolution	0
AX89970031	AX89970031	Affx-88907606	TGATAGCCGCGGGCTTTCAAGAAAGATAAGGAAAC[A/G]TTACTATAAATAGAACAATGAAAAGGTATGGCACA	A	G	RTSNP_NM_71bps_Hash2_266_36AG	PolyHighResolution	0
AX89965244	AX89965244	Affx-88907608	GTGTGTGTGTGTGAGAGAGAAACAGCCAGTCAGCT[A/T]CTCATCCAGATGTCAGTTCTAAACTGCTATATGAG	A	T	RTSNP_NM_71bps_Hash2_173_36AT	PolyHighResolution	0
AX89970722	AX89970722	Affx-88907609	TGCAGAGTCTGTGCTATCAAACATGCATCATGTGT[C/T]AGCTTCACAAGATTACATTATCAAGCCTTAATCTC	T	C	RTSNP_NM_71bps_Hash2_13868_36CT	PolyHighResolution	0
AX89958427	AX89958427	Affx-88907613	CTGTACATACTGGACATACAGCTACCAGACCCCAG[C/T]GATGTCCTGAAAAGACTTGAGATGCATTGCACCAT	T	C	RTSNP_NM_71bps_Hash2_11657_36CT	PolyHighResolution	0
AX89975685	AX89975685	Affx-88907615	TTGAGTTTCTCATCTAGCTGTTGTTTGTCATTCTC[A/C]AAATCCATCAAATTCTCTTGGTTCAGTTTTAGGTC	A	C	RTSNP_Hash2_985181_36AC	PolyHighResolution	MMSRT019E_scaff_2434_1,78699
AX89946584	AX89946584	Affx-88907616	ACAGCTGGAGGCATCAGTGGAAAAAGCATGCTACT[G/T]AGCTATGCTTTTATTGGTGGCAGTTTAAGACATTT	T	G	RTSNP_Hash2_984575_36GT	PolyHighResolution	MMSRT084B_scaff_1285_1,80318
AX89924605	AX89924605	Affx-88907617	CAAGGCAACTGCCATTGATGCTAAAGTTATATGAC[A/C]TCAGAGTAGTACAACAGCGTTCTCATCAGCATGGA	A	C	RTSNP_Hash2_962832_36AC	CallRateBelowThreshold	MMSRT083E_scaff_2063_4,31791
AX89922896	AX89922896	Affx-88907622	ATCCACAACAACATATAAATCCGAGAATGTGAAAA[A/G]TGGCAGAGTTGACATTGCTGCTAGCTGAACCGGCA	A	G	RTSNP_Hash2_930025_36AG	PolyHighResolution	MMSRT086A_scaff_1958_1,18485
AX89936589	AX89936589	Affx-88907624	TACTGTATGTTTGTGGGTTACTTCATTCGTTGAGA[C/T]ACGCAAATGCAAAAAAAATGTATGACTTGCATAAT	T	C	RTSNP_Hash2_914314_36CT	NoMinoHom	MMSRT007C_scaff_1514_2,526
AX89937393	AX89937393	Affx-88907625	TCAAAACGTCTACAAATCAAAGACTTTCACCCTAA[C/T]GTTCGAGCTAAATATTTACATATTCAATATTTCTA	T	C	RTSNP_Hash2_904786_36CT	PolyHighResolution	MMSRT108D_scaff_1232_1,41999
AX89951743	AX89951743	Affx-88907627	ATGTCTGATCTCCATCCTCACCTTCACTGCAGAAG[A/G]TGTAGTCCCTATTGTTGATTCTCTTGACCTCCTTG	A	G	RTSNP_Hash2_8623_36AG	PolyHighResolution	MMSRT053B_scaff_2167_1,35388
AX89940414	AX89940414	Affx-88907628	TGGATTCAATCGTGAGGCTTATATGGATAAAAAAA[A/C]AACATGTACTGCTCCAGAATAATGGCGACAAAAGG	A	C	RTSNP_Hash2_86201_36AC	PolyHighResolution	MMSRT102G_scaff_1510_1,69289
AX89920209	AX89920209	Affx-88907629	ACTGTGGATGCAGTATGCACCTCAACACCTAGACT[A/G]CATGAAGCTCATCTCACTGTAGCCCTTTTAGCTGA	A	G	RTSNP_Hash2_837066_36AG	PolyHighResolution	MMSRT130C_scaff_1861_1,125583
AX89947174	AX89947174	Affx-88907630	ACCTAAGAGAATATCATATGATGTAGGTAAAGATG[C/T]GAAATGTGAATGCTATTTTACCCCAAAGCACATTT	T	C	RTSNP_Hash2_804676_36CT	PolyHighResolution	MMSRT081A_scaff_1504_1,26301
AX89956310	AX89956310	Affx-88907631	CCTGCAGGCATAGGCCATTGTGGTACATTTATAAT[G/T]AATTGTAGGACTTACATTGGTCATAAATGCTTATG	T	G	RTSNP_Hash2_794277_36GT	CallRateBelowThreshold	MMSRT023B_scaff_1542_1,149524
AX89974813	AX89974813	Affx-88907632	TTAGGACCCTTCCCTCCAGAGTCCAGTAATTCATG[G/T]AACTTTTCTTTCGTTGTGAGAAACCTGAAAAACAG	T	G	RTSNP_Hash2_718944_36GT	PolyHighResolution	MMSRT016H_scaff_1673_2,2706
AX89962765	AX89962765	Affx-88907633	GGAGTAGTTTTTCCAGACTGCACCCTGTAATTCTT[A/C]ATTTCTTCTAACTTAACTGACTGTTATCACGGAAA	A	C	RTSNP_Hash2_711986_36AC	PolyHighResolution	MMSRT120G_scaff_1229_1,59819
AX89940081	AX89940081	Affx-88907636	TGCCTCATGGCATTTAATTATGACCTAAGGGATGC[C/T]GTGCATTTAACCTGACAGTTAGCCAGTGTGACATA	T	C	RTSNP_Hash2_69928_36CT	PolyHighResolution	MMSRT010H_scaff_1396_2,61873
AX89928220	AX89928220	Affx-88907639	CTAACGTCACCGTGACGACTCAAATAGAATAAGTG[A/G]CCTAATTTGGTACTTTCATTTAGCTGTCTGGTAGT	A	G	RTSNP_Hash2_69022_36AG	PolyHighResolution	MMSRT101D_scaff_2232_3,19016
AX89943287	AX89943287	Affx-88907642	TTTGGACACATTTACCCTATAGTCATATTAACAGT[A/C]TTGTGTACAGTTTTGTACTCTCATATATAAATATA	A	C	RTSNP_Hash2_67666_36AC	PolyHighResolution	MMSRT066G_scaff_1731_1,27895
AX89949217	AX89949217	Affx-88907646	AGGAGGAGATCACAACCACATTCTGGTCAATAGTA[A/G]CATTTCCACTATGCTGTGTAACGTAATGAAATACA	A	G	RTSNP_Hash2_6615_36AG	PolyHighResolution	MMSRT046B_scaff_1673_1,156794
AX89963278	AX89963278	Affx-88907647	GGGAGGTTTGCTGCAGATTTATAGAATAATCGATT[A/C]TGTCTCCATCTGTGGATTTTAACTGTGATAAGGGC	A	C	RTSNP_Hash2_65744_36AC	PolyHighResolution	MMSRT014G_scaff_1660_1,4372
AX89966895	AX89966895	Affx-88907648	TAGCATTTATTCATATTGTAGTACATCACAGTTAT[A/G]TTATTGGGAGCTTAAACCCATTTCCTGCAGTCAAA	A	G	RTSNP_Hash2_65350_36AG	PolyHighResolution	MMSRT098A_scaff_1939_5,76023
AX89926675	AX89926675	Affx-88907654	CCAGCTAAACAAATGGTAATGCTGAGGAGACAGAT[G/T]AATCTGGTTGATGACACCACCCTGCCAACCCAGGA	T	G	RTSNP_Hash2_625532_36GT	PolyHighResolution	MMSRT142F_scaff_3026_1,11815
AX89944953	AX89944953	Affx-88907658	AAGAAAATCTGTCAGTCAATTAGATGTGAAACATA[C/T]CTATGAAGGGATGAGAAAGCAGATATTTTTAACCA	T	C	RTSNP_Hash2_60877_36CT	PolyHighResolution	MMSRT050F_scaff_1790_1,52900
AX89967391	AX89967391	Affx-88907659	TATGAGTTGACAGGACATGAGTTAATTGGTGATAG[C/T]TTGACAATATAACCAAATTAACTTCAGGTTGTCCT	T	C	RTSNP_Hash2_608582_36CT	PolyHighResolution	MMSRT093E_scaff_1678_1,60881
AX89921794	AX89921794	Affx-88907662	AGTAATTACACTTCAGTATTAGACCAAAGGCAATG[G/T]AGATCATATCATAGGTCAGTCATCAAACATACTGT	T	G	RTSNP_Hash2_60362_36GT	PolyHighResolution	MMSRT082C_scaff_1924_1,102681|MMSRT112C_scaff_2279_1,9846
AX89936076	AX89936076	Affx-88907663	TAAGCTGCAGAGGGAGACTTAGATTGAGGTAAAAT[A/G]TTCATTCAAATTAGGTAAAGTGTGGAGCGGCATAA	A	G	RTSNP_Hash2_60132_36AG	PolyHighResolution	MMSRT116C_scaff_1682_1,102159
AX89926020	AX89926020	Affx-88907671	CATAGTAAAATGCAAACAAACAGTATACATAGGCT[A/C]TATTCAGAGCCAAACGTGAAGAAGATTAACTAACA	A	C	RTSNP_Hash2_57907_36AC	PolyHighResolution	MMSRT095E_scaff_2197_1,50652
AX89966865	AX89966865	Affx-88907672	TAGATTTTGATTATTTGAAACCCTTCTGCAGATTT[G/T]AATTGTTTGTCTGCACTTTCATCATACTTATTTCA	T	G	RTSNP_Hash2_57852_36GT	PolyHighResolution	MMSRT065F_scaff_1796_1,49274
AX89945119	AX89945119	Affx-88907674	AAGCAAGTTGTGCACTGCATTGCTGCTATGCTAAT[A/G]GCTTATTCCTCTTGACAAGAAATGATTGCATGTTG	A	G	RTSNP_Hash2_57158_36AG	PolyHighResolution	MMSRT119D_scaff_1715_1,79572
AX89926699	AX89926699	Affx-88907679	CCAGGCATTTCCTCGTATCACTAGGAGTTCCTAAC[A/G]TAACAGATGTAAGCTAGTGAGCTGTATGCTAACTT	A	G	RTSNP_Hash2_55898_36AG	PolyHighResolution	MMSRT045B_scaff_1399_1,140243
AX89936634	AX89936634	Affx-88907681	TAGAAATAAACAAGGAAGCAGTTGTCCAATAAAAT[A/G]CTCTCAAAGGCTTGATTTGGACCTTGCTTGTTTTA	A	G	RTSNP_Hash2_5567_36AG	PolyHighResolution	MMSRT025E_scaff_1748_1,48629
AX89965421	AX89965421	Affx-88907684	GTTATTACTGTTTTCACAATTGTTCTACTGAAGAC[C/T]TGAGTCCTAATGAAACATTGATCAACGATACATTG	T	C	RTSNP_Hash2_545968_36CT	PolyHighResolution	MMSRT119G_scaff_1096_1,120742
AX89966767	AX89966767	Affx-88907688	TAGAACTTGTAAATCTTTACATTGGGATGTAAGAT[G/T]AAGATACAGCAAATAAAAGAGTAGGTGTAATATAC	T	G	RTSNP_Hash2_51431_36GT	PolyHighResolution	MMSRT093C_scaff_1536_1,24989
AX89925569	AX89925569	Affx-88907689	CAGCTCCTCTGCCATTTAGAGGTGTTTACACAACT[G/T]CACTCCACAATACCTGGATTCCCCCAACTAAAAGG	T	G	RTSNP_Hash2_51048_36GT	PolyHighResolution	MMSRT044A_scaff_1641_1,6455
AX89962568	AX89962568	Affx-88907691	GGAATGCAGGCGGTATAAGTGTTTCTGTGGCTTTT[A/G]GATTGATGAAAGTTATAAAAAGGTAGATTGTGAGA	A	G	RTSNP_Hash2_504819_36AG	PolyHighResolution	MMSRT116C_scaff_1682_1,91112
AX89968301	AX89968301	Affx-88907698	TCATTTGCAATGTTCTTGATATAAGGCACAGAGTT[A/C]AAATAATTCCTAACCATGGTGTATCCTCTCCTCTC	A	C	RTSNP_Hash2_471210_36AC	NoMinoHom	MMSRT033B_scaff_1557_1,437|MMSRT098G_scaff_1786_1,15759
AX89953360	AX89953360	Affx-88907699	CACCCAAATTATTCTCCTGCAGTTACCCTAGAATG[C/T]GGTATTATGGGATTGGAAGTTTTGCCAAATATGTT	T	C	RTSNP_Hash2_47025_36CT	PolyHighResolution	MMSRT102B_scaff_1664_1,150798
AX89933476	AX89933476	Affx-88907702	GGCTTTGGGATATTACCCATACACAGGTCCTTAAC[C/T]CCCCAGCTGATTACACCCACCTAAGACAAAAATAA	T	C	RTSNP_Hash2_466890_36CT	PolyHighResolution	MMSRT027H_scaff_1847_1,104119
AX89920882	AX89920882	Affx-88907704	AGCAAACTTTCAACATTGCGCATAGATTTTTGGTC[G/T]TGGCTGTAAATTTTCTTATCATCCAACTAGACAAT	T	G	RTSNP_Hash2_465092_36GT	PolyHighResolution	MMSRT117E_scaff_1433_1,93436
AX89924378	AX89924378	Affx-88907705	CAAAGCAGGGTTTGATATGTATGAGCATGGCAAGA[G/T]AATATTCTATTTGCTGAGGAGGTTGTAGTTATTTA	T	G	RTSNP_Hash2_4610_36GT	PolyHighResolution	MMSRT096C_scaff_1716_1,234224|MMSRT141G_scaff_1928_1,10400
AX89928885	AX89928885	Affx-88907708	CTCTTTGGACATCCATCAATATTTAAACCCTCAGA[C/T]GCCAAATCCTAAAATGACACGCTGCAGACAGAGAG	T	C	RTSNP_Hash2_45694_36CT	PolyHighResolution	MMSRT098G_scaff_1736_1,5018
AX89926587	AX89926587	Affx-88907709	CCACCACTACATCTCAGCCTAAGTGTGAACAAGCT[G/T]CCTTCCAAAGAATGTCATGATGATGGACAGTATAG	T	G	RTSNP_Hash2_44096_36GT	PolyHighResolution	MMSRT113C_scaff_1565_1,111556
AX89937951	AX89937951	Affx-88907712	TCCAACTCTGCCAAAGACCGCCATAGATTAAACTA[C/T]CTCGATTAGAATCAGTCTGAATGATTGTTTCAAAA	T	C	RTSNP_Hash2_422226_36CT	PolyHighResolution	MMSRT035G_scaff_1741_1,5746
AX89965951	AX89965951	Affx-88907713	TAAATGATTGTAGTGCAGATGTGATGGTGCAATGC[A/G]TCTGACTGTTGTACATTCAATATGCAAATGTTGTT	A	G	RTSNP_Hash2_42026_36AG	NoMinoHom	MMSRT120B_scaff_1707_1,5457
AX89939007	AX89939007	Affx-88907715	TGAACAACTAACTACAACCGGGTGAGCTAGACTAG[A/C]TAATTTATTGCCTTGAATCACTAGCCAATTAGCTG	A	C	RTSNP_Hash2_41516_36AC	PolyHighResolution	MMSRT081C_scaff_1853_1,14341
AX89923785	AX89923785	Affx-88907716	ATTAGTGTTATAGAGTTATCGTTCAAGTGATAGAA[A/C]ATCTTTACTCATGTCCATACCTAAATTGCATTGAC	A	C	RTSNP_Hash2_411173_36AC	PolyHighResolution	MMSRT023F_scaff_2317_1,81482
AX89954573	AX89954573	Affx-88907717	CATCATTCTTTCAGTAATCTGCTGCAGTTTCACAC[A/G]GATTTTAATGCATATCTATCCTAGGTTTTATTCAT	A	G	RTSNP_Hash2_40961_36AG	PolyHighResolution	MMSRT024H_scaff_1565_1,34116
AX89962318	AX89962318	Affx-88907718	GCTGGTAGGCAATACTACACACAGTTCAGTGGACA[A/C]ATTTGTTAACCAGGGTAGATGTTGCTGCAGGGTTA	A	C	RTSNP_Hash2_40924_36AC	PolyHighResolution	MMSRT047G_scaff_1477_1,113328
AX89936035	AX89936035	Affx-88907719	TAACTTACTGTTGTGAATGTAAAGAAATGATAGCA[G/T]TGCATTCTGTCGAAGGAATCTAGAACTTAATCAAT	T	G	RTSNP_Hash2_404511_36GT	PolyHighResolution	MMSRT102B_scaff_1663_1,26258
AX89946086	AX89946086	Affx-88907722	AATTTGATTGAAATTGATGTAAAATACTGCACTCA[A/G]ATGCTGAGGACATGTCAGATGCAAAGGAAAAATGC	A	G	RTSNP_Hash2_38874_36AG	PolyHighResolution	MMSRT131B_scaff_2193_1,3789
AX89948729	AX89948729	Affx-88907724	AGCAGAGAGTAAACAATATACAGTGGTAAAAAAAT[A/C]ATAATAATCAGTAATACCTTAAACTGCAGAATCAA	A	C	RTSNP_Hash2_37449_36AC	PolyHighResolution	MMSRT097B_scaff_1704_1,39448
AX89960764	AX89960764	Affx-88907725	GATCTGTTCAATGTAGCTTCATCCACTTATGAGAT[A/G]CCCAGGAGTTCTATAAAGGCTAGACCATGTATCAC	A	G	RTSNP_Hash2_361426_36AG	Other	MMSRT053B_scaff_2193_1,76802
AX89928963	AX89928963	Affx-88907726	CTGACTGACAACCCTGTACTTACCTTCAATACATT[A/C]AATTCTTCATATGTAATGGAAGAAAATGAAACATC	A	C	RTSNP_Hash2_36019_36AC	CallRateBelowThreshold	MMSRT140D_scaff_2305_5,2134
AX89968607	AX89968607	Affx-88907728	TCCGTGATACCTTCCTTACATAGCCCAAAGTCGGT[A/G]ATTTTAACATGTCCGTCATTGTCCAGCATTAGATT	A	G	RTSNP_Hash2_355238_36AG	PolyHighResolution	MMSRT134A_scaff_1806_4,1412
AX89963419	AX89963419	Affx-88907729	GGGGCAGGGAGGAAGAGAGCCATAGGAGGACAACT[A/G]CTATCTGACGTTCTATTTCACTAATTGGTGAGGTG	A	G	RTSNP_Hash2_353856_36AG	PolyHighResolution	MMSRT120H_scaff_1710_2,264730
AX89923197	AX89923197	Affx-88907732	ATGAGAGAGTGGTTCCTATCACTTGTTCATCAGCA[G/T]TAACATCACCCGGGGCTGCCACTGAGAGCACTGCT	T	G	RTSNP_Hash2_34664_36GT	PolyHighResolution	MMSRT012D_scaff_1626_1,27982
AX89946533	AX89946533	Affx-88907734	ACAGAGCGGGTGTCATTGAGCTTGGGTGAGAGGTC[A/G]TTCTGATTGGATCTTCAAACTGCAGTAGCCTGCAT	A	G	RTSNP_Hash2_34418_36AG	PolyHighResolution	MMSRT023D_scaff_1684_1,2967
AX89927280	AX89927280	Affx-88907739	CCTAACTACTTATGACACTAAACTCCAACTAAATA[G/T]GATATCAAGAACTATAGGCTTTTGTACATCCAGAA	T	G	RTSNP_Hash2_339787_36GT	PolyHighResolution	MMSRT023E_scaff_1612_3,1810
AX89937472	AX89937472	Affx-88907740	TCAAGAAAACTTAACTTAAAATATTGGACAATCCA[G/T]AGACCTCAATCGATTTCAAAACAACAACCAAGGAT	T	G	RTSNP_Hash2_33132_36GT	PolyHighResolution	MMSRT102C_scaff_1529_1,118455
AX89922294	AX89922294	Affx-88907741	ATAAATGCAAGAAATAAAGTAAGTTAGTAACATAA[A/C]ACCAATGATTGTAGTGGCTACTGTTCAAAACTCAC	A	C	RTSNP_Hash2_32751_36AC	PolyHighResolution	MMSRT135H_scaff_1447_1,21070
AX89973705	AX89973705	Affx-88907742	TGTAAACAAAACAAGTGCACTCAAGTGGAAAGTGC[A/G]TTTTGATGGATTTGAAGAGCAAGTGTAATAACAAG	A	G	RTSNP_Hash2_32535_36AG	PolyHighResolution	MMSRT049E_scaff_1508_1,86497
AX89940908	AX89940908	Affx-88907744	TGTCCATAACTCACTGCATATTCATCAAAATGTCA[C/T]ATGTCCCATCACTTCGATGCCCCAAATACTGCTGA	T	C	RTSNP_Hash2_3197_36CT	PolyHighResolution	MMSRT074H_scaff_1679_1,33528
AX89972110	AX89972110	Affx-88907747	TGCAGGTGGCCCATGTTAATATCACACACACAATA[A/C]TGATACCGTCTGCTTCTTATTTTACTCAGGTTCCT	A	C	RTSNP_Hash2_30389_36AC	PolyHighResolution	MMSRT119D_scaff_1767_1,997
AX89922359	AX89922359	Affx-88907748	ATAAGTCATCCATAGCATTTATAGAGCAATGCAAC[A/G]CCTTCAATTTCACTAACTTCTGTTCTCCTGCAGAG	A	G	RTSNP_Hash2_3035_36AG	PolyHighResolution	MMSRT020A_scaff_1781_1,46957
AX89919673	AX89919673	Affx-88907750	ACCTCCTAATCTTCCAATCCAATCTGCAGAAAATC[A/G]AGATCGGATCCACTGAACTGAAGCTTGATTTTCTC	A	G	RTSNP_Hash2_27720_36AG	PolyHighResolution	MMSRT068G_scaff_1770_1,74181
AX89957294	AX89957294	Affx-88907756	CTATAATACATATGCTGCTTTTCCTCTTGACACAT[A/G]TAGCTTATACTGTAGAACATCCAACATTTTAGGAA	A	G	RTSNP_Hash2_26172_36AG	PolyHighResolution	MMSRT103F_scaff_1785_1,55637
AX89945319	AX89945319	Affx-88907758	AAGGTTATCTGAGGATAATAATTTAACTGGATGTA[A/C]CATTTTGGTTAAGTAAGTTTTGAGATGGAATGACA	A	C	RTSNP_Hash2_257804_36AC	PolyHighResolution	MMSRT047H_scaff_1570_1,6030
AX89934836	AX89934836	Affx-88907761	GTCTTTCTATTGGCTTTGTATCTAGTAATCATCAG[C/T]AGTCGTCATTGCAGCAGGGAGTTCTTTCATCCTGC	T	C	RTSNP_Hash2_24846_36CT	PolyHighResolution	MMSRT036B_scaff_1705_1,15794|MMSRT049E_scaff_1510_1,117499
AX89939383	AX89939383	Affx-88907763	TGATCCTTCAACATGTCTGAGTCCAGAGCATCAAA[C/T]ACATGATTTAGTCAGTTCTCTTAATGTGTTCACAT	T	C	RTSNP_Hash2_24400_36CT	PolyHighResolution	MMSRT035A_scaff_1824_1,45609
AX89935483	AX89935483	Affx-88907767	GTTCCATTTAAATGGCTAGATTAGATGTGCATCAG[C/T]GTGGGGGCCTGCAGGCTAGGCACAGTGTCTCTGAC	T	C	RTSNP_Hash2_23879_36CT	PolyHighResolution	MMSRT069G_scaff_1751_7,134080|MMSRT113A_scaff_2098_1,18057
AX89960818	AX89960818	Affx-88907768	GATGATTGACAGTCAAGGGTCAGGGTCAGTCAGGG[C/T]TATAATGCTTAAAGAGTGAGAACCACTACAGAAAA	T	C	RTSNP_Hash2_23618_36CT	PolyHighResolution	MMSRT037C_scaff_1888_1,87294
AX89953842	AX89953842	Affx-88907769	CAGATTAGAACATTTCTAATAAGATCCTTTAGTCA[A/G]TCGTAGTTTAGTAGTTTCACCTTGGTGAACAAAAC	A	G	RTSNP_Hash2_23418_36AG	PolyHighResolution	MMSRT027H_scaff_1836_1,8229
AX89945719	AX89945719	Affx-88907770	AATCCCCCAATTGCTAATGAAAGCTTGTACTAGCT[A/C]TTTGCTCATTGTAGTTATTTACTCTGTAGAGTAGA	A	C	RTSNP_Hash2_23136_36AC	PolyHighResolution	MMSRT047G_scaff_1479_1,99283
AX89969751	AX89969751	Affx-88907771	TGACAACTCTCTTCTGATCTTTACATTGTCTGTGC[G/T]TGTGACTTCACTCATTGGGACAGAGCTTACTTTAG	T	G	RTSNP_Hash2_22806_36GT	PolyHighResolution	MMSRT077A_scaff_1775_1,33367
AX89932710	AX89932710	Affx-88907772	GCTGGCTGGTAGAATGGAACACCTAACTGGATAAG[C/T]GCCAGTTAAACCCACGGGTGTTGAAACTACTCGTG	T	C	RTSNP_Hash2_225511_36CT	PolyHighResolution	MMSRT068A_scaff_1796_1,70267
AX89936631	AX89936631	Affx-88907777	TAGAAACTTCGTTCCTCGTCGACAAATACGAGATC[A/C]TGTAAAAACAAAATATATACGTCGAAGCTCCAGAG	A	C	RTSNP_Hash2_20469_36AC	PolyHighResolution	MMSRT054D_scaff_1989_1,64953
AX89958567	AX89958567	Affx-88907779	CTGTTAAAATCTAACATGGGTGATTCAATTAATAC[C/T]GTCTTTCTCTATTGCCTCTATCTCATTTAGTACTT	T	C	RTSNP_Hash2_20083_36CT	PolyHighResolution	MMSRT081D_scaff_1933_1,25161
AX89966576	AX89966576	Affx-88907780	TACCTCCTGGTGACATCTCTGGGACACTGGCTGTA[G/T]ATGGACCCTCTAAAAACTTTGGTTCATTGTCATTT	T	G	RTSNP_Hash2_2005462_36GT	NoMinoHom	MMSRT072E_scaff_1437_1,22922
AX89924879	AX89924879	Affx-88907781	CACACGTGTCTAGAAGTTGATGGCACTCTAAAAAC[A/C]ACAGACTCATGGACTCATGTTGCTAAATTTGGACT	A	C	RTSNP_Hash2_1976549_36AC	PolyHighResolution	MMSRT129A_scaff_1450_1,36232
AX89937793	AX89937793	Affx-88907782	TCATAAAGCCTTCATAAAATGTAAATCCTCCAAAT[G/T]TATTTCTGCTTTGTATCTTTTGGTAAACTGTTGTC	T	G	RTSNP_Hash2_1974734_36GT	PolyHighResolution	MMSRT137E_scaff_1693_1,449
AX89968496	AX89968496	Affx-88907784	TCCCAGGGTTTTCGTTAGGACAATGGGGCACTGGA[A/C]ATTTGTGAAATCTGCCGGTCCCATGTGTATTGGGT	A	C	RTSNP_Hash2_1944868_36AC	PolyHighResolution	MMSRT106H_scaff_1713_1,5113
AX89952752	AX89952752	Affx-88907785	CAACATCTCATAAATTGAATGCCCAAATCAACTTT[A/C]AAGTATCTACAAAATAAGTTTTCCTTGTATTGTTT	A	C	RTSNP_Hash2_1944255_36AC	PolyHighResolution	MMSRT012F_scaff_1583_1,126562
AX89976426	AX89976426	Affx-88907788	TTTCATCACTGGAGAATGTTTTACAATTAAGGAAT[A/G]TTTATAAGAGATAGTCTTAGTTTTTGCAGAAGAAG	A	G	RTSNP_Hash2_1919030_36AG	PolyHighResolution	MMSRT087G_scaff_1498_2,2381
AX89955098	AX89955098	Affx-88907790	CCAATCCATCTCTCCCAAAACAGCCCACACACCAT[C/T]AGTCTATCACTGGCCTAACAGGTTTACAGGCTTTT	T	C	RTSNP_Hash2_1910405_36CT	PolyHighResolution	MMSRT052H_scaff_1850_1,21473
AX89955275	AX89955275	Affx-88907792	CCAGCAAATGAGGTTACATGACTGAACAAAGTGTA[A/C]ATGAAATGGTTAACGCAAGAGAAGTTTTAGAACAG	A	C	RTSNP_Hash2_1888546_36AC	PolyHighResolution	MMSRT012G_scaff_2093_1,186451
AX89951072	AX89951072	Affx-88907794	ATCTAGCAAGATAGTGAATCATTGCATCACCGACT[A/C]ATTTTTACTATAATGAATATGTGCCTATCTTGCAA	A	C	RTSNP_Hash2_1846939_36AC	PolyHighResolution	MMSRT096B_scaff_1486_1,72735
AX89934915	AX89934915	Affx-88907795	GTGAGCCATGTAAACACCAGAATTGAAGGAGCAGA[A/G]CTAATTATTTATCCACACTTGCCCATTGAAGACGA	A	G	RTSNP_Hash2_1845780_36AG	PolyHighResolution	MMSRT080A_scaff_1936_1,24820
AX89936914	AX89936914	Affx-88907799	TAGTTACCCTGTTACCATACAGGTTAGTAACAGTA[C/T]GAGTTCGGACTATGATTAATTGTTTAGCTACATGT	T	C	RTSNP_Hash2_1812765_36CT	Other	MMSRT119H_scaff_1549_1,47652
AX89957635	AX89957635	Affx-88907800	CTCCCTGATGTTCATCACGTGTTAAAGGGGAGCGA[C/T]GTAAAGGAGATAGATGTACTGTTTGATAACCATCT	T	C	RTSNP_Hash2_17980_36CT	PolyHighResolution	MMSRT063C_scaff_2016_1,78998
AX89954044	AX89954044	Affx-88907801	CAGGAGGAAGGATCGCTCTAACGGACAAGCGGAAC[A/G]CGTTTGATTCTGACCACTTTTAAATGCACAGGGAA	A	G	RTSNP_Hash2_1781120_36AG	PolyHighResolution	MMSRT125H_scaff_1387_2,44574
AX89931873	AX89931873	Affx-88907805	GCAGCCATTAAAGTGGTCTCTAGTTGCTCTTCATA[A/G]TGTAGCCAGTCACAGAGCCACCATCACTTCCTCAT	A	G	RTSNP_Hash2_1725281_36AG	PolyHighResolution	MMSRT093F_scaff_1130_1,280
AX89918336	AX89918336	Affx-88907806	AATCAGAACTCAAAACATCTAGGACACATTTATAG[C/T]CATTCCGTCCGTGCTGTTGAACTGTGCCACTAGTG	T	C	RTSNP_Hash2_17185_36CT	PolyHighResolution	MMSRT063B_scaff_1488_1,23669
AX89941765	AX89941765	Affx-88907811	TTATATCAGAGGCAAATTTGCAAAGATATGACCTT[C/T]AATTTGATGAAACCTTCTTGAAAGTCAATCATCCC	T	C	RTSNP_Hash2_1657197_36CT	PolyHighResolution	MMSRT080H_scaff_1612_1,49095
AX89974309	AX89974309	Affx-88907812	TGTTCCTATGTCTTTATAGTTTGTAACAACTGAAA[C/T]TATTTTCTCTGTGTTGTTTATAACTAGAGATAGTC	T	C	RTSNP_Hash2_1650248_36CT	PolyHighResolution	MMSRT018F_scaff_1629_1,54599
AX89930358	AX89930358	Affx-88907821	GAATGTTCAGGTGATTATCAATGTGTATGAAAGCA[A/G]GAGAAAGGTAGACAAATAAAGTATCTTCAAAGCAA	A	G	RTSNP_Hash2_1481377_36AG	PolyHighResolution	MMSRT063B_scaff_1496_2,14974
AX89939479	AX89939479	Affx-88907825	TGCAAAATGTGAATTGATCTTGGTCTGCCAAATAC[A/G]TCACGCCAGAAGCAGCCATTTGTCATCAATTATCA	A	G	RTSNP_Hash2_1394395_36AG	PolyHighResolution	MMSRT109D_scaff_2070_1,14060
AX89957046	AX89957046	Affx-88907826	CTAACACAGTATTGTGTTGCAATTATATTTCTATT[A/C]AATTGCCTTGCCTATTTAAAGCTATAAAAGTATCA	A	C	RTSNP_Hash2_138882_36AC	Other	MMSRT065D_scaff_1945_1,37846
AX89969913	AX89969913	Affx-88907829	TGAGATTTGACGTGTGGTCAATTATTTTGAAATCA[A/G]TGTCATTTAACTCATATCTGGTTATGGCATACTGT	A	G	RTSNP_Hash2_1378742_36AG	PolyHighResolution	MMSRT028B_scaff_1751_1,49192
AX89925589	AX89925589	Affx-88907831	CAGCTGTGGGAATAGCACTAATGAGACATACCGTA[C/T]CAACAAAGACAGGGTTTTACTGCAACAAAGAGGAG	T	C	RTSNP_Hash2_1353348_36CT	PolyHighResolution	MMSRT121C_scaff_2010_1,8416
AX89923730	AX89923730	Affx-88907835	ATTAATCAGTTTCCATACTCGTTTGCGTAGACTAC[A/C]TAAATAACATTGAATTGTTGAAAGTAACTAACTTT	A	C	RTSNP_Hash2_1302416_36AC	MonoHighResolution	MMSRT012F_scaff_1628_1,20773
AX89958126	AX89958126	Affx-88907838	CTGCAGGATCGAGACGGGTCATGGAGCCCAAGTGA[A/G]ATCCTGGCATTATGTTTCAGTAAATGTACAGTACA	A	G	RTSNP_Hash2_1271933_36AG	PolyHighResolution	MMSRT011B_scaff_1632_1,29205
AX89960530	AX89960530	Affx-88907841	GAGTGAAAAAGAGAAGGAGAAAGGCAGCGAGCGAG[A/C]CAGACAAAAGCCTTTAATTAATCGTTTAAACTATA	A	C	RTSNP_Hash2_1211819_36AC	PolyHighResolution	MMSRT022C_scaff_1557_1,17460
AX89955991	AX89955991	Affx-88907843	CCGGTAGTGACAGGCCTTGTGAGCTTCAGCATGGC[A/G]ATGTCATAGTCGTGAGTGAAACCATTGTAATCTTT	A	G	RTSNP_Hash2_1185116_36AG	PolyHighResolution	MMSRT069A_scaff_1524_1,77030
AX89932666	AX89932666	Affx-88907844	GCTGCACACAAATGTTGTTGGTATATTTGGTATAT[A/C]ATTAAAGTATATAGTATAGAAACACACAAACTCAT	A	C	RTSNP_Hash2_1166560_36AC	PolyHighResolution	MMSRT144B_scaff_1503_1,1571
AX89973227	AX89973227	Affx-88907846	TGGACAGGAAATGTCACTCACAAAGGGAACCCAGA[C/G]TAAATGCAAGGTCAAGTTCAAGTACAAATTGACGT	C	G	RTSNP_Hash2_1151953_36CG	PolyHighResolution	MMSRT052B_scaff_1450_2,12622
AX89948142	AX89948142	Affx-88907847	AGAAGGAATACAAGCCCCTTGTGAAGGCAGAACTT[C/T]TTTAGCCATACACAGTAGGAGATCAGTCAGTCTTC	T	C	RTSNP_Hash2_11483_36CT	PolyHighResolution	MMSRT110B_scaff_3631_1,35918
AX89936624	AX89936624	Affx-88907848	TACTTTTTTCAATTATAGCCTTGAATGATGCTTCC[A/G]TTTCTGATTAAGTTGAAAATGGTAGTGATGCTGTC	A	G	RTSNP_Hash2_1130208_36AG	PolyHighResolution	MMSRT091H_scaff_1174_1,10157
AX89932885	AX89932885	Affx-88907849	GGAAGACCAAGAATGGTACCTTACACATAGGAAAT[G/T]AATCATGTAGTGTATATTTTCATTAAGATTCAGGC	T	G	RTSNP_Hash2_1128079_36GT	PolyHighResolution	MMSRT071E_scaff_1715_1,46195
AX89923664	AX89923664	Affx-88907850	ATGTTGAGGGAGCTGTTAACGTGTGGAAAGGATAA[A/C]GTGAATTTGAATGGAACAGTGCATGACACCATTTT	A	C	RTSNP_Hash2_1127800_36AC	PolyHighResolution	MMSRT113B_scaff_2204_1,121622
AX89923539	AX89923539	Affx-88907857	ATGTAATGCTTAGTTATTGCTAATTAACATACCAG[C/T]TTAATAATGTGGACCGATATGCTATGCTCATTTTT	T	C	RTSNP_Hash2_10733_36CT	PolyHighResolution	MMSRT074C_scaff_1971_3,20067
AX89963843	AX89963843	Affx-88907863	GGTGTGTTCAAACAAATAAGGATGGTCCTCAATTT[G/T]TACATGCACAGAAATATAACTGTATTGAGTAAAAA	T	G	RTSNP_Hash2_1010197_36GT	PolyHighResolution	MMSRT078C_scaff_1566_1,83332
AX89955146	AX89955146	Affx-88907864	CCACATAGGCAGTGGGTACTAAAAT[A/G]TGTTAGCACCAGGGTCTAAGGAATTCTCCAAGTCC	A	G	RTSNP_no71bps_NM_Hash_9997_26AG	PolyHighResolution	0
AX89949259	AX89949259	Affx-88907866	AGGAT[C/T]GTATGTATTCCTGTGATGTCAAAACTGGATTATAT	T	C	RTSNP_no71bps_NM_Hash_8089_6CT	PolyHighResolution	0
AX89970720	AX89970720	Affx-88907867	TGCAG[A/G]TCCTTATGCTTGAACACCTTGTCAATGTGCTGAGA	A	G	RTSNP_no71bps_NM_Hash_760_6AG	PolyHighResolution	0
AX89962496	AX89962496	Affx-88907868	GGAACCTATCTAGTGCAATGCC[G/T]TGTCCTTAATCCCATTTTGCTAATAATTACACACC	T	G	RTSNP_no71bps_NM_Hash_6616_23GT	PolyHighResolution	0
AX89971247	AX89971247	Affx-88907870	TGCAGC[G/T]TAAGTCTACAGATTCCCTTTGTACATAAATGATCC	T	G	RTSNP_no71bps_NM_Hash_5594_7GT	PolyHighResolution	0
AX89963792	AX89963792	Affx-88907872	GGTGGATCTATTCTCTGG[C/T]TGTTTTGACAGTCCCAGTAGGCAACTGATAAGTGA	T	C	RTSNP_no71bps_NM_Hash_4280_19CT	PolyHighResolution	0
AX89939834	AX89939834	Affx-88907873	TGCAGGTAATGTAAATGCTATTAGACTGTGAC[A/G]GTCAGATTATCTGCAACTAGCGTGCGTCTAGACCA	A	G	RTSNP_no71bps_NM_Hash_34150_33AG	PolyHighResolution	0
AX89973497	AX89973497	Affx-88907875	TGGGGACGGCCGTGGTGGTG[C/T]TCTTCCCATACTTTACCGTGACCATGAGCAGGTCA	T	C	RTSNP_no71bps_NM_Hash_32758_21CT	PolyHighResolution	0
AX89970601	AX89970601	Affx-88907878	TGCAGAG[A/G]TAGTGCACTTTTCTAGGTGAGTTAGTGGACAGGGG	A	G	RTSNP_no71bps_NM_Hash_31046_8AG	PolyHighResolution	0
AX89972414	AX89972414	Affx-88907881	TGCAGTCATCCAAATCGTAACTCAATGGAT[G/T]ATTATTTGTTCAGGCATGGACCGCATGGTTTATTC	T	G	RTSNP_no71bps_NM_Hash_28960_31GT	PolyHighResolution	0
AX89966088	AX89966088	Affx-88907882	TAACTTGCCACCTTGCCACCTTCAACTTG[A/C]CACCTTTTACTATTTTGTCTTTGCAGAACAGAGGC	A	C	RTSNP_no71bps_NM_Hash_2843_30AC	PolyHighResolution	0
AX89964136	AX89964136	Affx-88907885	GTACTAGGCAACAGTTACCAAGTAA[A/C]AGAAAGTGCATTTAAAGGAGTGCAATGGTTTAAAT	A	C	RTSNP_no71bps_NM_Hash_25949_26AC	PolyHighResolution	0
AX89970394	AX89970394	Affx-88907888	TGCAGAATTTATA[A/C]ATTTTTAACATTGTTGGCATTGTTAGTTGTCATGA	A	C	RTSNP_no71bps_NM_Hash_23911_14AC	PolyHighResolution	0
AX89976615	AX89976615	Affx-88907891	TTTG[A/G]TGATGAACAGTGATGTTATGGTCTTCTCCCAGGTG	A	G	RTSNP_no71bps_NM_Hash_2172_5AG	PolyHighResolution	0
AX89972469	AX89972469	Affx-88907892	TGCAGTCTCTAGTCTTTACCTTCTTCACT[C/T]GTGTTGGGAGTTTCAGAGCTTCTAACCATTTCGTA	T	C	RTSNP_no71bps_NM_Hash_20432_30CT	PolyHighResolution	0
AX89948085	AX89948085	Affx-88907894	AGAACAATTTG[A/G]GATTCAATACATTAGGCATAAATACACATACAAGG	A	G	RTSNP_no71bps_NM_Hash_16884_12AG	PolyHighResolution	0
AX89971827	AX89971827	Affx-88907895	TGCAGGGACATTTTGAA[A/G]AGGCATCGTAAGTTCCTGGAGCTTTGTCTAATTAT	A	G	RTSNP_no71bps_NM_Hash_16619_18AG	PolyHighResolution	0
AX89963344	AX89963344	Affx-88907896	GGGCCC[C/T]GTCATTGGAGGTGATTTTTATATAGACTCCACAGT	T	C	RTSNP_no71bps_NM_Hash_16400_7CT	PolyHighResolution	0
AX89954555	AX89954555	Affx-88907897	CATCAGAAACTTAATCAAAATTGTT[A/G]AATATAATAGCCTTTTGTAAAATGCCTCCACCTTA	A	G	RTSNP_no71bps_NM_Hash_15949_26AG	PolyHighResolution	0
AX89971171	AX89971171	Affx-88907899	TGCAGCCGCTGGACATGGCATAC[A/C]TTAGCCCTTAAAAGGCTGAGATCTCAAAGGTAGCT	A	C	RTSNP_no71bps_NM_Hash_12523_24AC	PolyHighResolution	0
AX89971481	AX89971481	Affx-88907900	TGCAGGACAAGACCCGATGCATCACCAGTCC[A/G]TTTTACTTACACCTTTACAAGTCTTTAATCAATAC	A	G	RTSNP_no71bps_NM_Hash_12153_32AG	PolyHighResolution	0
AX89958541	AX89958541	Affx-88907901	CTGTGGCATGACGAGGTCAGC[A/C]TTTTATTACTGTGAATTACCATTCATTACACACAC	A	C	RTSNP_no71bps_NM_Hash_11788_22AC	Other	0
AX89962391	AX89962391	Affx-88907902	G[C/T]TCTTTCGTTCATCTGGGTTACCCAGCCTCACCAAA	T	C	RTSNP_no71bps_NM_Hash_11085_2CT	PolyHighResolution	0
AX89972524	AX89972524	Affx-88907903	TGCAGTGACTTCTTC[A/G]TAGACTTTGAGTTTTGTTCCATTCAGATTCGTTCT	A	G	RTSNP_no71bps_NM_Hash_10222_16AG	PolyHighResolution	0
AX89929669	AX89929669	Affx-88907905	CTTGAAACAGACATCGTGAGGTCTAACTACTGAAC[C/T]TTCATATAGAAAATAAAAATGTATAGGAACATTTA	T	C	RTSNP_NM_71bps_Hash2_7882_36CT	PolyHighResolution	0
AX89920382	AX89920382	Affx-88907906	AGAAAGGTATTTTTATCTCAGTCTCCAGGTACTAT[G/T]GAGCAGTACAGACTCCTCCAATCATCCCAAGAATC	T	G	RTSNP_NM_71bps_Hash2_7577_36GT	PolyHighResolution	0
AX89929161	AX89929161	Affx-88907907	CTGCCTCGTTCTTCATCAGATCTCGTTTTAGAATC[A/G]GGGAGATGTTCTGGTGAAGAACTCTGTTTCACTAA	A	G	RTSNP_NM_71bps_Hash2_7129_36AG	PolyHighResolution	0
AX89943817	AX89943817	Affx-88907910	AAACAAATCAGGGATGGAGAAAGGAGAAGAAGGGG[G/T]TTTGAGGATGACAAGAGAGGACATTGGAAAGGTGA	T	G	RTSNP_NM_71bps_Hash2_6308_36GT	PolyHighResolution	0
AX89918769	AX89918769	Affx-88907911	ACAAATTCTCTCTCTGGATGAAAGGTTAACTCTTT[A/G]GAGCCCCTCATAACGAGTTTTAAAATAGGACTTAA	A	G	RTSNP_NM_71bps_Hash2_5380_36AG	PolyHighResolution	0
AX89962079	AX89962079	Affx-88907912	GCTAGCAAGCCAGCTATCCAGTTTTAGAGGAATGA[G/T]TCCATACATTTCTCAAATTAACTGCCATTATGCCA	T	G	RTSNP_NM_71bps_Hash2_5122_36GT	NoMinoHom	0
AX89940136	AX89940136	Affx-88907915	TGCTAATGGTAGAGATTAGTGGTGGAAAAGATGCG[A/G]CAACAGAAACCTCACAGCAGAGAGAGTTTGCATTA	A	G	RTSNP_NM_71bps_Hash2_3483_36AG	PolyHighResolution	0
AX89920556	AX89920556	Affx-88907918	AGACGAAATACAATCTGTAGGACTGAGGAAAGCAT[A/G]CAGACTCCCCCGGAGATAAAGAGGTTTGTCAGCAC	A	G	RTSNP_NM_71bps_Hash2_2736_36AG	PolyHighResolution	0
AX89969007	AX89969007	Affx-88907920	TCTATAATAGCTGGGCTATAAACACAGCTGAACAC[C/T]GCATTTGAACTTTTCTCTTAAGAAATTGCGTGCAG	T	C	RTSNP_NM_71bps_Hash2_1682_36CT	PolyHighResolution	0
AX89953234	AX89953234	Affx-88907922	CACAGCTCTGTCAGGGTGACATTACTTTTGAGCTG[C/T]TCTTCAGTAATCTGATAATGTAGACATTACCAGCA	T	C	RTSNP_NM_71bps_Hash2_1441_36CT	PolyHighResolution	0
AX89961284	AX89961284	Affx-88907926	GCAGACTAAACTATTTACCAAAATAATTTTCATCT[A/G]TACTTTCATAGCTGTGTATTTATCATCACAAACCA	A	G	RTSNP_NM_71bps_Hash2_12570_36AG	PolyHighResolution	0
AX89969645	AX89969645	Affx-88907928	TGAACCATTACAATGGGTCAAAGCACAATAATAAC[A/C]ATTTCCCTGCATAATGTAGTGAATTTGGAGTGTAG	A	C	RTSNP_NM_71bps_Hash2_11868_36AC	PolyHighResolution	0
AX89965058	AX89965058	Affx-88907929	GTGGGCATGCATCCCATGTTACCCGCCCCGCCCGC[A/G]TCACTCATCAGACTAGAACAGAGAAAGAACAAAGT	A	G	RTSNP_NM_71bps_Hash2_11115_36AG	PolyHighResolution	0
AX89955289	AX89955289	Affx-88907930	CCAGCCACTCACCGGCCAGGGATCGATTGGTAGGG[A/G]ATGATAAATTAACCAACACCTCAACAAAAGACGTT	A	G	RTSNP_NM_71bps_Hash2_11070_36AG	PolyHighResolution	0
AX89946145	AX89946145	Affx-88907931	ACAAAGTCTCCATCCAGTCCCGTAAAGAGACAGGC[A/G]ATTAGACTGAGCACGGGCTTCAGAGTGATCAAGAA	A	G	RTSNP_NM_71bps_Hash2_10906_36AG	Other	0
AX89923417	AX89923417	Affx-88907932	ATGGAGAATTGCATTAGGAATTGCCTTAAATAAAC[A/G]AAACAGTACTAGTCCTGTGGTGTCTCTCTGTCTGT	A	G	RTSNP_NM_71bps_Hash2_10901_36AG	PolyHighResolution	0
AX89959702	AX89959702	Affx-88907936	GACACATGTTTTTCATCACCATCACTTGATTCCAG[A/G]GACTTGAAGGATAACTCTTTGATGTCTTTGAAGAC	A	G	RTSNP_Hash2_954478_36AG	PolyHighResolution	MMSRT069H_scaff_1749_1,9474
AX89937559	AX89937559	Affx-88907937	TCACAAGAGGGCGACGTAGTGTTGCAGTATAAAAT[G/T]AAGCATCATTTGACAGCTGAAAGGATGGAAGGTGG	T	G	RTSNP_Hash2_9336_36GT	PolyHighResolution	MMSRT121G_scaff_1453_1,89064
AX89976808	AX89976808	Affx-88907939	TTTTAATCAGGATCAAAAACGGAAATACCGGAGTT[C/T]ATTTCTAACCCGGTCGATATGCGGATTTTGTCCAA	T	C	RTSNP_Hash2_9078_36CT	PolyHighResolution	MMSRT133F_scaff_1240_3,17679
AX89964958	AX89964958	Affx-88907944	GTGCCTTTGTTACAATTATGAAACAAAATGCATGT[G/T]CGTTGAAAGATAGTAAAAGCTTATTTTTATAATGA	T	G	RTSNP_Hash2_86073_36GT	PolyHighResolution	MMSRT111C_scaff_1635_2,13330
AX89940014	AX89940014	Affx-88907947	TGCATTGTGTGATTAACTGGATACGTGAAGTAAAA[A/G]CAACAAAGAGAACGAGCGATGACTCGTGGCATTTA	A	G	RTSNP_Hash2_834958_36AG	PolyHighResolution	MMSRT007E_scaff_1215_1,92215
AX89967648	AX89967648	Affx-88907949	TATTTTCTGAACGAGACCTGCAGGGTGGAGAGTAA[A/C]TGATTAATTCTGACAGCGCACATTTTAACATGTTA	A	C	RTSNP_Hash2_8282_36AC	PolyHighResolution	MMSRT127G_scaff_1653_1,67345
AX89955152	AX89955152	Affx-88907953	CCACCAAAATGTACTTATATCATGTACTTTTGTCC[A/G]CATTGATATGTAGATATTGTTATTGATGAGAATAA	A	G	RTSNP_Hash2_760770_36AG	PolyHighResolution	MMSRT030G_scaff_1668_1,157748
AX89946785	AX89946785	Affx-88907955	ACATGCAAAGACCGATAGCAACTGACTCAATAATA[G/T]AATGTATTTATGGTTCATCATGTCAGGTTTATTGG	T	G	RTSNP_Hash2_741580_36GT	PolyHighResolution	MMSRT054G_scaff_1449_2,8079
AX89937752	AX89937752	Affx-88907956	TCAGTATATTGAGACTTATGTTTTTGTTGTACAAT[A/G]AAACATTTAATAAAGTACAAAATAAGTATAAATAA	A	G	RTSNP_Hash2_7412_36AG	MonoHighResolution	MMSRT004F_scaff_1492_4,968
AX89922218	AX89922218	Affx-88907957	AGTTTATATACCCATAGTCATACTGCAGAGAACAT[C/T]GTTTTTTAGATCAGTGTTTATACCTATCCATGTCT	T	C	RTSNP_Hash2_736310_36CT	PolyHighResolution	MMSRT089D_scaff_1722_2,58561|MMSRT104D_scaff_1591_1,100689
AX89960059	AX89960059	Affx-88907961	GAGAACCACTGTTGAGGGGGTGAATAAGTTCTGAG[C/T]GTTCTGTTTCCCTGTAATTATCAATAATTACTTAT	T	C	RTSNP_Hash2_69877_36CT	PolyHighResolution	MMSRT025F_scaff_1882_12,4566
AX89938373	AX89938373	Affx-88907963	TCGGAATAAACAGAATACACTGAATGACCATAAAT[G/T]TATTTTTTTACTTTTCTAACTGAAAAGCCAGGGTA	T	G	RTSNP_Hash2_67568_36GT	PolyHighResolution	MMSRT108A_scaff_1461_1,3940|MMSRT110H_scaff_1422_1,52485|MMSRT110H_scaff_1424_4,4605
AX89937292	AX89937292	Affx-88907969	TATTGACAGCCGTCTACTGGATCTTGGTGCTAAAC[A/G]TTTCTATGCAACAGGACATGCAGACGACGGTGTAG	A	G	RTSNP_Hash2_64943_36AG	PolyHighResolution	MMSRT119C_scaff_1723_1,27968
AX89953540	AX89953540	Affx-88907970	CACTCTGAATACACAGAGTATTTCACGATGGGACT[C/T]GTGTTTAAAATGACTTATATTGACATGAAACTCTG	T	C	RTSNP_Hash2_64683_36CT	PolyHighResolution	MMSRT047G_scaff_1483_1,66517
AX89964838	AX89964838	Affx-88907972	GTGACTCAGCAGCTGCAGCAGACCCTGTGGGAGCC[A/C]TTTCCACGTCTGCTTGAAATTCCGCCTCTTTCACC	A	C	RTSNP_Hash2_64504_36AC	PolyHighResolution	MMSRT084C_scaff_1393_2,10842
AX89944459	AX89944459	Affx-88907973	AACAAGAACTATTCACTTGTTCCAATAGCCTAATC[A/C]ATAATAATTCCTGATTAGTGTCACATACATTTTCT	A	C	RTSNP_Hash2_6427_36AC	CallRateBelowThreshold	MMSRT104C_scaff_1748_5,72460
AX89924078	AX89924078	Affx-88907976	ATTGTTTTGGAGCAACACAGTTAAATTAATGACAT[A/C]GCCTAGAATTTATAGGAGCAGTGCATGTTTTCAAA	A	C	RTSNP_Hash2_63515_36AC	PolyHighResolution	MMSRT037G_scaff_1801_1,82384
AX89966073	AX89966073	Affx-88907977	TAACTGAGAAGAGCAGTGACGTGAATCCTTACATC[C/T]GTATGCTACCCACTGGAATATCTAAGTATTAGCTA	T	C	RTSNP_Hash2_62935_36CT	PolyHighResolution	MMSRT073C_scaff_1914_1,101466
AX89943323	AX89943323	Affx-88907979	TTTGTAATCAGGACATTTTCGACCTAGGCAGAAAT[G/T]AATATGCTATATGTGTGTGGAGTGAAAAATGGTCG	T	G	RTSNP_Hash2_62663_36GT	PolyHighResolution	MMSRT032F_scaff_1828_3,19086
AX89973372	AX89973372	Affx-88907982	TGGCCTGATCCTCAATCACTACTCTTCCAGAAATA[G/T]ACATTTTATGGGACATTGTTTTTACACTGTTACTG	T	G	RTSNP_Hash2_62001_36GT	PolyHighResolution	MMSRT052D_scaff_3086_1,25148
AX89957949	AX89957949	Affx-88907983	CTGACATGCAGGCACTACTACTAGAATGAAAAATA[A/C]ATTTTTCAATTGGCAAGAAATAGTCATGAATGCTC	A	C	RTSNP_Hash2_61910_36AC	MonoHighResolution	MMSRT111E_scaff_2081_1,43089
AX89950188	AX89950188	Affx-88907984	AGTTTTTAAATATAATTTTTCTGAGCACCATCCAT[A/G]TATTATATACAGTACATGGTTATTTTTCACACATC	A	G	RTSNP_Hash2_61365_36AG	PolyHighResolution	MMSRT141F_scaff_2796_1,38121
AX89935339	AX89935339	Affx-88907985	GTTAAATATTGTTATCCACTGTGTAAGGGATGATA[G/T]GATTATGTATTATATAGTGTACACATCAAGGATAT	T	G	RTSNP_Hash2_60977_36GT	PolyHighResolution	MMSRT120D_scaff_1639_1,77375
AX89941025	AX89941025	Affx-88907987	TGTGATGATAAAGTAGCCTAATCAAAGTGTTGAAG[A/C]GACTGAGGAGTGACTGACTAATCTCTGGTAATGAT	A	C	RTSNP_Hash2_60896_36AC	PolyHighResolution	MMSRT052B_scaff_1461_1,12375
AX89933760	AX89933760	Affx-88907989	GGGTGTCAATTCTATGAATCATAGGTGATATGAAT[G/T]AAATGATTTCCTGTTCAACTTGGTCAGTAGAAGCT	T	G	RTSNP_Hash2_60460_36GT	NoMinoHom	MMSRT071F_scaff_1623_1,142623|MMSRT111E_scaff_2069_1,22538
AX89932020	AX89932020	Affx-88907991	GCATAATGTATTAGTTATTTCTAGGAAAGAATGCT[A/C]GTTAATATTCGCCCACGGATTTGAAGGAGAATTTA	A	C	RTSNP_Hash2_602860_36AC	PolyHighResolution	MMSRT083F_scaff_1851_2,29794
AX89933003	AX89933003	Affx-88907993	GGACTGTTTGATTGTGGAAATATTCCGTTATGAAC[C/T]AGGTTCTATAAATAAATGTTTACATTTTTTAAAAC	T	C	RTSNP_Hash2_59811_36CT	PolyHighResolution	MMSRT052A_scaff_2474_1,118136
AX89930563	AX89930563	Affx-88907994	GACCCTTTATGTCTTGTTGAATATATGTGGCAGCA[G/T]GTTATGGTATCATGAAATCCTTTCCCACTACTGCA	T	G	RTSNP_Hash2_59502_36GT	PolyHighResolution	MMSRT021C_scaff_1404_1,134195
AX89921096	AX89921096	Affx-88907995	AGCCTGGAGAGGTTTGCATGGCATGAAGAAAATAA[A/C]ATTGCCGGCTTCCTCGGGGGAGACTCAAATGGGTT	A	C	RTSNP_Hash2_59451_36AC	PolyHighResolution	MMSRT043F_scaff_2063_1,193920
AX89945659	AX89945659	Affx-88907996	AATCAAAAAGCAGCTTAGGAGTGCCATCGTTCCCT[C/T]TTCAGCTACTCAGAGCTGCTTTTCAGGAGATATAC	T	C	RTSNP_Hash2_589706_36CT	PolyHighResolution	MMSRT104A_scaff_1682_4,10088
AX89928207	AX89928207	Affx-88907997	CTAACATCAGGAGTTCCACTATTCCAGACTCAAAG[A/G]CGTTCATTGATCTGGTGATATCTCTGGTGACAGTC	A	G	RTSNP_Hash2_581117_36AG	PolyHighResolution	MMSRT029E_scaff_3498_1,1648
AX89968247	AX89968247	Affx-88908001	TCATGTTTGTATTGGAGGGGGTGCTTGTCTGAGAC[A/C]TTTTCAGTCTGAAACTTGAGTAAAGTGCTTGGAGA	A	C	RTSNP_Hash2_564550_36AC	PolyHighResolution	MMSRT065E_scaff_2125_1,160
AX89944048	AX89944048	Affx-88908002	AAAGAGGACGCTAAAATATATTCTAAGAGCAACAG[C/T]TTGTATATTGACAGCAGTCGACCAGTCAGATGTAC	T	C	RTSNP_Hash2_55753_36CT	PolyHighResolution	MMSRT122G_scaff_2088_1,58254
AX89929196	AX89929196	Affx-88908003	CTGCTGGAGAAACATCTGACATTTTACAATTTAAT[C/T]AGTACAAACAGACCTCCTGCAGAGACTTTCCCCAA	T	C	RTSNP_Hash2_5545_36CT	PolyHighResolution	MMSRT036G_scaff_1888_1,22885|MMSRT091D_scaff_1330_1,99285|MMSRT091D_scaff_1330_5,2816
AX89956804	AX89956804	Affx-88908008	CGGGGAGAATATTTATTCAAATTTAACTCAAACAC[A/G]ATTGATCAACTTTTGATACAGCCAACAGACAGTAC	A	G	RTSNP_Hash2_534970_36AG	PolyHighResolution	MMSRT002B_scaff_1373_1,33979
AX89928340	AX89928340	Affx-88908012	CTAGAGGATTTGGACTGGAAGATGGCTGTGTAGAA[A/G]ACGATGAGAGTCTCTATGATGCGGGCCTGGTGGGG	A	G	RTSNP_Hash2_52478_36AG	PolyHighResolution	MMSRT057E_scaff_1407_1,35679
AX89941157	AX89941157	Affx-88908013	TGTGTGTGTCTGTACTCTTTACCTGTGTGTTTATA[C/T]TCTGTTACTATGTACCCTCTACCTACCCTGGGTGG	T	C	RTSNP_Hash2_52151_36CT	PolyHighResolution	MMSRT096B_scaff_1478_1,107185
AX89937425	AX89937425	Affx-88908016	TCAAAGTTCAACGAACACCTCCCTTTTTGTATAAT[G/T]CTACTGCCAATGAATCAAATGGTTGGAAAAGAGAT	T	G	RTSNP_Hash2_51336_36GT	PolyHighResolution	MMSRT006C_scaff_1243_1,14354|MMSRT082C_scaff_1932_1,147388
AX89936913	AX89936913	Affx-88908017	TAGTTAACCATCTGATTGTTGAAGTAGATTATAAA[G/T]GCCATTAGCTAGCTAGGTAGCTAAATTGAAACTGC	T	G	RTSNP_Hash2_51018_36GT	PolyHighResolution	MMSRT013D_scaff_1275_1,113854
AX89946121	AX89946121	Affx-88908021	ACAAACAGCGTTGTGACTATGATTTGACTGCAGCG[C/T]TCTCGATTTGCAAATCTCAGTAGCATAATGACAAT	T	C	RTSNP_Hash2_50343_36CT	PolyHighResolution	MMSRT057A_scaff_1611_1,62585
AX89973147	AX89973147	Affx-88908023	TGCTTGCATTCAGGATAATAATTTATGACCCCAAA[A/G]TATTTAGCCTTTTTTGACCACTTCTGAAGGATGAA	A	G	RTSNP_Hash2_48979_36AG	PolyHighResolution	MMSRT065H_scaff_1725_1,73985
AX89943714	AX89943714	Affx-88908024	AAAAGGATGTCTGTCAGTTATAATTCATCATATGA[A/C]ATTTGTGCATGAGTCCATGGATTATATTAGGAACA	A	C	RTSNP_Hash2_488435_36AC	PolyHighResolution	MMSRT117B_scaff_1737_1,2833
AX89973228	AX89973228	Affx-88908027	TGGACAGGTACTGGAGGAGACCACCTGCTGTCTTT[A/C]TCACACAATTATTATCACTTGCATATTAAACCATA	A	C	RTSNP_Hash2_47919_36AC	PolyHighResolution	MMSRT068H_scaff_1516_1,116762
AX89948569	AX89948569	Affx-88908030	AGATGAAATTATTATCATCTGAATGCATCCTGTTA[G/T]TTATCTTTAGGTAGTCATGTTTCTGTTGTCCATAA	T	G	RTSNP_Hash2_473450_36GT	PolyHighResolution	MMSRT144G_scaff_1318_1,185924
AX89965652	AX89965652	Affx-88908033	GTTTACCTACCCCCAGTTGTGTCGTAATCCCACCT[C/T]CCTTTGATTTACCGTGGATAAACCGTGTCTCTGTG	T	C	RTSNP_Hash2_46575_36CT	PolyHighResolution	MMSRT066F_scaff_1584_6,10128
AX89949268	AX89949268	Affx-88908034	AGGATGGGCAAAAACAAAGAAACCAATGGCCAGGC[C/T]TTACTTATTTAGGAGCTCCCTTTACGGCCAATTAT	T	C	RTSNP_Hash2_45085_36CT	PolyHighResolution	MMSRT131E_scaff_1680_2,21042
AX89965803	AX89965803	Affx-88908035	GTTTTTCTTTCAGAGCCCCTCTCTTATTCATCCAT[G/T]AAACCATTTTTACTTGCCCTTTGATTACGTTCTAG	T	G	RTSNP_Hash2_44622_36GT	PolyHighResolution	MMSRT139G_scaff_1716_1,68467
AX89945355	AX89945355	Affx-88908036	AAGTAGGCCTGCAGGCTGGTCTAGTCCTGCATAGA[C/T]ATGGGAGAAAAAAATGTTGTCCTGTGTTAACGGAC	T	C	RTSNP_Hash2_44469_36CT	PolyHighResolution	MMSRT077C_scaff_1771_1,61886
AX89958711	AX89958711	Affx-88908037	CTTCAAGAGGATATCATTTGACAAAGTTAGACACA[C/T]ATTGAAACAAAGATGGGTTTAAAGTTGAACAATAA	T	C	RTSNP_Hash2_440753_36CT	PolyHighResolution	MMSRT030E_scaff_2179_1,73651
AX89925191	AX89925191	Affx-88908040	CACTGATCTTGATGCACTGGCTGATTTGCATACAG[C/T]GATTAGCTGCGCACTGGTTTGAGTTGTGTTACACA	T	C	RTSNP_Hash2_428469_36CT	PolyHighResolution	MMSRT076F_scaff_1659_1,147425
AX89940669	AX89940669	Affx-88908041	TGGTGGTTAAGTCTAGTTTGTATACAGTTCATGAT[G/T]CATACAGTAGTTTGATACCTGCAGGAACATGGTCA	T	G	RTSNP_Hash2_42631_36GT	PolyHighResolution	MMSRT031A_scaff_2343_2,25193
AX89973359	AX89973359	Affx-88908042	TGGCCCAAATTAACATCGAGGTTATGGACGCTCGA[C/T]GTCTCAACTGTAAGGTATAAATATTCCAAAATTCT	T	C	RTSNP_Hash2_42158_36CT	PolyHighResolution	MMSRT094H_scaff_2192_1,112506
AX89934108	AX89934108	Affx-88908043	GGTTTCGAAGTGATTCTGAAGAGTTCCATGGATCA[C/T]TTACACTGAATTTGGCTAGAAGCTGACAGAAAGAG	T	C	RTSNP_Hash2_41547_36CT	PolyHighResolution	MMSRT094D_scaff_1919_1,52620
AX89961281	AX89961281	Affx-88908047	GCAGACCGTTTTGTCACTGCAGTTATAATGGTTTA[C/T]GTGATTCTGAGGTTACTTATTATTCAAATAAATTC	T	C	RTSNP_Hash2_39950_36CT	PolyHighResolution	MMSRT059A_scaff_1927_1,45646
AX89967210	AX89967210	Affx-88908051	TATACTTCCCCATACATGTACTGTATTTTTCTGTC[G/T]GTTTATGGTTGATGTGAACTATGGCTGAATCTCAA	T	G	RTSNP_Hash2_391401_36GT	PolyHighResolution	MMSRT141D_scaff_1468_3,11533
AX89948105	AX89948105	Affx-88908052	AGAACCTAACACCCCAGTCTAATAGTTTGTTGTGT[G/T]TATTTCAGGTGTTCTGTGCCTAGACTTTGCAGCTC	T	G	RTSNP_Hash2_389192_36GT	PolyHighResolution	MMSRT100D_scaff_2210_1,41317
AX89916893	AX89916893	Affx-88908053	AAAGCAGGTAGTAGCCCAAATGCAAAGTACAAGGA[A/G]GAGGCAGAATAGCACTGCAGGCTTAAAGGATAGCT	A	G	RTSNP_Hash2_38879_36AG	PolyHighResolution	MMSRT141C_scaff_1503_1,60302
AX89971697	AX89971697	Affx-88908054	TGCAGGCCAGTGCGCCTCTACCTGCAAGTGCAGCC[C/T]TTTTATATTAGACATCGCAGCAATCTTTATACAAT	T	C	RTSNP_Hash2_38351_36CT	PolyHighResolution	MMSRT106H_scaff_1665_1,219054
AX89941807	AX89941807	Affx-88908055	TTATGATGTGTTTCTAATTCTGAATGGAAAACGTA[A/C]ATTTATCCCACATGGCAATCAAACACATAGCTGAA	A	C	RTSNP_Hash2_38148_36AC	NoMinoHom	MMSRT041E_scaff_1838_7,18315|MMSRT054E_scaff_1758_1,22458
AX89928322	AX89928322	Affx-88908059	CTACTGTTGAAATGCTTATTGGACTAAGTAAAACT[A/G]GTTGTGTTACTACAATGAAAACATAACATGATACA	A	G	RTSNP_Hash2_36771_36AG	PolyHighResolution	MMSRT117C_scaff_1748_1,488
AX89956729	AX89956729	Affx-88908060	CGCTGTATCAAACTTCAACAAGGATAATTCTCTAA[A/C]TGTGCTATAATCTGTCTTTTCACAGAGAAAACGGT	A	C	RTSNP_Hash2_367200_36AC	PolyHighResolution	MMSRT067F_scaff_1883_1,36674
AX89943115	AX89943115	Affx-88908065	TTTCCTCTGTATTCCTAATGAAATATTGCAGACCT[A/C]GTAATCTGCCTTTTTTAATTTCTCCCCTTGTGGAG	A	C	RTSNP_Hash2_347332_36AC	PolyHighResolution	MMSRT081A_scaff_1512_1,49500
AX89975975	AX89975975	Affx-88908066	TTGGTTGGACATCTTCATACCAACACCAAGCCATG[A/G]CATGTGGCATGACTGTCTTTCTGCAAATTGTATCT	A	G	RTSNP_Hash2_34726_36AG	PolyHighResolution	MMSRT104H_scaff_2170_1,2455
AX89962527	AX89962527	Affx-88908067	GGAAGGGCCACTTGGAAGAAAAGGGTGGTAAAATA[A/G]CATTGCTTATTACGAGTGTTCTTGTTTTACACAGG	A	G	RTSNP_Hash2_34688_36AG	PolyHighResolution	MMSRT143E_scaff_1643_1,22715
AX89965285	AX89965285	Affx-88908068	GTGTTGCCAGGTGGTATATTATTCTTCTCATGCAT[A/G]AAGTTAAACTAATTAAGGAGAGTCAGGGACTAAAT	A	G	RTSNP_Hash2_339888_36AG	PolyHighResolution	MMSRT073A_scaff_1559_1,55844
AX89925322	AX89925322	Affx-88908071	CAGACACCAAACAATGAAGCATTTGCAGTAGAAAT[G/T]ATGCAATGATCACGCATGTACTTCCCCGTGATCCT	T	G	RTSNP_Hash2_31357_36GT	PolyHighResolution	MMSRT089C_scaff_2691_1,53526
AX89962880	AX89962880	Affx-88908072	GGATTTTCTCCAACGGGAATCAACAGAATATTTAT[G/T]TGTCTTAGTTCTCGTCTGTTGGCTTTGTTAAAAGA	T	G	RTSNP_Hash2_30505_36GT	PolyHighResolution	MMSRT038F_scaff_2111_7,41352
AX89955648	AX89955648	Affx-88908074	CCCATTCCCTTCTCCATTTCCCCTTTCTCAATTTG[G/T]ATTTCATCAGCTGGAGCCATCTGCTTTTAGTATCA	T	G	RTSNP_Hash2_29922_36GT	PolyHighResolution	MMSRT025F_scaff_1881_1,37676
AX89974019	AX89974019	Affx-88908075	TGTCTGTTAGGTCTGGCTAGACACACTGTCTTGAT[A/C]TTACTGGACAATGGAGGATCCTCCTAGGGAATTAT	A	C	RTSNP_Hash2_29511_36AC	PolyHighResolution	MMSRT059D_scaff_1920_1,68751
AX89921544	AX89921544	Affx-88908077	AGGGAGTTTCCACCACGTTTCTTATACCTTCCAAT[C/T]AAACAGTAGTTTGTTACCCTCTGGTGATTTGTATA	T	C	RTSNP_Hash2_29249_36CT	PolyHighResolution	MMSRT060C_scaff_1600_1,29275
AX89950727	AX89950727	Affx-88908079	ATATTGGAATGTTTTCATCTCCCACACTATTCCAA[A/C]AGTTTACATGAAGTCAGATTTGTGGATTTAATTGT	A	C	RTSNP_Hash2_28998_36AC	PolyHighResolution	MMSRT096H_scaff_1563_1,111205
AX89929644	AX89929644	Affx-88908081	CTTCTCTTTCTTTTAGAGAGCCGTAGACATGAGCA[C/T]CGGGACAGGCAGAGGGAGAAGTTTGTGGGCCCCTC	T	C	RTSNP_Hash2_283472_36CT	PolyHighResolution	MMSRT075D_scaff_1700_1,18640
AX89927791	AX89927791	Affx-88908084	CGAGGGGCACAACGGGCTATGAAAACTTTTCAATC[A/G]TACTTTGGTTTGTAGGTGGAAACTATGAAATAAAA	A	G	RTSNP_Hash2_27827_36AG	PolyHighResolution	MMSRT042A_scaff_1820_1,101088
AX89924448	AX89924448	Affx-88908090	CAAATTGGATGACCATAATGAAACTGTTATAACTC[C/T]GATAGCGCTGACAAAATGTATTAAACACGAGTGAA	T	C	RTSNP_Hash2_25697_36CT	PolyHighResolution	MMSRT104A_scaff_1685_1,146139
AX89963593	AX89963593	Affx-88908092	GGTAATTCTGTGATGTACAGTACACCACATTCAAT[A/G]CATTTTTCTAAATCAATTTAAGTGATTGGGTTGGT	A	G	RTSNP_Hash2_25573_36AG	CallRateBelowThreshold	MMSRT014F_scaff_2005_1,38139
AX89927994	AX89927994	Affx-88908093	CGGCTCCTATAGTGTGTTTTAGGCTGAAAAACGCT[A/C]ATCTCTATGACATTTTCGTATATACATGATTTGTA	A	C	RTSNP_Hash2_251498_36AC	PolyHighResolution	MMSRT035D_scaff_1737_1,84830
AX89939422	AX89939422	Affx-88908094	TGATGTGGAGTAAAAAGAGGATGTCCGTGGTAGAA[C/T]GTTTGAGACCGTGTGCTGCAGTATCTCTTGTACAC	T	C	RTSNP_Hash2_24640_36CT	PolyHighResolution	MMSRT046C_scaff_1694_1,40157
AX89917941	AX89917941	Affx-88908095	AAGGACATCAGATGCAAGATAAGAACTGCTTAAAT[G/T]TACTTCAAAAACAAGGTTGAGGAGAAATTCAGTGT	T	G	RTSNP_Hash2_245614_36GT	PolyHighResolution	MMSRT040H_scaff_1799_1,124977
AX89966175	AX89966175	Affx-88908099	TAAGTATACAAGCAGCTACACTCAAATTCAAATTG[A/G]CTTTATTGCCATGAGAGGATCGACCAACATTCAGA	A	G	RTSNP_Hash2_22686_36AG	PolyHighResolution	MMSRT071G_scaff_1160_1,6742|MMSRT113H_scaff_1566_1,26878
AX89967095	AX89967095	Affx-88908100	TAGTGAGGCGTTACAAAGTAACGTGTTACAGTAAT[A/G]ACTTTTTGCTGTAACGAGTAATATAACAGAGTTAC	A	G	RTSNP_Hash2_215367_36AG	PolyHighResolution	MMSRT090A_scaff_2412_1,12187
AX89925879	AX89925879	Affx-88908101	CAGTGTAACAAGATATCCTGAAGAGTTAGAATGAG[C/T]CGCATAGTTTCGCTTGGAAGAGCGTGACATCAAAT	T	C	RTSNP_Hash2_20884_36CT	PolyHighResolution	MMSRT028F_scaff_1979_1,51421
AX89935639	AX89935639	Affx-88908103	GTTGTTCTACTGTTAATGCCATGAGTATGTCTGAA[G/T]TGTTTTATTGTTACCTGCTTATCAAAACATGTTGG	T	G	RTSNP_Hash2_2023048_36GT	NoMinoHom	MMSRT063C_scaff_2019_1,75924
AX89957018	AX89957018	Affx-88908105	CTAAACACCCATTTTGGTTACCAGGATATAGGTAG[A/C]ATATTTACTCACTCTGTCAACAAGCTTGATCATTT	A	C	RTSNP_Hash2_2015307_36AC	PolyHighResolution	MMSRT018G_scaff_1792_1,1349
AX89954852	AX89954852	Affx-88908106	CATTCAAAGTTACTTGCTATGATATGTGGGTGTTC[C/T]CGTACTCTTAACTGTCATTAAGTTTTATCCTTCTA	T	C	RTSNP_Hash2_1993332_36CT	PolyHighResolution	MMSRT009D_scaff_1691_1,153210
AX89950437	AX89950437	Affx-88908113	ATACTAGTTTGCTATGGTTCAAAACTATTTTTATT[A/C]ATTTCACAACAAACATGTTACTAATACAACATAGT	A	C	RTSNP_Hash2_1946945_36AC	PolyHighResolution	MMSRT060D_scaff_1616_1,64377
AX89945170	AX89945170	Affx-88908115	AAGCTAACCATGTTATTCTACCTGGGACACAGTAG[C/T]ATTGTTCATGTAAAAATCTTTTTCTACCTCGGTCC	T	C	RTSNP_Hash2_1917610_36CT	PolyHighResolution	MMSRT031H_scaff_1561_1,9102
AX89975893	AX89975893	Affx-88908116	TTGGCAGCCGTTGTTGGAATGTTGGATGTAGTCTT[G/T]TGTAAATGTATGTAGCCAGGTCTCCTACCTACCTA	T	G	RTSNP_Hash2_1903432_36GT	PolyHighResolution	MMSRT070D_scaff_1968_1,36037
AX89935848	AX89935848	Affx-88908120	TAAACACAAGTATTGTTATTATCTGGACATTAAAC[A/C]GTTAGTAGCCCTATGAACAGGAGAAGTATGCAAAC	A	C	RTSNP_Hash2_18615_36AC	PolyHighResolution	MMSRT073B_scaff_1549_1,24931
AX89953767	AX89953767	Affx-88908122	CAGAGAGGCACGAATACTGACACATAGCTGGAGCC[A/G]TAGTGGCCATCCAATTTATGGACCAACAGGATCTG	A	G	RTSNP_Hash2_1811247_36AG	PolyHighResolution	MMSRT080F_scaff_1798_3,18236
AX89944616	AX89944616	Affx-88908127	AACATGTTAGATGAAACAACACATTTCTCGAATAC[A/C]ATCTCAGTAATCTATTACACTTGTTTTAATAAAGC	A	C	RTSNP_Hash2_1705976_36AC	PolyHighResolution	MMSRT132C_scaff_1457_1,9750
AX89952380	AX89952380	Affx-88908129	ATTTCCAGATCATTTGCAGGTTGTTTTTGGCAGAT[A/G]GTGACATTTCTAGCTTGAAAATGCACTTACCAACA	A	G	RTSNP_Hash2_1692684_36AG	PolyHighResolution	MMSRT022C_scaff_1557_1,17537
AX89960643	AX89960643	Affx-88908130	GATAGAGGGTACACTTGCCAAAAAAGCGGCAGAGC[G/T]TTACACGTTTTCAGACTATACACAATCCAGCACAG	T	G	RTSNP_Hash2_16808_36GT	PolyHighResolution	MMSRT128H_scaff_1559_1,62299
AX89917259	AX89917259	Affx-88908131	AACACAAACTTCAATTATGTCATGAAGTCGGACAA[C/T]GGGCGCTATGTCAAATCCCTGAAGAAGGTCATATA	T	C	RTSNP_Hash2_1678592_36CT	PolyHighResolution	MMSRT067A_scaff_1683_2,5701
AX89967065	AX89967065	Affx-88908133	TAGTATATGAAGACATCACTACAACTAAACCTGAT[A/G]GTTACAATTAACACACCTTGGCTGTGTTAAGGGCT	A	G	RTSNP_Hash2_164641_36AG	PolyHighResolution	MMSRT036G_scaff_1896_3,2949
AX89958845	AX89958845	Affx-88908134	CTTGACCTACTCCGACCGCCCCTCACAAACTGTGC[A/G]TTACTGTGTTCTGCGAATATTACCGCAAAACCATA	A	G	RTSNP_Hash2_163036_36AG	PolyHighResolution	MMSRT078E_scaff_1738_1,7923
AX89965692	AX89965692	Affx-88908137	GTTTCCGACGCATTTTAATTTAGAGACAACTTTAA[A/C]AATTCTGTTGGATCCTCTTACCTTTGTTGCTCTAA	A	C	RTSNP_Hash2_1608637_36AC	PolyHighResolution	MMSRT052F_scaff_2169_1,52419
AX89957698	AX89957698	Affx-88908138	CTCGCTGGACTCAACAAGCGGGACGAAAATGCGGG[A/C]TTTACATGGAAACTGATTAACTAGCAAGCTTCAGT	A	C	RTSNP_Hash2_16086_36AC	PolyHighResolution	MMSRT092H_scaff_1596_1,68356
AX89954501	AX89954501	Affx-88908140	CATAGGGCTGTGACAAATATGGACTTTGGGGTAAC[A/G]ATTGCCTGACAAAGGTAAATGTACAACCACTCAAA	A	G	RTSNP_Hash2_1595486_36AG	PolyHighResolution	MMSRT131D_scaff_3098_1,43608
AX89926270	AX89926270	Affx-88908145	CATGTGTATGATCTCTTTCAGGTTAGCTAAAGTGA[A/C]CAATATTAAACTGTGTGGTGATGTTTCTTTTCTTA	A	C	RTSNP_Hash2_1521280_36AC	PolyHighResolution	MMSRT026H_scaff_1421_1,123617
AX89923255	AX89923255	Affx-88908146	ATGATGTCATGACCAGCACTTATTCAGAGCTCAGC[A/G]ATTCATGAAAGAAAGCTTTAAAAAAAGGAGCAAAC	A	G	RTSNP_Hash2_15208_36AG	PolyHighResolution	MMSRT077A_scaff_1841_1,414
AX89962355	AX89962355	Affx-88908147	GCTGTTGGAAAGCTAGACAAGCGTTGCATTATGTG[A/G]GTAAATACAGAATGTAGAGAAGGACTTTTAACTAT	A	G	RTSNP_Hash2_1500617_36AG	PolyHighResolution	MMSRT034E_scaff_1845_1,12818
AX89961445	AX89961445	Affx-88908148	GCAGTAATACGCACTTGAGGTATAGGCTTTACTGG[C/T]ATTTAAAGCGCACTGCTTTTCCGATGACAAGTAAA	T	C	RTSNP_Hash2_1494046_36CT	Other	MMSRT043A_scaff_1797_1,267
AX89939198	AX89939198	Affx-88908150	TGACCTTTTCTAGAAGATCCTACACAGATTGGCCC[A/G]GTCTTCCCTCACTGCAGTACCACCGCTCCCCCAGC	A	G	RTSNP_Hash2_1475135_36AG	OffTargetVariant	MMSRT065A_scaff_1524_1,75750
AX89923807	AX89923807	Affx-88908152	ATTATCTTCAGTATAGTCTCAGATGTTCAATACAG[A/C]CACAGTGCAATCTCAGCCCCCGCTAGGGAGACTTC	A	C	RTSNP_Hash2_1454663_36AC	PolyHighResolution	MMSRT104F_scaff_1491_1,25115
AX89917729	AX89917729	Affx-88908155	AAGAATAAAGGAATACAAAGGTAGTATTGATAGTT[A/C]TTTCCTAAACTCTTGGAAGCAGCTGGTGGTTGTGG	A	C	RTSNP_Hash2_14234_36AC	PolyHighResolution	MMSRT121G_scaff_1451_1,58576
AX89921476	AX89921476	Affx-88908159	AGGCCTTTTTAAAGCCAATAGTCTGCAGAAACAGA[G/T]CTAACAGATCCATGTCATCACTTGGGAGCTATGAG	T	G	RTSNP_Hash2_1380_36GT	PolyHighResolution	MMSRT026G_scaff_1718_2,36064|MMSRT041D_scaff_1600_1,75032|MMSRT057D_scaff_2047_1,29358
AX89934018	AX89934018	Affx-88908163	GGTGTCACTCACTAGTTATGTGCACAATGAGAATA[C/T]TTAACAAAATGTCAACCATTATTGCAACTGACCAA	T	C	RTSNP_Hash2_1334285_36CT	CallRateBelowThreshold	MMSRT105A_scaff_1859_7,12004
AX89918367	AX89918367	Affx-88908164	AATCCCTGGTAGGATAATGCAGGAAAATATACAAT[A/G]AAAATGCTAACTGAATCATCCTGTGGGGAATGTCA	A	G	RTSNP_Hash2_1333245_36AG	PolyHighResolution	MMSRT102D_scaff_1455_1,37019
AX89941446	AX89941446	Affx-88908167	TTAAATAGTCATAATAAAGACTGTAAATGACCAAG[G/T]TCTCCAAGGTCAAGACCATTTGATCATACCACCAT	T	G	RTSNP_Hash2_1306847_36GT	PolyHighResolution	MMSRT118E_scaff_1364_1,2944
AX89937056	AX89937056	Affx-88908168	TATATTTTGTTGCATTGGATACCTCAATTTGATAC[A/G]CAGATTATTTTAGTTTCACACTAATCAGATTGAGT	A	G	RTSNP_Hash2_1293025_36AG	PolyHighResolution	MMSRT049C_scaff_1326_2,14909
AX89948343	AX89948343	Affx-88908169	AGAGAAAGCTGAAGAAAAGCTGTGAGCACTCATGT[C/T]TTGAGTGCTTATCTAGGCAATCAGCGCGTTCCTTT	T	C	RTSNP_Hash2_1291194_36CT	PolyHighResolution	MMSRT009C_scaff_1785_1,9062
AX89931344	AX89931344	Affx-88908170	GATCGTGCGTGGGCTCGCATGGAAATTGAATCTAA[C/T]GAGGCAGAGGCACTCCCTTATGACCCACTCAAAAG	T	C	RTSNP_Hash2_1288053_36CT	PolyHighResolution	MMSRT104E_scaff_1450_1,18590
AX89918504	AX89918504	Affx-88908177	AATGGCATTCACGGGATGTGGAAGACAATTTTATC[C/T]GATCTCCCTGACCCTACTGTAAACTCTGTATATAA	T	C	RTSNP_Hash2_11608_36CT	PolyHighResolution	MMSRT053G_scaff_2111_1,22170
AX89924947	AX89924947	Affx-88908178	CACATACTTTGATAGGAACCCACACATGTGTAAAT[G/T]TATTATAAGTAAGGAAAACAACAATGAAGGCAATT	T	G	RTSNP_Hash2_1158851_36GT	PolyHighResolution	MMSRT037G_scaff_1849_1,478
AX89975438	AX89975438	Affx-88908179	TTCTCGCCTTACATTAATAGGCCCTCATAGGCTAC[C/T]TGCTAACCAATTATTCATATGGCCTGTGAAGCCAT	T	C	RTSNP_Hash2_1141779_36CT	NoMinoHom	MMSRT118C_scaff_1560_1,86242
AX89935484	AX89935484	Affx-88908181	GTTCCCATGCCAATAAAGGCCATTTAAATTGAATT[G/T]AAATGAAATAGAGCAGGCATCCAACAGGGACCCAG	T	G	RTSNP_Hash2_113390_36GT	NoMinoHom	MMSRT016H_scaff_1667_1,149505|MMSRT144E_scaff_3274_1,9444
AX89974110	AX89974110	Affx-88908182	TGTGCGTTGACAATCCGCACAGGATTGTCTGTTAA[C/G]TTTAATACAGTCTGTTAGGTTTAAGGGTTGCATCG	C	G	RTSNP_Hash2_1128617_36CG	PolyHighResolution	MMSRT026F_scaff_1983_1,1885
AX89951111	AX89951111	Affx-88908183	ATCTCTGAACACAGGTCTAGGCTTTGTTATTCAGT[C/T]TATCATGCATCCTATTTTTGAAAGCTGTTGCTCTC	T	C	RTSNP_Hash2_1123883_36CT	PolyHighResolution	MMSRT007G_scaff_1410_1,1194
AX89957547	AX89957547	Affx-88908187	CTCATTGTTATCAGGAGGGGGAAAAAACTCTAAGA[C/T]TACTTTTAAAAGTGGTAATTATTGCAAAAGCATAC	T	C	RTSNP_Hash2_1076825_36CT	PolyHighResolution	MMSRT014F_scaff_2159_1,1055
AX89947645	AX89947645	Affx-88908188	ACTCCCTCTAGCCAGTTCCCTGTCCAGTGGAGTAG[C/T]CTTGCCTTTGTCCTTCCTTGTAACACTTGACTGGT	T	C	RTSNP_Hash2_1065873_36CT	PolyHighResolution	MMSRT028B_scaff_1759_3,2859
AX89922431	AX89922431	Affx-88908192	ATACAGGCTGAACACTTTAAAATGCAAGAAGATAC[A/G]GGTAGCATCAAGCTTTGTAGGCTAACTTTGCTAGT	A	G	RTSNP_Hash2_1033419_36AG	PolyHighResolution	MMSRT073E_scaff_1715_1,29486
AX89942285	AX89942285	Affx-88908193	TTCTGCAGACGTTAATTAGTCACCGAATTAGAAGT[A/C]AAATAATCGGAACTCGAGAGGTTTAGCAACTTTTA	A	C	RTSNP_Hash2_10257_36AC	PolyHighResolution	MMSRT052A_scaff_2489_1,107538
AX89930600	AX89930600	Affx-88908194	GACGAACCATGTTTGGAGATGATATTCAAACACAA[A/G]ACGCTCTTGCTCGATAGAACTGCACCTATTTCTCT	A	G	RTSNP_Hash2_1017290_36AG	PolyHighResolution	MMSRT024A_scaff_1801_1,61557
AX89969681	AX89969681	Affx-88908198	TGA[A/G]GATTTTTGCACTAAAAAGTTAATGGAACATTATTA	A	G	RTSNP_no71bps_NM_Hash_949_4AG	PolyHighResolution	0
AX89970293	AX89970293	Affx-88908201	TGCAGAAATTG[G/T]AATTGTTCATAAAGGATAACCAAAACCACATGAAG	T	G	RTSNP_no71bps_NM_Hash_8340_12GT	PolyHighResolution	0
AX89966568	AX89966568	Affx-88908203	TACCGTC[G/T]AGATGAGATTGTCGTTAATTTAGAGTTGAATATCT	T	G	RTSNP_no71bps_NM_Hash_7658_8GT	PolyHighResolution	0
AX89972362	AX89972362	Affx-88908206	TGCAGTATTACAGTATAAACTCACCTCA[C/T]AGTCTTACAGTTTGCAGTACATGGTCGATTTAGTT	T	C	RTSNP_no71bps_NM_Hash_6102_29CT	PolyHighResolution	0
AX89970856	AX89970856	Affx-88908207	TGCAGATTCCATCTTTAAGTTATGTTATTTCT[A/G]TAATGTTATGTTAATATTAGCTAGGTTACTATATG	A	G	RTSNP_no71bps_NM_Hash_4398_33AG	PolyHighResolution	0
AX89939896	AX89939896	Affx-88908209	TGCAGTCAGGCAGACTTCTTAATTAACTTTTT[C/T]CAATCCTTTCAAAGCCTAATCTCCTGGAAGCAACA	T	C	RTSNP_no71bps_NM_Hash_33537_33CT	PolyHighResolution	0
AX89959718	AX89959718	Affx-88908210	GACACGGTCTTGCTTTTGCAACCACTC[A/G]ATGTTCATGTACACCGACTTCAGGGAGGCAATGAG	A	G	RTSNP_no71bps_NM_Hash_33102_28AG	PolyHighResolution	0
AX89930975	AX89930975	Affx-88908212	GAGCTCAATAAGGCTCTCCATATCGATATGCAA[A/G]TTATTCATGATTTGTTTTGGAAGTAGGGAAAGTTC	A	G	RTSNP_no71bps_NM_Hash_3220_34AG	PolyHighResolution	0
AX89968216	AX89968216	Affx-88908213	TCATGACGATAAATGACAAC[C/T]TACTGATAAATGTGTCCAACTTAAAGAATAAGTGA	T	C	RTSNP_no71bps_NM_Hash_31818_21CT	PolyHighResolution	0
AX89971475	AX89971475	Affx-88908221	TGCAGGAATGACATTATAAGATTT[A/C]TGTTTACCATATTCAACTCTAATCCTAAACATTAC	A	C	RTSNP_no71bps_NM_Hash_25388_25AC	PolyHighResolution	0
AX89949715	AX89949715	Affx-88908222	AGTAGAGTACAAAAT[G/T]ATTTGTCTTGAACAAAAATAACATAAATGCTTTTA	T	G	RTSNP_no71bps_NM_Hash_24136_16GT	Other	0
AX89964151	AX89964151	Affx-88908223	GTACTTTG[C/T]ATTAAGACTCCTATTCTTCATTTAAATGGGGTCAT	T	C	RTSNP_no71bps_NM_Hash_24009_9CT	PolyHighResolution	0
AX89951575	AX89951575	Affx-88908225	ATGGCCACATAAAGT[C/T]CTGTGTGGTGATTAAATAATAATTTGAGAAAATAA	T	C	RTSNP_no71bps_NM_Hash_22359_16CT	PolyHighResolution	0
AX89965196	AX89965196	Affx-88908227	GTGTGCATGCATGCTTGTGTGTGTGC[C/T]TGTGTCTTAGCATGTGTCTGCTGTTTCTCAGTAAT	T	C	RTSNP_no71bps_NM_Hash_20780_27CT	PolyHighResolution	0
AX89955450	AX89955450	Affx-88908229	CCATGAA[C/T]TTGTCTAGGAGCCTTAAACGTCTTCAAACTTTTAA	T	C	RTSNP_no71bps_NM_Hash_20317_8CT	PolyHighResolution	0
AX89971901	AX89971901	Affx-88908231	TGCAGGGGATAATGTTAGGGAGGT[A/C]TGAGAATATTCTGCAAGGGTTAATGTATGTTGTTT	A	C	RTSNP_no71bps_NM_Hash_20161_25AC	PolyHighResolution	0
AX89944974	AX89944974	Affx-88908232	AAGAACAGAAGA[G/T]GATTTTGAGAAGGCTAATGTGTTTTTTCATATATA	T	G	RTSNP_no71bps_NM_Hash_20099_13GT	PolyHighResolution	0
AX89970368	AX89970368	Affx-88908236	TGCAGAATAGAGTTCACAGACAACTATAG[A/C]CAATGTTTTAATGGTCACAAAGAACACCTGACGTG	A	C	RTSNP_no71bps_NM_Hash_1534_30AC	PolyHighResolution	0
AX89974948	AX89974948	Affx-88908242	TTATGTG[A/G]TGTTCCATTGTGCTAATGTCTGTTTTCTGTCTGTT	A	G	RTSNP_no71bps_NM_Hash_12415_8AG	PolyHighResolution	0
AX89973400	AX89973400	Affx-88908243	TGGCTCCAAAGGGCAGTGTGTAGACGCAC[A/G]ATGTCCTGGATGTTACTGAAGAGACGCATTGGCTC	A	G	RTSNP_no71bps_NM_Hash_1227_30AG	PolyHighResolution	0
AX89939810	AX89939810	Affx-88908246	TGCAGGCTGTTCAACACCTAGTTCGTTCACAGA[C/T]ACATTATCCCAGTCGTCAAGTGATTTAGACCTGAG	T	C	RTSNP_no71bps_NM_Hash_1113_34CT	PolyHighResolution	0
AX89956099	AX89956099	Affx-88908247	CCTATACCTTTA[A/G]TGTCTGTGATACATTATGGAGCAACAGTCCACTGC	A	G	RTSNP_no71bps_NM_Hash_11018_13AG	PolyHighResolution	0
AX89973921	AX89973921	Affx-88908248	TGTCATTCGAGCATTAGGAT[A/C]ATTTTATATTAACTTGGCTCGATTTGCTGATTGTG	A	C	RTSNP_no71bps_NM_Hash_10867_21AC	PolyHighResolution	0
AX89923064	AX89923064	Affx-88908249	ATCTGCTCCCACTATGGCTCTGGAAGTTTCCTAAA[A/G]ACAAACCTTTCTCTCCCTTCCTCTAGGTGAGTCTC	A	G	RTSNP_NM_71bps_Hash2_9756_36AG	PolyHighResolution	0
AX89922345	AX89922345	Affx-88908250	ATAAGCAAGATTTGGAAGTTATAGGAAAATAAAAG[G/T]CTTGTCTTAATTCCGCTCTCAAACCCCTCTTTTAC	T	G	RTSNP_NM_71bps_Hash2_9558_36GT	PolyHighResolution	0
AX89950968	AX89950968	Affx-88908252	ATCCCACTGATAATTCTGATCGTTCTTCTGACCAA[C/T]TATGTTATCCATAAGAAATGTGCTTAGGGAATGAT	T	C	RTSNP_NM_71bps_Hash2_806_36CT	PolyHighResolution	0
[truncated: 26,883 more rows]
